# Supplementary material for: DriverRWH: discovering cancer driver genes by random walk on a gene mutation hypergraph
Source: BMC Bioinformatics. 2022 Jul 13;23:277. doi: 10.1186/s12859-022-04788-7 (PMC9281118; doi:10.1186/s12859-022-04788-7)
Supplement: Supplementary file 2 — Additional file2. The details for 31 cancer types used in this work. [file 12859_2022_4788_MOESM2_ESM.xls]

## Sheet: Sheet1
Additional file 2: The details for 31 cancer types used in this work.
Cancer	Full name	Sample Size	Resource
ACC	Adrenocortical carcinoma	92	TCGA
BLCA	Bladder Urothelial Carcinoma	411	TCGA
BRCA	Breast invasive carcinoma	791	TCGA
CESC	Cervical squamous cell carcinoma and endocervical adenocarcinoma	289	TCGA
CHOL	Cholangiocarcinoma	36	TCGA
COAD	Colon adenocarcinoma	290	TCGA
ESCA	Esophageal carcinoma	184	TCGA
GBM	Glioblastoma multiforme	314	TCGA
HNSC	Head and Neck squamous cell carcinoma	507	TCGA
KICH	Kidney Chromophobe	66	TCGA
KIRC	Kidney renal clear cell carcinoma	368	TCGA
KIRP	Kidney renal papillary cell carcinoma	281	TCGA
LAML	Acute Myeloid Leukemia	197	TCGA
LGG	Brain Lower Grade Glioma	511	TCGA
LIHC	Liver hepatocellular carcinoma	363	TCGA
LUAD	Lung adenocarcinoma	513	TCGA
LUSC	Lung squamous cell carcinoma	480	TCGA
OV	Ovarian serous cystadenocarcinoma	65	TCGA
PAAD	Pancreatic adenocarcinoma	177	TCGA
PCPG	Pheochromocytoma and Paraganglioma	179	TCGA
PRAD	Prostate adenocarcinoma	495	TCGA
READ	Rectum adenocarcinoma	90	TCGA
SARC	Sarcoma	236	TCGA
SKCM	Skin Cutaneous Melanoma	466	TCGA
STAD	Stomach adenocarcinoma	439	TCGA
TGCT	Testicular Germ Cell Tumors	145	TCGA
THCA	Thyroid carcinoma	492	TCGA
THYM	Thymoma	122	TCGA
UCEC	Uterine Corpus Endometrial Carcinoma	447	TCGA
UCS	Uterine Carcinosarcoma	57	TCGA
UVM	Uveal Melanoma	80	TCGA
