# Supplementary material for: DriverRWH: discovering cancer driver genes by random walk on a gene mutation hypergraph
Source: BMC Bioinformatics. 2022 Jul 13;23:277. doi: 10.1186/s12859-022-04788-7 (PMC9281118; doi:10.1186/s12859-022-04788-7)
Supplement: Supplementary file 3 — Additional file3. The known driver gene lists used in this work. [file 12859_2022_4788_MOESM3_ESM.xls]

## Sheet: Sheet2
Additional file 3: The known driver gene lists used in this work.
CGC	HCD	HiConf	Mut-driver	Reference driver gene set	IntOGen
					UCEC	BRCA	THCA	OV	LAML	COADREAD	LIHC	STAD	HNSC	CESC	PRAD	UVM	CHOL	LUSC	BLCA	DLBC	ESCA	LGG	LUAD	PAAD	KIRC	KIRP	UCS	SKCM	ACC	GBM	SARC	MESO	THYM	TGCT	PCPG	KICH
ABI1	AARS2	ABL1	ABL1	AARS2	ABL1	ABL2	ABL2	ACKR3	ACSL3	ACVR2A	ACVR2A	ACVR2A	AJUBA	AKT1	AKT1	APC	ARAF	ARHGAP35	ARID1A	ARID1A	ARID1A	ARID1A	ARID1A	ARID1A	ARID1A	ARID1A	ARID1A	ARID2	ATRX	ATRX	ATRX	BAP1	BCOR	BIRC6	BIRC6	CDKN1A
ABL1	ABCB1	AKT1	ACVR1B	ABCB1	ABL2	AKT1	AKT1	ARID1A	ASXL1	AMER1	ARID1A	APC	ARID2	ARID1A	APC	BAP1	BAP1	ARID1A	ARID1B	B2M	ASXL1	ARID1B	ARID2	ATM	ASXL1	BAP1	BCOR	BCL2L12	BCOR	AXIN1	NF1	LATS2	CYLD	FAT4	EPAS1	CHD4
ABL2	ABL1	AKT2	AKT1	ABL1	ACVR1	ARID1A	ARID2	BRCA1	DNMT3A	APC	ARID1B	ARHGEF1L	ASXL1	B2M	ATM	CYSLTR2	BIRC6	BRAF	ARID2	BCL1	ATM	ARID2	ATF7IP	CDKN2A	ATG7	BRAF	CHD4	BRAF	CTNNB1	BCL11B	PIK3CA	NCOR1	EIF1AX	KIT	FGFR1	MTOR
ACKR3	ACVR1B	ALK	ALK	ACVR1B	ACVR2A	BRCA1	ATM	BRCA2	ELF4	ARID1A	ARID2	ARID1A	B2M	BAP1	BRAF	EIF1AX	CDKN2A	CDH1	ASXL2	BCL11B	BIRC6	ATRX	ATM	FAM135B	ATM	CHD2	ERBB3	BRD7	DAXX	BCOR	PTEN	NF2	GTF2I	KRAS	HRAS	PTEN
ACSL3	ADAM10	BCL6	APC	ADAM10	AKT1	BRCA2	BRAF	CACNA1D	FAT4	ARID1B	ATM	ARID2	BIRC6	CASP8	CDK12	FAT1	ELF3	CDKN2A	ATM	BTG1	CDH11	CDKN2A	BRAF	FAT3	BAP1	CUL3	FAM135B	CDK4	FAT4	BRAF	RB1	NIN	HRAS	LRP1B	KMT2C	TP53
ACSL6	ADCY1	BRAF	AR	ADCY1	ARID1A	CASP8	CHEK2	CDK12	FLT3	ATM	AXIN1	BCOR	CASP8	CDK12	CDKN1B	GNA11	EPHA2	CUL3	BIRC6	CARD11	CDKN2A	CDKN2C	BTK	GNAS	KDM5C	DNMT3A	FBXW7	CDKN2A	GNAS	CACNA1D	RET	PIK3CA	NRAS	NOTCH1	NF1	TSC2
ACVR1	ADORA2A	CARD11	ARID1A	ADORA2A	ATF7IP	CBFB	CUX1	ERBB2	GATA2	BCL9	BAP1	BMPR1A	CDKN2A	CLIP1	CTNNB1	GNAQ	FGFR2	DROSHA	BRCA2	CD79B	EML4	CIC	CDKN2A	IRS4	MAX	ERBB2	HIP1	CNOT9	KMT2A	CDKN2A	TET2	PTCH1	SF3B1	NRAS	RANBP2	UBR5
ACVR2A	AHNAK2	CCNE1	ARID1B	AHNAK2	ATM	CDH1	DGCR8	ERG	IDH1	BCL9L	BRD7	BMPR2	CREBBP	COL1A1	CUL3	LRP1B	IDH1	EP3	CDH1	CREBBP	EP3	DNMT3A	CIC	KDM6A	MTOR	KAT6A	KRAS	CRNKL1	MEN1	DCAF12L2	TP53	SETD2	SMARCA4	PIK3CA	RET
AFF1	AJUBA	CTNNB1	ARID2	AJUBA	BCOR	CDKN1B	DNMT3A	FGFR1	IDH2	BCOR	CACNA1D	CASP8	CUL3	EIF3E	ERBB3	PLCB4	IDH2	FAT1	CDKN1A	DDX3X	EPHA3	EGFR	CMTR2	KRAS	NF1	KDM6A	LPP	DDX3X	NF1	EGFR		SETDB1	TP53	PTMA	SETBP1
AFF3	AKAP9	EGFR	ASXL1	AKAP9	BRAF	CREBBP	EIF1AX	KMT2A	KIT	BRAF	CDH11	CDH1	CYLD	EP3	FOXA1	PPP2R1A	KEAP1	FBXW7	CDKN2A	DGCR8	ERBB2	FUBP1	CTNNB1	LATS1	NF2	KMT2C	LRP1B	FANCD2	PRKAR1A	FAT4		SRGAP3	VHL
AFF4	AK9	ERBB2	ATM	AK9	CCND1	CTCF	HRAS	KRAS	KRAS	CTNNB1	CDKN1A	CDH11	ELL	ERBB2	HRAS	SF3B1	KMT2C	FGFR2	CREBBP	HLA-B	FAT3	IDH1	EGFR	MAP2K4	PBRM1	KRAS	NSD1	FAT3	RB1	FGFR4		TP53	ZFHX3
AKAP9	AKT1	EZH2	ATRX	AKT1	CHD4	ERBB2	HSP9AA1	MYH9	LRP1B	DUSP16	CDKN2A	CDKN2A	EP3	ERBB3	IDH1		KRAS	FGFR3	ELF3	ID3	FBXW7	IDH2	EZH2	PIK3CA	PIK3CA	MET	PDGFRB	GNA11	SETBP1	IDH1
AKT1	AMPH	FAS	AXIN1	AMPH	CTCF	ERBB3	KMT2A	NF1	LY75-CD32	EP3	CTNNB1	CTNNB1	FAM135B	FAS	KDM6A		PBRM1	FN1	EP3	IRF4	GNAS	KEL	FLT4	RNF43	PTEN	NF2	PIK3CA	HRAS	TP53	LRP1B
AKT2	ANAPC1	FGFR2	B2M	ANAPC1	CTNNB1	FAT3	KMT2C	NRAS	MTOR	EPHA3	DHX9	DCSTAMP	FAT1	FAT1	KMT2C		PIK3CA	HLA-A	ERBB2	KDR	HLA-B	KIT	KDR	SMAD4	RANBP2	NFE2L2	PIK3R1	IDH1	ZNRF3	LZTR1
ALDH2	ANKRD12	FGFR3	BAP1	ANKRD12	CUX1	FBXW7	KRAS	PIK3CA	MYC	ERBB2	GMPS	ERBB2	FAT3	FBXW7	KMT2D		TP53	HRAS	ERBB3	KMT2D	KDM6A	MAX	KEAP1	SPEN	RAP1GDS1	NUP214	PPP2R1A	KDM5A		MAP3K1
ALK	APAF1	FLT3	BCL2	APAF1	DICER1	FGFR2	MAP3K1	PPP2R1A	MYH11	ERBB3	GNAS	ERBB3	FBXW7	HLA-A	LRP1B			KDM6A	ERCC2	MYD88	KMT2A	MED12	KRAS	TGFBR2	SETBP1	PBRM1	PTEN	KIT		NF1
AMER1	APC	GNA11	BCOR	APC	EIF1AX	FOXA1	NRAS	PTEN	NF1	FAT4	HNF1A	FBXW7	FGFR3	HLA-B	MECOM			KEAP1	FAT1	NFKB2	KMT2D	MET	MAP2K1	TP53	SETD2	PIK3CA	RB1	KRAS		NRAS
APC	AR	GNAQ	BRAF	AR	ERBB3	GATA3	PPP2R1A	RB1	NKTR	FBXW7	IDH1	KMT2D	HLA-A	IFNGR1	MYH11			KLF5	FBXW7	NFKBIE	NFE2L2	MTOR	MB21D2	U2AF1	SF3B1	PRDM2	SPOP	MAP2K1		PIK3CA
APOBEC3B	ARHGAP32	GNAS	BRCA1	ARHGAP32	ESR1	HIST1H3B	PTEN	STAT5B	NPM1	GNAS	KEAP1	KRAS	HLA-B	KLF5	PIK3CA			KMT2C	FGFR3	NOTCH2	NOTCH1	MYH11	MGA		SPEN	PTEN	TP53	NF1		PIK3CB
AR	ARHGAP35	HRAS	BRCA2	ARHGAP35	FAT1	HRAS	SETBP1	TP53	PTPN11	KMT2C	KMT2D	MAP2K7	HRAS	KMT2C	PTEN			KMT2D	GNA13	P2RY8	NSD1	NF1	NF1		STAG2	SETD2	U2AF1	NRAS		PIK3R1
ARHGAP26	ARHGEF6	IDH1	CARD11	ARHGEF6	FBXW7	KMT2C	TP53		RUNX1	KRAS	KRAS	NIN	KDM6A	KMT2D	RHOA			LATS2	GRIN2A	PIM1	PIK3CA	NIPBL	NRAS		TP53	SMARCA4	ZBTB7B	PBRM1		PTEN
ARHGEF12	ARID1A	JUN	CASP8	ARID1A	FGFR2	KRAS	USP6		SF3B1	LRP1B	NBEA	PIK3CA	KIF5B	KRAS	RNF43			MAML2	HIST1H3B	PTPN6	PREX2	NKX2-1	PIK3CA		VHL	STAG2		POLQ		PTPN11
ARID1A	ARID2	KDR	CBL	ARID2	FOXA2	MAP2K4	WNK2		TNC	MAP2K4	NF2	PPP3CA	KMT2C	LATS1	SETD2			MB21D2	HRAS	RHOA	PTCH1	NOTCH1	RB1			TET1		PPP6C		RB1
ARID1B	ARID5B	KIT	CDC73	ARID5B	HOXA11	MAP3K1	SMAD4		TP53	MAP3K1	NFE2L2	PRF1	KMT2D	MAPK1	SMAD4			NF1	KDM6A	SOCS1	PTEN	NRAS	RBM1			TP53		PRKCB		STAG2
ARID2	ASPM	KRAS	CDH1	ASPM	ING1	NCOR1	SMARCA4		U2AF1	MTCP1	NRAS	PRKCB	LPAR4	MED12	SPOP			NFE2L2	KLF5	SPEN	PTPRD	PDGFRA	RET					PTEN		TET1
ARNT	ASXL1	MAP2K1	CDKN2A	ASXL1	JAK1	NCOR2	TGFBR2		ZCRB1	MTOR	PIK3CA	PRRX1	LRP1B	NF2	TP53			NOTCH1	KMT2A	STAT3	RB1	PIK3CA	RGS7					PTPRB		TP53
ASPSCR1	ATG13	MAP2K2	CEBPA	ATG13	KMT2C	NF1	TP53		TNC	MYH9	RB1	PTEN	MAPK1	NFE2L2	ZFHX3			NRAS	KMT2C	STAT6	SMAD4	PIK3R1	SETD2					QKI
ASXL1	ATM	MAP2K4	CIC	ATM	KMT2D	PIK3CA	TP63		TP53	NIN	RPS6KA3	RHOA	MB21D2	NOTCH1				NSD1	KMT2D	TP53	SMARCA4	PLCG1	SMARCA4					RAC1
ATF1	ATR	MDM2	CREBBP	ATR	KRAS	PIK3R1	TRRAP		USP6	NRAS	SMARCA4	RNF43	MYH9	PIK3CA				PIK3CA	KRAS	UBE2A	TGFBR2	POT1	STK11					RAF1
ATIC	ATRX	MDM4	CRLF2	ATRX	LZTR1	PREX2	USP9X		USP8	PCBP1	TP53	SDC4	NCOR1	POLE				PRKCB	NFE2L2	UBR5	TP53	PTEN	TP53					RB1
ATM	AXIN2	MET	CSF1R	AXIN2	MAP3K1	PTEN			ZNF521	PIK3CA	TSC2	SMAD4	NF2	POLQ				PTEN	PIK3CA	XPO1	TRRAP	PTPN11	U2AF1					RGPD3
ATP1A1	B2M	MITF	CTNNB1	B2M	MAX	RB1				PTEN		SOHLH2	NFE2L2	PTEN				RAD21	PIK3CB			RUNX1T1						SETD2
ATP2B3	BAP1	MLL	CYLD	BAP1	MECOM	RGS7				PTPN11		TOP2A	NOTCH1	RB1				RASA1	PSIP1			SETD2						SF3B1
ATR	BARD1	MYC	DAXX	BARD1	MTOR	RUNX1				RBM1		TP53	NOTCH2	SIRPA				RB1	PTEN			SMARCA4						SRGAP3
ATRX	BCLAF1	MYCL1	DNMT1	BCLAF1	MYCN	SF3B1				RNF43		TRIM49C	NSD1	SMAD4				TP53	RAF1			TP53						TCIRG1
AXIN1	BCOR	MYCN	DNMT3A	BCOR	NFE2L2	SMAD4				RNF6			PIK3CA	STK11					RB1			ZBTB2						TP53
AXIN2	BLM	MYD88	EGFR	BLM	NOTCH1	TBX3				SMAD2			PTEN	TGFBR2					RHOA									TRRAP
B2M	BRAF	NFE2L2	EP300	BRAF	NRAS	TP53				SMAD3			RAC1	TP53					RXRA									UBR5
BAP1	BRCA1	NKX2-1	ERBB2	BRCA1	NSD1	ZXDB				SMAD4			RASA1						SF3B1									ZFX
BCL10	BRCA2	NRAS	EZH2	BRCA2	PBRM1					SMARCA4			RB1						STAG2
BCL11A	BUB1B	PDGFRA	FAM123B	BUB1B	PIK3CA					SOX9			RHOA						TP53
BCL11B	CAD	PIK3CA	FBXW7	CAD	PIK3R1					TBX3			SMAD4						TRRAP
BCL2	CARM1	REL	FGFR2	CARM1	PPP2R1A					TCF7L2			TGFBR2						TSC1
BCL3	CASP8	RET	FGFR3	CASP8	PTEN					TGIF1			TP53						ZFP36L1
BCL5	CAST	RNF43	FLT3	CAST	RB1					TP53			TRRAP
BCL6	CBFB	SMO	FOXL2	CBFB	RBM39					RRAS2
BCL7A	CCAR1	SOX2	FUBP1	CCAR1	RNF43					SOS1
BCL9	CCND1	STAT3	GATA1	CCND1	RRAS2					SOX17
BCL9L	CDC73	TERT	GATA2	CDC73	SOS1					SPOP
BCOR	CDH1	TRAF7	GATA3	CDH1	SOX17					TCF7L2
BCORL1	CDK12	TSHR	GNA11	CDK12	SPOP					TEC
BCR	CDKN1A	AMER1	GNAQ	CDKN1A	TP53					TP53
BIRC3	CDKN1B	APC	GNAS	CDKN1B	TP63					TP63
BLM	CDKN2A	ATM	H3F3A	CDKN2A	U2AF1					U2AF1
BMPR1A	CDKN2C	AXIN1	HIST1H3B	CDKN2C	ZFHX3					USP44
BRAF	CEBPA	BAP1	HNF1A	CEBPA	LRP1B					ZFHX3
BRCA1	CFH	BRCA1	HRAS	CFH	MAP2K4
BRCA2	CHD4	BRCA2	IDH1	CHD4	MAP3K1
BRD3	CHD8	CDH1	IDH2	CHD8	MAX
BRD4	CHEK2	CDKN2A	JAK1	CHEK2	MDM4
BRIP1	CIC	CDKN2C	JAK2	CIC	MEN1
BTG1	CLIP1	CEBPA	JAK3	CLIP1	MTOR
BTK	CLTC	CREBBP	KDM5C	CLTC	MYH11
BUB1B	CLTCL1	CYLD	KDM6A	CLTCL1	MYH9
C12orf9	COL18A1	DICER1	KIT	COL18A1	MYO5A
C15orf65	CREB1	EP300	KLF4	CREB1	NCOA1
C2orf44	CRTC1	FBXW7	KRAS	CRTC1	NCOR1
CACNA1D	CRTC3	GATA3	MAP2K1	CRTC3	NCOR2
CALR	CSDE1	HNF1A	MAP3K1	CSDE1	NF1
CAMTA1	CTCF	KDM6A	MED12	CTCF	NIN
CANT1	CTNNB1	MAX	MEN1	CTNNB1	NONO
CARD11	CTNND1	MEN1	MET	CTNND1	NOTCH2
CARS	CTTN	MLH1	MLH1	CTTN	NTRK1
CASC5	CUL1	MSH2	MLL2	CUL1	NUMA1
CASP8	CYLD	MSH6	MLL3	CYLD	PDGFRB
CBFA2T3	DDX5	NF1	MPL	DDX5	PIK3CA
CBFB	DHX9	NF2	MSH2	DHX9	PIK3R1
CBL	DICER1	NOTCH1	MSH6	DICER1	PLAG1
CBLB	DMD	NOTCH2	MYD88	DMD	POLD1
CBLC	DNMT3A	PAX5	NCOR1	DNMT3A	PREX2
CCDC6	DOCK2	PIK3R1	NF1	DOCK2	PTEN
CCNB1IP1	EEF1A1	PRKAR1A	NF2	EEF1A1	PTPN13
CCND1	EGFR	PTCH1	NFE2L2	EGFR	PTPRD
CCND2	EIF4A2	PTEN	NOTCH1	EIF4A2	RB1
CCND3	ELF3	RB1	NOTCH2	ELF3	RGS7
CCNE1	EP300	SETD2	NPM1	EP300	RHPN2
CD274	ERBB2	SMAD4	NRAS	ERBB2	RUNX1
CD74	ERBIN	SMARCA4	PAX5	ERBIN	SALL4
CD79A	ERCC2	SMARCB1	PBRM1	ERCC2	SF3B1
CD79B	ESR1	SOCS1	PDGFRA	ESR1	SMAD2
CDC73	EWSR1	STK11	PHF6	EWSR1	SMAD4
CDH1	EZH2	SUFU	PIK3CA	EZH2	SMARCD1
CDH11	FANCA	TET2	PIK3R1	FANCA	SPEN
CDK12	FBN2	TNFAIP3	PPP2R1A	FBN2	TBX3
CDK4	FBXO11	TP53	PRDM1	FBXO11	TP53
CDK6	FBXW7	TSC1	PTCH1	FBXW7	USP6
CDKN1B	FES	TSC2	PTEN	FES	ZBTB16
CDKN2A	FGFR2	VHL	PTPN11	FGFR2	ZFHX3
CDKN2A(p14)	FGFR3	WT1	RB1	FGFR3	ZXDB
CDKN2C	FLT3		RET	FLT3
CDX2	FN1		RNF43	FN1
CEBPA	FOXA1		RUNX1	FOXA1
CEP89	FOXA2		SETD2	FOXA2
CHCHD7	FRG1BP		SETBP1	FRG1BP
CHD4	GATA3		SF3B1	GATA3
CHEK2	GNAI1		SMAD2	GNAI1
CHIC2	GNAS		SMAD4	GNAS
CIC	GOLGA5		SMARCA4	GOLGA5
CIITA	GOT2		SMARCB1	GOT2
CLIP1	GPHN		SMO	GPHN
CLP1	GPS2		SOCS1	GPS2
CLTC	GTF2H1		SOX9	GTF2H1
CLTCL1	H3F3C		SPOP	H3F3C
CNBP	HGF		SRSF2	HGF
CNOT3	HLA-A		STAG2	HLA-A
CNTRL	HLA-B		STK11	HLA-B
COL1A1	HMGXB4		TET2	HMGXB4
COL2A1	HRAS		TNFAIP3	HRAS
COX6C	HSP90AB1		TRAF7	HSP90AB1
CREB1	HSPA8		TP53	HSPA8
CREB3L1	HUWE1		TSC1	HUWE1
CREB3L2	IDH1		TSHR	IDH1
CREBBP	IDH2		U2AF1	IDH2
CRLF2	IRS2		VHL	IRS2
CRTC1	ITGA6		WT1	ITGA6
CRTC3	JAK2			JAK2
CSF3R	KALRN			KALRN
CTCF	KDM5C			KDM5C
CTNNB1	KDM6A			KDM6A
CUX1	KEAP1			KEAP1
CXCR4	KIAA1109			KIAA1109
CYLD	KIFC3			KIFC3
DAXX	KIT			KIT
DCTN1	KRAS			KRAS
DDB2	LCP1			LCP1
DDIT3	LEPR			LEPR
DDR2	LIFR			LIFR
DDX10	LPP			LPP
DDX3X	LRRK2			LRRK2
DDX5	LUM			LUM
DDX6	LYN			LYN
DEK	LZTR1			LZTR1
DICER1	MALAT1			MALAT1
DNAJB1	MAP2K4			MAP2K4
DNM2	MAP3K1			MAP3K1
DNMT3A	MAP3K3			MAP3K3
DROSHA	MAP3K4			MAP3K4
DUX4L1	MAPK8IP1			MAPK8IP1
EBF1	MAST2			MAST2
ECT2L	MATK			MATK
EGFR	MAX			MAX
EIF3E	MDC1			MDC1
EIF4A2	MECOM			MECOM
ELF4	MED12			MED12
ELK4	MED13			MED13
ELL	MED17			MED17
ELN	MEF2A			MEF2A
EML4	METTL14			METTL14
EP300	KMT2A			KMT2A
EPAS1	KMT2D			KMT2D
EPS15	KMT2C			KMT2C
ERBB2	MLLT10			MLLT10
ERBB3	MLLT3			MLLT3
ERBB4	AFDN			AFDN
ERC1	MMP2			MMP2
ERCC2	MN1			MN1
ERCC3	MSN			MSN
ERCC4	MST1			MST1
ERCC5	MTOR			MTOR
ERG	MYB			MYB
ESR1	MYH9			MYH9
ETNK1	NAV3			NAV3
ETV1	NBPF10			NBPF10
ETV4	NCOA3			NCOA3
ETV5	NCOA4			NCOA4
ETV6	NCOR1			NCOR1
EWSR1	NCOR2			NCOR2
EXT1	NEB			NEB
EXT2	NEDD4L			NEDD4L
EZH2	NF1			NF1
EZR	NFE2L2			NFE2L2
FAM131B	NIN			NIN
FAM46C	NLRP3			NLRP3
FANCA	NONO			NONO
FANCC	NOTCH1			NOTCH1
FANCD2	NPM1			NPM1
FANCE	NR1H2			NR1H2
FANCF	NR4A2			NR4A2
FANCG	NRAS			NRAS
FAS	NSD1			NSD1
FAT1	NUMA1			NUMA1
FAT4	NUP214			NUP214
FBXO11	NUP93			NUP93
FBXW7	NUP98			NUP98
FCGR2B	PABPC1			PABPC1
FCRL4	PBRM1			PBRM1
FES	PCBP1			PCBP1
FEV	PCM1			PCM1
FGFR1	PDGFRA			PDGFRA
FGFR1OP	PHF6			PHF6
FGFR2	PHLDA1			PHLDA1
FGFR3	PIK3CA			PIK3CA
FGFR4	PIK3CB			PIK3CB
FH	PIK3CG			PIK3CG
FHIT	PIK3R1			PIK3R1
FIP1L1	PIP5K1A			PIP5K1A
FLCN	PLCG1			PLCG1
FLI1	PLEC			PLEC
FLT3	POTEF			POTEF
FLT4	PPP2R1A			PPP2R1A
FNBP1	PRKAR1A			PRKAR1A
FOXA1	PRKCD			PRKCD
FOXL2	PRPF8			PRPF8
FOXO1	PSEN1			PSEN1
FOXO3	PTEN			PTEN
FOXO4	PTPN11			PTPN11
FOXP1	RAC1			RAC1
FSTL3	RAD21			RAD21
FUBP1	RANBP2			RANBP2
FUS	RANBP3			RANBP3
GAS7	RASA1			RASA1
GATA1	RB1			RB1
GATA2	RBMX			RBMX
GATA3	RHEB			RHEB
GMPS	RHOA			RHOA
GNA11	RNF213			RNF213
GNAQ	RNF43			RNF43
GNAS	RPGR			RPGR
GOLGA5	RPL22			RPL22
GOPC	RPL5			RPL5
GPC3	RPSAP58			RPSAP58
GPHN	RUNX1			RUNX1
GRIN2A	RXRA			RXRA
H3F3A	SETD2			SETD2
H3F3B	SF3B1			SF3B1
HERPUD1	SGK1			SGK1
HEY1	SIN3A			SIN3A
HIF1A	SMAD2			SMAD2
HIP1	SMAD4			SMAD4
HIST1H3B	SMARCA4			SMARCA4
HIST1H4I	SMC1A			SMC1A
HLA-A	SMC3			SMC3
HLF	SOS1			SOS1
HMGA1	SOX17			SOX17
HMGA2	SPATA6			SPATA6
HMGN2P46	SPEN			SPEN
HNF1A	SPOP			SPOP
HNRNPA2B1	STAG2			STAG2
HOOK3	STAT3			STAT3
HOXA11	STK11			STK11
HOXA13	SUZ12			SUZ12
HOXA9	SYNE1			SYNE1
HOXC11	TAF1			TAF1
HOXC13	TBL1XR1			TBL1XR1
HOXD11	TBX3			TBX3
HOXD13	TCF12			TCF12
HRAS	TCF7			TCF7
HSP90AA1	TCF7L2			TCF7L2
HSP90AB1	TET2			TET2
IDH1	TFDP1			TFDP1
IDH2	TGFBR2			TGFBR2
IGH	TGIF1			TGIF1
IGK	TJP2			TJP2
IGL	TNFRSF10C			TNFRSF10C
IKBKB	TOM1			TOM1
IKZF1	TOP3A			TOP3A
IL2	TP53			TP53
IL21R	TP53BP1			TP53BP1
IL6ST	TPR			TPR
IL7R	TRIM7			TRIM7
IRF4	TRIO			TRIO
ITK	TRIP11			TRIP11
JAK1	TSC2			TSC2
JAK2	TUBA1A			TUBA1A
JAK3	TXNIP			TXNIP
JAZF1	U2AF1			U2AF1
JUN	UHRF1BP1L			UHRF1BP1L
KAT6A	VHL			VHL
KAT6B	NSD2			NSD2
KCNJ5	NSD3			NSD3
KDM5A	WRN			WRN
KDM5C	WT1			WT1
KDM6A	ZFHX3			ZFHX3
KDR	ZFP36L1			ZFP36L1
KDSR	ZFP36L2			ZFP36L2
KEAP1	ZMYM2			ZMYM2
KIAA1549	ZNF132			ZNF132
KIAA1598	ZNF300			ZNF300
KIF5B	ZNF814			ZNF814
KIT	ZNF844			ZNF844
KLF4	ZNF91			ZNF91
KLF6				ABI1
KLK2				ABL2
KMT2A				ACKR3
KMT2C				ACSL3
KMT2D				ACSL6
KRAS				ACVR1
KTN1				ACVR2A
LASP1				AFF1
LCK				AFF3
LCP1				AFF4
LEF1				AKT2
LHFP				ALDH2
LIFR				ALK
LMNA				AMER1
LMO1				APOBEC3B
LMO2				ARHGAP26
LPP				ARHGEF12
LRIG3				ARID1B
LRP1B				ARNT
LSM14A				ASPSCR1
LYL1				ATF1
LZTR1				ATIC
MAF				ATP1A1
MAFB				ATP2B3
MALAT1				AXIN1
MALT1				BCL10
MAML2				BCL11A
MAP2K1				BCL11B
MAP2K2				BCL2
MAP2K4				BCL3
MAP3K1				BCL5
MAP3K13				BCL6
MAPK1				BCL7A
MAX				BCL9
MDM2				BCL9L
MDM4				BCORL1
MDS2				BCR
MECOM				BIRC3
MED12				BMPR1A
MEN1				BRD3
MET				BRD4
MITF				BRIP1
MKL1				BTG1
MLF1				BTK
MLH1				C12orf9
MLLT1				C15orf65
MLLT10				C2orf44
MLLT11				CACNA1D
MLLT3				CALR
MLLT4				CAMTA1
MLLT6				CANT1
MN1				CARD11
MNX1				CARS
MPL				CASC5
MSH2				CBFA2T3
MSH6				CBL
MSI2				CBLB
MSN				CBLC
MTCP1				CCDC6
MTOR				CCNB1IP1
MUC1				CCND2
MUTYH				CCND3
MYB				CCNE1
MYC				CD274
MYCL				CD74
MYCN				CD79A
MYD88				CD79B
MYH11				CDH11
MYH9				CDK4
MYO5A				CDK6
MYOD1				CDKN2A(p14)
NAB2				CDX2
NACA				CEP89
NBN				CHCHD7
NCKIPSD				CHIC2
NCOA1				CIITA
NCOA2				CLP1
NCOA4				CNBP
NCOR1				CNOT3
NCOR2				CNTRL
NDRG1				COL1A1
NF1				COL2A1
NF2				COX6C
NFATC2				CREB3L1
NFE2L2				CREB3L2
NFIB				CREBBP
NFKB2				CRLF2
NFKBIE				CSF3R
NIN				CUX1
NKX2-1				CXCR4
NONO				DAXX
NOTCH1				DCTN1
NOTCH2				DDB2
NPM1				DDIT3
NR4A3				DDR2
NRAS				DDX10
NRG1				DDX3X
NSD1				DDX6
NT5C2				DEK
NTRK1				DNAJB1
NTRK3				DNM2
NUMA1				DROSHA
NUP214				DUX4L1
NUP98				EBF1
NUTM1				ECT2L
NUTM2A				EIF3E
NUTM2B				ELF4
OLIG2				ELK4
OMD				ELL
P2RY8				ELN
PAFAH1B2				EML4
PALB2				EPAS1
PAX3				EPS15
PAX5				ERBB3
PAX7				ERBB4
PAX8				ERC1
PBRM1				ERCC3
PBX1				ERCC4
PCM1				ERCC5
PCSK7				ERG
PDCD1LG2				ETNK1
PDE4DIP				ETV1
PDGFB				ETV4
PDGFRA				ETV5
PDGFRB				ETV6
PER1				EXT1
PHF6				EXT2
PHOX2B				EZR
PICALM				FAM131B
PIK3CA				FAM46C
PIK3R1				FANCC
PIM1				FANCD2
PLAG1				FANCE
PLCG1				FANCF
PML				FANCG
PMS1				FAS
PMS2				FAT1
POLE				FAT4
POT1				FCGR2B
POU2AF1				FCRL4
POU5F1				FEV
PPARG				FGFR1
PPFIBP1				FGFR1OP
PPM1D				FGFR4
PPP2R1A				FH
PPP6C				FHIT
PRCC				FIP1L1
PRDM1				FLCN
PRDM16				FLI1
PREX2				FLT4
PRF1				FNBP1
PRKACA				FOXL2
PRKAR1A				FOXO1
PRRX1				FOXO3
PSIP1				FOXO4
PTCH1				FOXP1
PTEN				FSTL3
PTK6				FUBP1
PTPN11				FUS
PTPN13				GAS7
PTPRB				GATA1
PTPRC				GATA2
PTPRK				GMPS
PTPRT				GNA11
PWWP2A				GNAQ
QKI				GOPC
RABEP1				GPC3
RAC1				GRIN2A
RAD21				H3F3A
RAD51B				H3F3B
RAF1				HERPUD1
RALGDS				HEY1
RANBP17				HIF1A
RANBP2				HIP1
RAP1GDS1				HIST1H3B
RARA				HIST1H4I
RB1				HLF
RBM10				HMGA1
RBM15				HMGA2
RECQL4				HMGN2P46
REL				HNF1A
RET				HNRNPA2B1
RHOA				HOOK3
RHOH				HOXA11
RMI2				HOXA13
RNF213				HOXA9
RNF217-AS1				HOXC11
RNF43				HOXC13
ROS1				HOXD11
RPL10				HOXD13
RPL22				HSP90AA1
RPL5				IGH
RPN1				IGK
RSPO2				IGL
RSPO3				IKBKB
RUNDC2A				IKZF1
RUNX1				IL2
RUNX1T1				IL21R
SALL4				IL6ST
SBDS				IL7R
SDC4				IRF4
SDHA				ITK
SDHAF2				JAK1
SDHB				JAK3
SDHC				JAZF1
SDHD				JUN
SEPT5				KAT6A
SEPT6				KAT6B
SEPT9				KCNJ5
SET				KDM5A
SETBP1				KDR
SETD2				KDSR
SF3B1				KIAA1549
SFPQ				KIAA1598
SFRP4				KIF5B
SH2B3				KLF4
SH3GL1				KLF6
SLC34A2				KLK2
SLC45A3				KTN1
SMAD2				LASP1
SMAD3				LCK
SMAD4				LEF1
SMARCA4				LHFP
SMARCB1				LMNA
SMARCD1				LMO1
SMARCE1				LMO2
SMO				LRIG3
SND1				LRP1B
SOCS1				LSM14A
SOX2				LYL1
SPECC1				MAF
SPEN				MAFB
SPOP				MALT1
SRC				MAML2
SRGAP3				MAP2K1
SRSF2				MAP2K2
SRSF3				MAP3K13
SS18				MAPK1
SS18L1				MDM2
SSX1				MDM4
SSX2				MDS2
SSX4				MEN1
STAG2				MET
STAT3				MITF
STAT5B				MKL1
STAT6				MLF1
STIL				MLH1
STK11				MLLT1
STRN				MLLT11
SUFU				MLLT4
SUZ12				MLLT6
SYK				MNX1
TAF15				MPL
TAL1				MSH2
TAL2				MSH6
TBL1XR1				MSI2
TBX3				MTCP1
TCEA1				MUC1
TCF12				MUTYH
TCF3				MYC
TCF7L2				MYCL
TCL1A				MYCN
TCL6				MYD88
TERT				MYH11
TET1				MYO5A
TET2				MYOD1
TFE3				NAB2
TFEB				NACA
TFG				NBN
TFPT				NCKIPSD
TFRC				NCOA1
TGFBR2				NCOA2
THRAP3				NDRG1
TLX1				NF2
TLX3				NFATC2
TMEM127				NFIB
TMPRSS2				NFKB2
TNFAIP3				NFKBIE
TNFRSF14				NKX2-1
TNFRSF17				NOTCH2
TOP1				NR4A3
TP53				NRG1
TP63				NT5C2
TPM3				NTRK1
TPM4				NTRK3
TPR				NUTM1
TRA				NUTM2A
TRAF7				NUTM2B
TRB				OLIG2
TRD				OMD
TRIM24				P2RY8
TRIM27				PAFAH1B2
TRIM33				PALB2
TRIP11				PAX3
TRRAP				PAX5
TSC1				PAX7
TSC2				PAX8
TSHR				PBX1
TTL				PCSK7
U2AF1				PDCD1LG2
UBR5				PDE4DIP
USP6				PDGFB
USP8				PDGFRB
VHL				PER1
VTI1A				PHOX2B
WAS				PICALM
WHSC1				PIM1
WHSC1L1				PLAG1
WIF1				PML
WRN				PMS1
WT1				PMS2
WWTR1				POLE
XPA				POT1
XPC				POU2AF1
XPO1				POU5F1
YWHAE				PPARG
ZBTB16				PPFIBP1
ZCCHC8				PPM1D
ZFHX3				PPP6C
ZNF198				PRCC
ZNF278				PRDM1
ZNF331				PRDM16
ZNF384				PREX2
ZNF521				PRF1
ZRSR2				PRKACA
				PRRX1
				PSIP1
				PTCH1
				PTK6
				PTPN13
				PTPRB
				PTPRC
				PTPRK
				PTPRT
				PWWP2A
				QKI
				RABEP1
				RAD51B
				RAF1
				RALGDS
				RANBP17
				RAP1GDS1
				RARA
				RBM10
				RBM15
				RECQL4
				REL
				RET
				RHOH
				RMI2
				RNF217-AS1
				ROS1
				RPL10
				RPN1
				RSPO2
				RSPO3
				RUNDC2A
				RUNX1T1
				SALL4
				SBDS
				SDC4
				SDHA
				SDHAF2
				SDHB
				SDHC
				SDHD
				SEPT5
				SEPT6
				SEPT9
				SET
				SETBP1
				SFPQ
				SFRP4
				SH2B3
				SH3GL1
				SLC34A2
				SLC45A3
				SMAD3
				SMARCB1
				SMARCD1
				SMARCE1
				SMO
				SND1
				SOCS1
				SOX2
				SPECC1
				SRC
				SRGAP3
				SRSF2
				SRSF3
				SS18
				SS18L1
				SSX1
				SSX2
				SSX4
				STAT5B
				STAT6
				STIL
				STRN
				SUFU
				SYK
				TAF15
				TAL1
				TAL2
				TCEA1
				TCF3
				TCL1A
				TCL6
				TERT
				TET1
				TFE3
				TFEB
				TFG
				TFPT
				TFRC
				THRAP3
				TLX1
				TLX3
				TMEM127
				TMPRSS2
				TNFAIP3
				TNFRSF14
				TNFRSF17
				TOP1
				TP63
				TPM3
				TPM4
				TRA
				TRAF7
				TRB
				TRD
				TRIM24
				TRIM27
				TRIM33
				TRRAP
				TSC1
				TSHR
				TTL
				UBR5
				USP6
				USP8
				VTI1A
				WAS
				WHSC1
				WHSC1L1
				WIF1
				WWTR1
				XPA
				XPC
				XPO1
				YWHAE
				ZBTB16
				ZCCHC8
				ZNF198
				ZNF278
				ZNF331
				ZNF384
				ZNF521
				ZRSR2
				CSF1R
				DNMT1
				FAM123B
				MLL2
				MLL3
				SOX9
				MLL
				MYCL1
