# Supplementary material for: DriverRWH: discovering cancer driver genes by random walk on a gene mutation hypergraph
Source: BMC Bioinformatics. 2022 Jul 13;23:277. doi: 10.1186/s12859-022-04788-7 (PMC9281118; doi:10.1186/s12859-022-04788-7)
Supplement: Supplementary file 4 — Additional file4. The top 200 candidate driver genes predicted by DriverRWH, MutsigCV, Gravity, OncodriveFML, Dawnrank, Subdyquency, : and MinNetRank for three cancer types (LUSC, BRCA, UCEC). [file 12859_2022_4788_MOESM4_ESM.xls]

## Sheet: LUSC
Additional file 4: The top 200 candidate driver genes predicted by DriverRWH, MutsigCV, Gravity, OncodriveFML, Dawnrank, Subdyquency, and MinNetRank for three cancer types (LUSC, BRCA, UCEC).
DriverRWH(S)	DriverRWH(H)	Dawnrank(S)	Dawnrank(H)	Subdyquency(S)	Subdyquency(H)	MinNetRank(S)	MinNetRank(H)	MutsigCV	OncodriveFML	Gravity	"(S)" denotes using STRINGv10 as background network; "(H)" denotes using HumanNet as background network
TP53	TP53	TP53	RYR2	TP53	TP53	RALA	TP53	TP53	KMT2D	INPP4B
TTN	TTN	DNAH8	APOB	RYR2	RYR2	CFTR	UBE2I	TTN	PTEN	RALGAPB
DNAH8	RYR2	LRRK2	ASPM	DNAH8	PRPF6	TP53	ATM	CSMD3	TP53	COL5A2
RYR2	KMT2D	SYNE1	SYNE1	RYR1	EPAS1	ARF5	BRCA1	RYR2	CDKN2A	COL11A1
LRRK2	CACNA1E	CPS1	POLQ	ADAMTS16	ARNT	DVL2	HIF1A	LRP1B	DUSP9	SMG7
PTEN	ANK2	PTEN	PCDH15	LRRC7	APOB	FKBP4	RPL7	USH2A	WRAP73	SUMO2
PIK3CA	MYH2	LRP2	PTPRB	MYH2	CDKN2A	CX3CL1	HSPA8	CDKN2A	TMEM14C	PDCL3
NOTCH1	RIMS1	EPHA5	COL11A1	ERBB4	LRP2	USH1C	UBE3A	MUC16	YARS	TMEM97
CSMD3	LRP2	EPHA3	SCN7A	TENM1	CTNNA2	USP28	RPL5	ZFHX4	ARL1	ELAVL1
ANK2	PTEN	ASPM	F5	TNN	PTEN	NDUFAB1	RANGAP1	COL11A1	VSNL1	IQGAP3
SYNE1	MYH1	POLQ	COL1A2	PIK3CA	SORCS1	CACNG3	PRPF6	SYNE1	C2orf76	GGH
KMT2D	UNC5D	ACACB	PKHD1L1	SCN2A	PIK3CA	SEMA3F	SUMO1	RYR3	CNN3	DCAKD
DMD	CACNA1A	ERBB4	CNTN6	NF1	FBN1	SLC7A2	HSP90AB1	COL22A1	TMED2	TNPO2
USH2A	CREBBP	EPHA6	SCN1A	PTEN	MYH7	HOXA11	HSP90AA1	SI	TMEM207	SCAF4
OBSCN	MYH8	ATP10A	WDR72	HERC2	VCAN	OSBPL7	FBL	DNAH8	JRKL	VEZF1
RYR1	KALRN	MGAM	LRRK2	CFTR	DCC	YBX2	RPS4X	NFE2L2	GRPEL2	COPS5
NF1	MAGI2	TNXB	TNXB	HYDIN	RIMS1	PDK4	RPL4	DNAH5	SHROOM2	AHNAK
LRP1B	MYH4	COL11A1	DLC1	NOTCH1	COL6A3	CYP26B1	RPS7	PKHD1	ATG14	RAVER1
APOB	MYH7	EPHB1	ROBO4	GABRG1	FLNC	ESRRA	NTN1	DNAH7	NFE2L2	MDN1
RELN	DLG2	ABCB1	ERBB4	CTNND2	NOTCH1	M6PR	RPLP0	CDH10	NOTCH1	ISOC1
MYH1	APOB	PIK3CG	ABCA8	GLB1L2	TLN2	CYP51A1	DDX18	BAI3	HLA-A	COL5A3
EPHA5	ERBB4	KDR	MKI67	DEPDC1B	KALRN	SKAP2	EEF1A1	PIK3CA	PIK3CA	PTDSS1
MYH2	COL1A2	SCN1A	PREX2	PTPRB	F5	IFRD1	PCNA	DMD	ZNF830	COL5A1
KDR	DCC	NOTCH1	NLRP12	LCT	FN1	TRAPPC6A	PABPC1	FAT1	RASA1	HNRNPC
HERC2	RIMS2	PKHD1L1	TRHDE	RBM45	COL1A2	RPUSD1	RPL18A	TPTE	INTS4	COL1A1
POTEE	MAGI1	TLR4	VWF	ATP10A	TRPS1	PRDM10	PES1	PTEN	AMOT	FN1
PIK3CG	SMARCA4	WDR72	PTEN	VASP	THBS2	UBC	MSH6	FLG	BRE	PCLAF
CPS1	FN1	CFTR	CENPE	EPHA5	SPEF2	ALB	RPS15A	CSMD2	RB1	MSANTD4
KMT2C	COL6A3	DLC1	ITGA8	SLIT2	RB1	LRRC23	TTN	PREX2	FUBP1	FEM1A
HDAC9	VCAN	COL6A6	VEPH1	NLRP12	EPHB1	TSPO	CDC45	SPTA1	RP11-383H13.1	SFXN3
EPHA3	MYH6	PIKFYVE	C6	LRFN5	MAP2	GAPDH	TP53BP1	DNAH11	CLSTN2	YWHAQ
RANBP2	EPHA5	PCDH15	CDKN2A	MYH7	PRKDC	HSPB6	RPS3	DNAH9	ATP13A4	COL1A2
ERBB4	SVEP1	CNTN6	GPM6A	KALRN	COL3A1	BAIAP2L1	RPS5	NAV3	STK16	ZBTB4
NOS1	DROSHA	PRKDC	PDE1C	ARF5	RNF213	AKT1	RPSA	KEAP1	PPP3CC	MTR
TAF1L	RB1	SCN7A	BRCA1	MYH15	BCHE	PRSS21	RPS11	RB1	CAPN5	SKP1
PEG3	DLG1	PIK3CA	CD5L	RALA	TKTL2	HS3ST1	GRB2	LRP2	MAPT	LIPA
ACACB	MYH13	MKI67	CFTR	EPHA3	TRRAP	INSR	RPS4Y1	ELTD1	GTF2H4	COL6A3
CREBBP	CDKN2A	MYO3A	ATP10A	FLNC	TNXB	HRAS	UNC5B	ADAMTS12	AQP10	ICE2
ANK3	ITPR2	INSR	OVCH1	MYO18B	COL4A2	EGFR	PPAN	FAM135B	NPSR1	NEDD8
MYH8	NOTCH1	POTEE	TTK	ACACB	NOTCH2	ERN1	RPS3A	HCN1	OPA3	RELN
MYH7	NAV3	PREX2	COL4A3	ACAN	KCNH1	ERN2	ALYREF	ZNF804B	GTF2F1	PTPRC
TLR4	F5	C6	CENPF	EPHA6	GPC5	INS	RPL11	LRRC7	RP11-603J24.9	MTTP
ADCY8	CACNA1B	USH1C	SLIT2	USH1C	RANBP2	KDR	NOP2	CSMD1	RND3	MYH9
ALB	GLI3	INSRR	DUSP27	ROS1	VWF	PTEN	GAD1	MYH2	PFKL	HCN3
DNAH5	CNTNAP2	PTPRB	DNAH10	OTOF	IGF2R	RPAP3	SNRPD3	NEB	ZNF160	ITGB1
MYH4	EP300	PDE1C	ABCA12	NLRP3	COL4A4	TSR3	RPL36	LAMA2	CSMD3	CSMD2
PRDM10	SYNE1	EPHA7	KIF14	KIF2B	KIF5A	NOTCH1	RAD51	EPB41L3	PPP4R1	IKBIP
INSR	ROS1	FLT1	GRIA1	ARHGAP35	SRRM2	FLT1	RPL12	MUC5B	CLDN22	RPRD2
TRRAP	INSR	ABCA8	FHL5	NOS1	PARD3B	UBB	RPS15	NOTCH1	TINAGL1	SIPA1L3
ZNF536	MKI67	TRHDE	DSP	MACF1	KCNT2	JUN	EBF1	ALPK2	NCOA2	CTBS
MGAM	TRIO	ROBO4	CPAMD8	PIK3CG	IQGAP3	PPP2CA	RPS13	DNAH10	SERAC1	NID2
EPHA6	PIK3CA	TJP1	TLR4	TLR4	POLE	MAPK14	RPL9	NF1	MUC20	YWHAZ
PRKDC	NF1	SLIT2	KCNA4	LRP1	TRIO	PIKFYVE	PSMC1	RYR1	RGMA	ZFHX3
PRDM9	CPS1	ITGA8	MARCO	CACNA1A	APC	GSK3B	DHX15	SCN1A	OR4D1	SAFB
EPHB1	MACF1	COL4A4	AFF3	RUNX1T1	INSR	ELAVL1	MCM2	XIRP2	NR1H2	NSMCE2
UBC	DICER1	ABCB5	IQGAP3	ABCB1	MASP1	RHOA	NOP56	ABCA13	PALD1	FAM110B
ACTC1	COL12A1	KIT	MYOCD	LRRIQ1	SMG1	GAK	PITX2	HRNR	HTRA3	FAM114A2
ANK1	HUWE1	NOS1	NCKAP5	PRKDC	BRCA1	DNM2	RPL7A	LRRK2	CLASP2	DIDO1
NEB	EPHA3	CD5L	MMRN1	HERC1	PAPPA	CDH1	DKC1	ZNF536	DAO	JADE3
FLT1	COL3A1	GPM6A	COL4A4	MXRA5	COL5A2	EPHA3	RPL29	RP1	PIK3R3	LCK
LRP2	MAGI3	FLT4	DPP6	PTPRT	DSG1	FYN	RPL8	PCDH15	MSC	PPP1CC
RB1	DOCK2	CAD	GLI3	CREBBP	APBA2	FOS	PUM3	PKHD1L1	C12orf55	CALM2
GRIN2A	CTNND2	GRIA1	PTPRZ1	EPHB1	TIAM1	OAS3	RPL13A	FBN2	HNRNPA3	CHD2
DNAH9	CUBN	RYR1	MYO7B	TRRAP	ADAM22	OASL	PABPC3	NRK	ARID1A	THBS2
FN1	CD163	OVCH1	GRIK2	PTPRO	ATR	NFKB1	RPS8	ALMS1	ANGPTL3	HDAC2
KDM6A	EBF1	CENPF	LRP2	MYO3A	IGSF1	RAC1	RPL3	CDH18	ZSCAN20	FAM160B1
LAMA2	INSRR	COL4A3	FAT4	POTEE	CFTR	CTNNB1	RPL23	PTPRT	PRDM12	PPP1CA
ADCY2	DMD	EPHA8	RGS22	HGF	SMARCA4	ERBB2	RAN	CDH12	ABI3BP	TCF3
COL22A1	CAD	NLRP12	ITIH5	CR1	LIG4	FGF2	PLK1	CNTNAP5	NELFA	MRPL15
ABCB1	MDN1	KCNA4	ARHGAP31	SCN11A	PGR	OAS1	RPL35A	CUBN	LMOD1	TRUB1
EP300	RYR3	HECW2	TNR	KDR	EBF1	EPHA8	MPHOSPH10	CPS1	AGTRAP	EP300
PIKFYVE	SPTA1	PDILT	ABCA9	RANBP2	COL1A1	HSPA5	RPS2	RIMS2	DSPP	FCRL3
ZIC1	KCNH7	PASK	SCUBE1	ABCB5	SLC4A3	DNAH8	BYSL	CLSTN2	TPRX1	APC
ATM	PTPRC	VEPH1	MYH2	ADCY2	APOA4	RHO	SNRNP200	CRB1	STX7	SRRM2
MTOR	ACTC1	VWF	RP1	CNTN3	MAP1A	ISG15	CACNA1A	LRFN5	CORO7	BOD1L1
SCN2A	RYR1	PRKCB	TNC	RASA1	WDR33	EPHB2	RPL10A	PAPPA2	DHPS	XXYLT1
PCDH15	CACNA1C	PDGFRA	EBF1	ZEB1	DNAJC13	FLT4	RPS23	GPR98	TACR1	COL4A1
LRRC7	RPL10L	ROS1	ESPL1	SLIT1	PRRC2C	EPHB3	SAE1	SYNE2	ATAD5	MN1
TRPS1	CDH18	MYOCD	PEG3	CFH	A2M	ESR1	PSMD8	ZBBX	REG3G	NCOR2
SHANK1	PLEC	EPHB3	DNAH9	KCNH1	RBBP6	HSP90AA1	TGFBR1	MYH8	ZNF710	CSRNP1
ADCY10	PRKCB	MARCO	EDNRB	TRPC5	LDLR	INSRR	NOC2L	DCDC1	DACH1	ERICH1
FAT1	NOP2	TTK	ATP1A2	VWF	SNRNP200	TXN	RPL23A	ANKRD30A	FAT1	IQCB1
MUC16	NEB	ADCY8	SLC8A3	PTPRZ1	PEX5L	TEK	CDK2	LTBP1	PACRGL	BTK
KIT	ROBO1	DPP6	SELP	ABCC12	COL4A1	HSPA8	RYR2	APOB	ELL3	UBAP2L
CHD7	EPHB1	ABCA12	ABI3BP	HDAC9	BRAF	RAB11A	KRR1	ARID1A	TP53BP1	EWSR1
LCT	TRRAP	ABCA1	ABCA6	AKAP6	XRN1	TJP1	RPS18	ADAMTS20	RP11-863K10.7	SON
ASH1L	CENPF	ATP1A2	KCNT2	FLNA	SUPT6H	LCK	IGF1R	KLHL1	SPATA6	EFR3A
CNTNAP2	CRB1	BTK	ABCA13	ABCC9	EIF4G1	ZFAND4	RPL24	MUC17	GPR141	KHSRP
CACNA1A	UNC5C	CYP26B1	C7	NSD1	PLCG2	SPNS1	RPL30	MYH4	GLIS2	COL4A2
NSD1	ROBO3	ATP10B	MCM4	UNC5A	PGAM2	EPHA5	HIST4H4	C6	PTPN13	ATP2B2
GLI3	SORCS1	PRDM10	SNRNP200	MASP1	VLDLR	P4HB	RPA1	PCDH11X	RBM17	WAS
HERC1	HSP90AA1	ALB	NUP98	CALCR	SF3B1	CAD	UBE2L6	TNR	OSBPL5	YWHAE
PRKCG	EPB41L3	CACNG3	CHIA	NCAN	PGK2	UBD	CDK1	MDN1	TNPO2	VAV1
ATP10A	NCKAP1L	TIE1	PCSK2	PIKFYVE	LAMA3	EPHA6	BOP1	SPHKAP	MROH2B	SENP5
CFTR	POLR2A	RANBP2	ADCY8	SMG1	RPL10L	UBL4A	RPF2	ROS1	EMILIN1	MMP2
PLEC	DYNC1H1	ERN2	RASGRF1	VPS13A	NOTCH3	OAS2	NOP58	PDE4DIP	KIF5A	HNRNPA1
POLQ	KRAS	PRKCG	LEPR	INSRR	PDK4	NSF	TBP	FAT4	GMPPA	ZBTB40
PRKCB	A2M	MYH2	GGTLC1	SELP	TUBA3C	FUCA2	PSMA4	CUL3	GLT6D1	COIL
NRXN1	HSPG2	RGS22	GDF10	SHH	SIN3A	UBL4B	RPS17	ANK2	CELF6	MMP16
NOTCH2	MNDA	RET	HSPA8	PDK4	COL4A5	EPHB1	RPS14	AHNAK	FAM209A	DNAJC14
INSRR	COL4A2	MTOR	HGF	PDE10A	IQGAP1	CREB1	RPL15	ZNF479	HOMER3	PARP1
SCN1A	PIK3CG	SCUBE1	FAT2	PDE11A	PCF11	HSPA2	RPS24	TAF1L	DPPA4	MTMR4
UTRN	EGFR	EPHA10	GPC5	ITGAX	ADARB2	EPHA7	RPL17	MYCBP2	ABAT	PRRC2C
GRM8	HSPA8	EGFR	SMARCA4	PNLIP	NUP153	F2	KRAS	UNC13C	NFYB	ABL1
PDGFRA	ITPR3	TNS1	MPHOSPH10	ATR	MECOM	HSPA1A	MRTO4	ADAM2	TRIM9	RBMX
KALRN	FBN1	SLIT3	CHEK1	UBR5	KAT6A	ABL2	ARNT	LRRC4C	TRMT10C	SPTBN1
CAD	THBS2	ABCC8	PGR	PTPRH	EIF4G3	PDGFRB	NAT10	VPS13B	WDR1	MACF1
ZFAND4	OTOF	NOS2	TROAP	USP28	CNOT1	CD8A	RPS6	FAM47A	EXO5	EEF1A1
COL1A2	ACACB	DSP	HSPG2	NDN	EPHA8	EPHA10	RPS9	NRXN1	PDK2	ELOC
ANKRD30A	NOTCH2	FYN	KIAA1524	FAP	SPARC	KIT	BRIX1	OR2G6	FAM50A	DUSP5
SLIT2	SMC4	ABL2	CHRM2	DMXL1	MYO6	APP	DCC	PEG3	SPCS1	GON4L
ITGA2	AHCTF1	FLT3	POLR2A	ABCA4	ORC5	EPHA1	RPL18	LEPR	STAR	FYN
DNAH7	ATR	SLC8A3	LDB2	MMRN1	CAD	EPHA2	RPL6	RELN	CIRBP	MAP2K7
TRIO	ABCB1	ABI3BP	NPR1	SLITRK1	CBLB	MTOR	RBM28	STAB2	SIRPA	ZEB2
MYO18B	NEMF	FAT4	DDX18	MYO10	ZFP64	NDUFAF7	RCN2	DYNC1H1	GPC3	PRG4
TAF1	NFE2L2	FGFR2	SLC4A4	INSR	MTOR	EPHB4	NOL10	CDH8	TMPRSS7	TROAP
SMG1	SMARCA2	EXO1	DSCAML1	ABCC11	FGA	RRAS	RPS20	THSD7B	CPB2	NFAT5
MYH9	CTNNA2	FHL5	KLB	EP300	ARID4A	IGF1R	RPL13	LCT	OR5C1	FBLN2
ACTRT1	EIF4G1	ABCB11	KIF4A	PDGFRA	ATP2C1	MAPK12	SNRPD1	MUC6	ZNF549	REXO1
ZNF208	ACTA1	HSPA6	DLGAP5	NUP205	COPA	PTK7	NIFK	NCOA2	MAZ	ZAP70
HRAS	CADPS2	CENPE	SLIT3	NHS	RPL23A	STK11	EPAS1	PCLO	HIST1H3G	NUMA1
CACNA1C	FAT1	FAT2	C8B	CKAP5	FMR1	EPHA4	CCNB2	MYH1	PGM1	LTBP2
VWF	ATN1	ADCY10	PKP2	SLC5A8	POLR2B	HSPA9	HSPA5	VPS13D	NFAT5	SPTAN1
ZNF423	PPM1B	F11	RASAL1	LDLR	PHEX	PBK	GNL3	TDRD5	GNE	SMARCC1
EPHA7	NSUN2	CPAMD8	E2F7	RET	DDR2	MET	CDC20	PLXNA4	IFI44L	FARP1
SLIT3	ITGA8	KIF14	HECW2	PLXNA2	SEMA3A	HEXA	RPS27A	TPR	CLGN	SNRPD2
RET	DNAH5	KCNT2	CCDC85A	MCF2L2	HSPA8	TYRO3	RPS16	COL7A1	DNAAF1	ZMYM1
MYH15	SLIT2	JAK2	A2M	NCOA2	OTX2	HSPA4	DHX37	SORCS1	BAI3	ALYREF
MYH13	SCN2A	MMRN1	CDCA2	KIF1A	PABPC3	NOS3	PSMB1	HMCN1	BRCC3	BRWD3
NOTCH4	FYN	ATP8B4	TP63	ARHGAP36	STAG2	HSD17B6	DNAJB1	TRIM58	SETD2	SMARCC2
BRCA1	PPFIA2	ABCB4	COLEC12	BTK	SUPT16H	GRB2	DDX56	KDR	PGC	PSMA4
FAT4	KCNH5	HECW1	INMT	TGM3	EEF1A1	FGFR2	TBL3	ZNF236	MYO1F	HNRNPUL2
SYNE2	MYLK	EDNRB	SLC44A5	SLC4A3	ZNF600	DNAJC10	STX1A	NLRP13	NEK9	PTPN6
RUNX1T1	MYH3	ABCA4	RB1	ABCC8	XRCC5	VCP	IMPDH1	CTNNA2	PAGE1	UHRF1
SI	GLI2	C7	POLE	PASK	DLG1	PDIA3	UBA52	MMP16	TMEM131	TSNAX
MACF1	MXRA5	RASAL1	COL1A1	ADCY10	SMARCC1	SLC2A4	RPL19	CNKSR2	ALMS1	MYADM
CTNND2	UNC79	PCSK2	ECE2	FLT1	CHD3	ZAP70	PRPF8	PPFIA2	ZNF414	SF3A2
FYN	KCNT2	TEK	ACSS3	PDILT	HSP90AB1	BAG3	RPL26	LAMA4	OR5AS1	KPNA2
VCAN	OBSCN	SLC4A4	CDH19	POSTN	AK5	ESR2	DDX10	UTRN	PRDM13	CDKAL1
CDH10	SMC1B	CDC42BPB	POLA1	FRYL	RET	LYN	RPL10	MACF1	IRX6	IL2RG
COL11A1	DST	DPYD	IGSF9	KIF26B	PABPC1	PDIA6	GTPBP4	FMN2	AIM2	RANBP3
TRPA1	TAF1L	FN1	NOP2	VEPH1	COL4A6	HSPA6	EEF2	CNTNAP4	NUDT11	MRPL11
ZNF479	UBR5	SLC5A8	DEPDC1B	MTOR	ELMO1	POTEJ	FTSJ3	CHD7	RNF126	CHD4
EGFR	HSP90AB1	PTPRZ1	COL4A5	EPHA7	MMP9	GOLPH3	MSH2	GPR112	SPOP	RPS7
TJP1	ACTN2	PIK3CB	TRIM58	TRPV5	SLC28A1	DNM1	POLR2A	EYS	TUBB	HSP90AA1
MUC5B	ZFHX3	ESPL1	CLCA2	FLT4	PRRC2A	PCNA	PCF11	COL19A1	OR8B8	PIAS4
NOTCH3	SMC6	GGTLC1	TNS1	KIT	GK2	MOS	PSMA6	VWF	APLNR	GHITM
PDE10A	LRP1	IQGAP3	GPA33	TRPC3	SETD2	CDC42	RPLP2	ABCC12	PRKCE	HERC2
PRKG1	ATM	OAS3	F11	DDX60L	UPF1	MYOD1	UBA2	CACNA2D1	KEAP1	SGPP1
DICER1	FLNA	C8B	ENAM	ITGA2	JAG2	RHOQ	UTP14A	HYDIN	KCTD3	SP1
CNTNAP5	UTP20	EPHA2	TIE1	PTPRN2	ATP2B1	BCL2	HIST1H4B	SORCS3	ABCC12	SPARC
SHANK2	XRN1	TROAP	TEK	HRAS	DSC1	MYO6	GAPDH	ZNF804A	ANP32B	GLYR1
PDE11A	EPHA7	LDB2	FAM83B	MTR	RAC1	RIPK4	SNRPD2	KCNT2	VWC2	TFAP4
ZFPM2	KIT	RP1	F10	PIK3C2B	RPL5	DLG1	LSM2	WDR17	IGDCC3	HCFC1
HACE1	SLC8A3	ZBTB16	TRPC3	NCOA6	MPO	FGFRL1	HIST2H4A	HERC2	ZBTB18	SNRPE
JAK2	LRP1B	DLG1	ARHGAP6	SETBP1	COPB1	RAC3	HIST1H4C	COL24A1	SCN11A	CHTOP
BRCA2	LAMA5	KLB	MCM2	ARFGEF1	MSH6	TIE1	HIST1H4K	GOLGB1	2022-03-11	SRSF1
TNN	TOP2A	CHRM2	SLC6A4	PKD1	NFE2	RET	PSMB3	MDGA2	ACSBG2	DOCK2
ABCB5	SORCS3	ITGA2	CHRDL1	FIGN	RPL7A	PRKAA2	RPS25	TRIOBP	OR4M1	LCLAT1
HUWE1	TAF1	ATP4A	DENND2A	LRRIQ3	TYW1	RAP2A	DDX24	EPHA6	DACT1	SFPQ
FGFR2	POSTN	ZAP70	ADAMTS8	SERPINA5	DHX15	TRIB1	HIST1H4E	CNGB3	ANAPC5	SKA1
ATR	CSF1R	TMEM132D	FGA	ITGA4	SF3A1	YES1	HIST1H4D	TRPA1	HERC1	WIPF1
MYO3A	GLI1	SHOX2	RXFP1	OPCML	CHD2	EPS8	HIST1H4I	GPR158	GPR174	SNRPG
MYH11	ANK3	CTNND2	DNAH7	CNR1	PLRG1	SEC61A1	HIST1H4H	ATP13A4	RHOBTB2	NONO
BTK	CACNA1S	RASGRF1	NTRK3	PROS1	NR1I2	PIM1	HIST1H4J	GOLGA3	RORB	CD5
ARID2	KCNH1	DNAJC10	MYH1	NINL	HSPA6	PRDX3	HIST1H4F	DPPA4	ADAMTSL3	DLG2
COL3A1	EPHB6	F8	SVEP1	GCC2	PRPF19	PASK	SNRNP70	ASTN2	FABP12	H2AFV
ZNF521	SMAD4	PDK4	CASS4	FKBP4	MPHOSPH10	FURIN	EBNA1BP2	MCF2L2	EXOSC5	FGD1
FLT4	APBA2	SLC7A2	RAD21	CAD	PLG	ACACB	EIF4A1	WHSC1L1	APOBEC2	RPS8
CACNA1E	SLIT3	E2F7	PRG4	DICER1	FYN	IRAK3	HIST1H4L	FBXW7	DHTKD1	MDC1
TNS1	CFTR	USP28	EPHA7	ABCB11	EIF3A	EFL1	HIST1H4A	ADAM18	RANGAP1	CD247
FLT3	POLR2B	RELN	SHOX2	PTPRR	RPL7	ENO1	UTP4	EPHA5	STK11	DNAJC13
HELZ2	EPHB3	CDCA2	CACNA2D2	PTPRM	KLF5	ARF1	RPL38	FAT2	ZNF703	HSPA8
NLRP3	MYO7B	CACNA1A	EIF4G1	EPHA10	RPL10	DNM1L	RPL31	PXDNL	PHF12	DDR2
SPEG	MPP4	UBC	PRX	PTPRF	POU2F1	EGR1	ASF1A	SLITRK3	OXSR1	SIRT7
LRRC4C	KDR	PTPRT	KDR	ZBTB20	POLA1	JAK2	PRPF4	BIRC6	RACGAP1	PLEC
NFE2L2	ITPR1	MYO6	ANGPT4	MMP9	RPL6	GLI3	PSMC6	MAGEC1	CA3	RPS10
CDK14	ITGB2	SMG1	CPB2	TRO	EPS8	MAPK1	SF3B1	DPP10	C5AR1	SUMO1
PKHD1	RGS7	OASL	ADRA1A	DDX41	CASK	PRKX	RPS26	FBN3	RGPD1	SENP1
GRM1	ROCK1	EPHA4	MCM5	RPAP3	L1CAM	GFM1	RPL34	PPP1R3A	AVPR1B	DYNC1H1
FBN1	NUP205	DMBT1	KIF23	EIF4G1	ROCK1	GNAS	DDX27	ABCB5	PTPDC1	SYNE1
HDAC4	TPK1	TYK2	SUSD2	ABCB4	ITGA5	TXNDC9	WAS	CNTNAP2	NSRP1	HSPG2
ABCA13	SCNN1G	GPC5	HOXC10	FLT3	AKT1	PPP3CA	EGFR	LYST	LPAR2	PRKDC
PLCH1	PRKCG	DNAJC6	ADAMTSL3	PGR	BGN	ACTB	CHEK2	KIAA1549	ATP6V1H	NABP1
ROS1	TPR	NFKB1	AQP4	TTC17	FLI1	PXN	CSTF3	TMEM132D	ZNF527	DLG4
PCDH11X	PTPRD	TXNDC16	PZP	EPHA8	HK3	PKDCC	RPL14	OR4M1	CFL1	TPR
CDK15	NRK	RUNX1T1	COL3A1	SLC4A10	ACTB	CTSS	PSMD2	SLC24A4	RNF186	BRCA1
EPHB3	EPRS	LEPR	MCM6	PTPRK	ETV7	DECR1	DIMT1	SLC17A8	MAML2	GLRX3
ZNF831	IMPDH1	SLC6A3	DMBT1	KCNMA1	EIF3D	CD4	PRPF19	PPFIA1	COL7A1	PLBD2
TENM1	HDAC9	SHANK1	BMPER	PRKG1	SSRP1	PLEK	UFD1	ZEB2	LIMS2	MASTL
TG	GRM3	NXF3	CTNND2	KIFC2	EEF1A2	FGFR1	SSRP1	NALCN	BCL2L15	THBS1
PCLO	CYBB	IGSF9	RPL10L	OSBPL6	RPS11	HSPH1	PABPC4	TMPRSS15	MSL3	C3
COL4A2	NID2	COLEC12	KIF2C	CALN1	MMP2	IRAK2	POLR2C	ZNF208	IL7	HDAC7
MAP3K19	ZNF208	ABCA13	SLC6A15	EPHB2	IMPDH1	PDILT	RPL27A	KIAA1109	EPHA10	TMEM59
ACTA1	ATAD2	CDH19	EGFR	LRRTM3	AMY2B	ERBB4	CDC6	GALNT13	NMI	POLR2A
ADCY1	HRAS	GAK	FOXM1	ITGB1	EGF	PPP2CB	ENAH	OR5L2	LYPLA1	MRPL32
HSPG2	GPR158	EPHB2	AGBL1	HACE1	NCKAP1	HSP90AB1	ATP5B	DOCK10	SYNGR4	VIM
KRAS	ARID2	SLC44A5	CGNL1	PTPN13	RPL4	CREM	PSMD12	SLIT2	LRSAM1	ARHGAP19
NCOR1	CACNA2D4	PTPRN2	CLIC5	PIK3CB	RPL30	KRAS	RPL27	CACNA1E	CPEB2	PRDX4
HCN1	PKHD1	DSG1	EXO1	OSBPL7	TBL1XR1	RPS6KB1	MCM3	SLCO1B1	ATP2C2	LCP2

## Sheet: BRCA
DriverRWH(S)	DriverRWH(H)	Dawnrank(S)	Dawnrank(H)	Subdyquency(S)	Subdyquency(H)	MinNetRank(S)	MinNetRank(H)	MutsigCV	OncodriveFML	Gravity
TP53	TP53	TP53	APOB	PIK3CA	PIK3CA	RALA	RPL7	TP53	GATA3	IQGAP3
PIK3CA	PIK3CA	CDH1	PKHD1L1	TP53	TP53	CFTR	HSPA8	PIK3CA	TBX3	USP34
CDH1	TTN	PTEN	GATA3	TTN	TTN	ARF5	HSP90AB1	CDH1	KMT2C	WDR46
GATA3	PTEN	PIK3CA	KIF4A	CDH1	PTEN	DVL2	RPL5	GATA3	MAP3K1	ELAVL1
TTN	CDH1	ERBB2	PTEN	MAP3K1	NEB	FKBP4	RPS4X	MAP3K1	TP53	INPP4B
PTEN	GATA3	AKT1	RELN	USH2A	TP53BP1	CX3CL1	RPLP0	PTEN	CDH1	FAM114A2
MAP3K1	AKT1	DNAH8	ASPM	NCOR1	AKT2	NDUFAB1	RPL36	RUNX1	PTEN	BTF3L4
KMT2C	ERBB2	PKHD1L1	PAPPA2	USH1C	PIK3R1	PDK4	RPL29	MAP2K4	ARID1A	ZCCHC6
DNAH8	CACNA1A	RELN	EGFR	RYR2	ATM	ESRRA	RPL4	NCOR1	PANK2	RBM47
AKT1	MAGI1	EGFR	RYR2	PTEN	EPAS1	M6PR	RPS7	TBX3	GPX6	PM20D2
OBSCN	CREBBP	GATA3	AKT1	DMD	PRPF6	CYP51A1	RPL18A	CBFB	NAPSA	MARF1
DMD	EGFR	PRKDC	COL11A1	FLNA	RYR2	USP28	RPS3	SPEN	HIGD2A	SIRT7
NF1	MAGI2	APOB	SVEP1	NEB	TRIT1	SLC7A2	PABPC1	NF1	RNF2	CENPL
UBC	CACNA1E	PAPPA2	MKI67	OBSCN	UBE3A	YBX2	RPS4Y1	ARID1A	CFC1	CUL3
PRDM10	BRCA1	ASPM	SNRNP200	HUWE1	MLH3	CYP26B1	RPS15A	NEB	MARK3	ANO6
ERBB2	RB1	LCT	FOXA1	MAP3K5	SYNE1	UBC	RPS11	DMD	YBX3	RRP1
MYH9	APOB	DMD	RYR3	MUC5B	DMD	OSBPL7	RPSA	FLG	RUNX1	SUSD6
NCOR1	SMARCA4	KIF4A	EEF1A1	MACF1	RUNX1	SEMA3F	RPS5	RYR3	RB1	KIFC1
FOXA1	LRP2	CFTR	SPHKAP	FN3KRP	SPTA1	IFRD1	FBL	RB1	SPEN	SUMO1
ANK3	DLG1	CPS1	ABCA8	HSF1	MAP2K4	HOXA11	RPS15	USH2A	MAP2K4	RALGAPB
LRRK2	RYR2	PRDM10	IGF1R	HSPB3	APOB	USH1C	MSH6	DST	FOXA1	SUMO2
MTOR	SPEN	MTOR	STAB2	SPEN	MDN1	TSPO	RPL12	HRNR	NCOR1	PTDSS1
EGFR	KMT2D	MKI67	ABCA9	ABCA13	RYR1	RPUSD1	RPS8	HMCN1	TMEM139	SLC35F2
RYR2	PRKDC	COL11A1	PIK3CA	LRP2	CBFB	TP53	TGFBR1	MUC5B	CDKN1B	TROAP
PRKDC	PPM1E	USP28	DST	CFTR	NOTCH2	GAPDH	EEF1A1	FAT3	NF1	EP300
ANK2	CACNA1B	FOXA1	F5	APOB	NF1	TRAPPC6A	RPL9	FOXA1	SH3GL3	APC
ASH1L	AHCTF1	SPHKAP	PYGM	MUC17	ARID1A	PRDM10	RPL23	SYNE2	FLJ45079	CIT
KDM6A	MYH9	FLNA	TRHDE	RUNX1	TBX3	LRRC23	RPL13A	HUWE1	MAP3K6	AHNAK
SYNE1	HUWE1	UBC	SMARCA4	NOTCH2	NR1H2	ALB	RPL11	SPTA1	CASP8	TUBB
RUNX1	CASK	INSR	GRIA1	LRP1	HSP90AB1	SKAP2	RPL7A	MYH9	TRIM36	ATAD2B
RANBP2	DYNC1H1	MGAM	GRIA4	RYR1	MAP1A	AKT1	RPL30	CTCF	KMT2D	SP1
CREBBP	EP300	ATM	COL4A5	ARID1A	FLNC	CACNG3	IGF1R	GPR98	JUN	XIRP1
ATM	ANK2	TMEM132C	PLIN4	ERBB2	RNF213	HRAS	RPL8	MDN1	KIF1A	FOXA1
TAF1	ACVR1B	FASN	IQGAP3	NF1	ITPR1	INSR	RPL10A	ABCA13	MTA2	GTSE1
BRCA1	TAF1	USH1C	SCN5A	PDK4	AFF2	EGFR	RPS3A	DYNC2H1	ERBB2	C5orf42
APOB	XPO1	STAB2	MCM7	TBX3	MTOR	ERN1	PABPC3	RYR1	EIF4G2	TMOD4
NOTCH2	MDN1	EPHB1	KIF14	HERC2	RELN	HSPB6	DDX18	ZFHX4	PIK3R1	VEZF1
SMG1	HSP90AB1	CAD	MYLK	UBC	SRCAP	JUN	RPS18	FBN3	SF3B1	FAM160B1
RB1	ITPR2	LRRK2	ABCA10	FAT1	RPGR	ERN2	RPS13	APOB	PAPOLG	HDAC2
HERC2	DLG2	ERBB3	COL1A1	MXRA5	ERBB2	PRSS21	RPS17	ANKRD12	SMG1	IPP
EP300	INSR	FGFR2	SCN3A	CACNA1E	RB1	ELAVL1	PCNA	PKHD1L1	ARHGAP10	TTC37
CACNA1A	CAD	EPHA5	HIST1H2BC	USP34	VCAN	PTEN	RPL23A	DOCK11	PCDH1	YWHAQ
RYR1	NOTCH2	TLR4	DMD	ERBB3	SMG1	INS	RPL35A	LRP2	SLC16A2	PCLAF
NEB	EEF1A1	BRCA1	HSPA8	ANK2	CHD3	UBB	RPL3	MXRA5	OR51F2	PATL1
HUWE1	GLI3	ERN1	FBN1	HECTD4	BRCA1	FOS	RPL24	DYNC1H1	CBFB	ACACB
SMARCA2	PIK3R1	FLNB	GRIK1	RELN	FBN1	FLT1	ALYREF	UTRN	PRKCD	KIF4B
KMT2D	MKI67	ABCA8	PAMR1	MTOR	MYH9	KDR	RPS23	CACNA1E	TMEM202	MACF1
TAF1L	MYH1	IGF1R	RPS5	USP28	HCFC1	GSK3B	RPS2	RELN	CARNS1	NCL
EHMT1	DMD	TEK	KIFC1	DNAH9	BCR	MAPK14	RPL15	LRP1	PRDM10	ASXL2
MUC16	DICER1	NOS3	HSP90AB1	ATM	MYH7	NFKB1	UBA52	KIAA1109	OBP2B	ELOVL5
CAD	TRIO	RET	COL1A2	PRKDC	SUPT5H	ERBB2	RPS14	COL6A5	RARG	SLC30A5
MAP2K4	SMC1A	TRHDE	ALDH1L1	RALA	ERCC6	CDH1	PSMC1	GPS2	FBXL20	FAM13B
NOTCH1	ERBB3	ABCB4	MYH11	SMG1	BRCA2	CTNNB1	RPS6	USP34	APEH	FAM120A
HERC1	HSPA8	ACACB	DPP6	ANK3	PRKDC	INSRR	RPL17	MEGF8	JAK1	SLC25A32
ATRX	KALRN	ABCA9	RET	EYS	TPR	PIKFYVE	RPS9	DNAH17	LIFR	YWHAZ
INSR	PPM1B	EPHB3	ERBB4	LYST	PRRC2C	GAK	RPS24	ATM	ALDH1B1	LCK
TRRAP	ACTG1	ABCB11	PCSK2	FAT4	IQGAP3	OAS1	PSMA4	MED12	DERA	CASC4
ARID1A	NEMF	LRP2	WDR62	RP1	TAF1L	ISG15	CDC45	PCDH19	BTG4	COL1A1
AR	SMARCA2	PIKFYVE	FBL	RPGR	SF3B1	NOTCH1	MSH2	USP9X	ASAP2	PHF3
MYO18B	CNOT1	BAIAP2L1	CDC20	HECW2	STAG2	TEK	EIF4A1	MED23	CCDC42	YLPM1
XPO1	ROS1	NOTCH1	WAS	AKAP9	PRPF8	FLT4	RPL6	NOTCH2	GPR98	ALYREF
MYH1	FOXA1	GRIA1	UNC5B	FAT2	NUP98	PPP2CA	EEF2	CDKN1B	IFNA7	RAVER1
TBX3	COL6A3	ERBB4	ABCB5	LRP1B	MAP2	FYN	HSPA5	HYDIN	ZMYM3	MYO5C
BRCA2	NCOR1	SMG1	TF	FMN2	MSH6	HS3ST1	RPL13	KDM6A	MYEF2	ACTB
KDM5B	CHEK2	KDR	ADH1C	LAMA1	XPO1	BAIAP2L1	HSP90AA1	MYB	RGS4	FAM60A
RAD54B	XRN1	JAK3	FTSJ3	RB1	ERBB3	EPHB2	DNAJB1	TNRC6B	GAREML	SPEN
CHD4	HIST1H3B	MYO6	FGFR2	PCDH19	CRNKL1	EPHA3	PES1	PIK3R1	ATF7IP	H2AFX
CHD7	EIF4A2	AR	DKC1	TP53BP1	SMARCA2	RPAP3	RPA1	PCNXL2	RBM11	SFPQ
TLR4	F5	MYO3A	EXO1	PEG3	REV3L	EPHA8	RPL18	EYS	RASA2	DAZAP1
ERBB3	PPM1F	INSRR	MCM3	CENPE	CACNA1A	ESR1	FOXO3	DNAH7	MKL1	PLK1
USH2A	SUPT16H	OAS2	WSCD2	HCFC1	APC	EPHB3	RPLP2	MAP1A	TRAF3	CDCA8
LRP2	MAGI3	PDGFRA	NUP98	HECW1	FBXW7	SPNS1	RPS16	SCN2A	DBT	TFAP4
IGF1R	NCL	ABL2	PDE1C	VCAN	GRB10	RHOA	RPL19	NIPBL	TLE1	PJA2
RET	BRCA2	SCN3A	COMP	UBR5	RPTOR	DNM2	RPL10	DMXL2	ZXDB	MRPL15
CPS1	MYH7	PLIN4	PES1	MYH7	MYT1L	RHO	HIST4H4	PIWIL1	SULT1C3	EWSR1
PDGFRA	XPO5	GLI3	COL10A1	CACNA1A	F5	IGF1R	PSMD8	YLPM1	UQCR10	NCOR1
CENPE	NOP2	EPHA4	ERBB3	ANK1	TAF1	OASL	NOP2	PRKDC	ZC3H4	KIAA2013
ADCY10	HDLBP	TNXB	BTNL9	DNAH8	POLA1	PDGFRB	RPS20	UBR4	KDM6A	CENPE
SRCAP	IGF1R	MUC6	LMOD1	CTCF	ATXN2	CREB1	RPL26	SRCAP	GLG1	DDX3X
NOS3	DKC1	ESR1	SCN7A	USP9X	TLE1	OAS3	PLK1	VCAN	PPP2R5A	PRPF40A
RELN	MYH4	TF	HIST1H4L	CDH23	GRIN2A	LCK	DKC1	DEPDC5	SEC23B	SCAF4
TTC28	APP	POLR3A	SMARCA2	APOBR	MYO7A	HSP90AA1	SNRPD3	MUC6	NUFIP2	DNAJC13
CHD8	CENPE	APP	HIST1H2AK	TRRAP	TLN2	P4HB	RPL31	TBL1XR1	KCNC2	KIAA1109
MYH7	IARS	FLT1	PTCHD1	BRCA1	TRRAP	RAB11A	DHX15	CHD4	BRCA1	KIF4A
SETD2	TBX3	EPS8	CENPF	ASH1L	SUPT6H	RAC1	RPS26	SHROOM2	POMT1	ATM
XRN1	ERBB4	EXO1	CKAP2L	CPAMD8	DHX15	NSF	RPL14	MLLT4	DDX55	MTMR9
SYNE2	MYH8	DST	MMRN1	DNAH3	MYH10	TXN	NOP56	TNRC18	SMAD4	C1orf198
GLI3	EIF4G3	RYR1	MSH2	MUC6	CNTRL	FGF2	RPS25	ABCA8	MAN1B1	FAT4
FGFR2	MPP1	MYH11	LEPR	ERBB4	SMARCA4	TYRO3	RPS27A	CHD6	MPZL1	MTPAP
RPS6KA2	NF1	ITK	KIF15	LAMA3	CREBBP	TSR3	RPL27	FLNB	TNK2	BAZ2B
CTCF	ATR	GRIK1	SF3B1	CAD	PTCH1	STK11	RPL34	ASXL2	GPS2	ARID1A
FLG	PAK2	ESPL1	NCAM1	COL14A1	CNOT1	HSPA5	RPL27A	MYH7	ERLIN2	AKAP11
KAT6B	CUBN	EPHB2	FMO2	MYO9A	PLCB4	OAS2	RPL35	DNAH12	ABCA1	LARP4B
CFTR	UNC5D	USH2A	ESPL1	RGPD3	CPSF1	HSPA8	RPL38	TG	KIAA1683	COPS5
PIKFYVE	MACF1	ABCB5	KIAA0408	CACNA1D	NOP2	FGFR2	PABPC4	RNF213	IL9R	LMNB1
CASP8	SNRNP200	HSP90AB1	MUC16	DMXL1	AFF3	ZFAND4	RPS19	NRK	ATXN7L1	PPP1CA
ANK1	UBR5	ABCB1	RPS6	BRCA2	POLR2B	UBD	IMPDH1	TEX15	IWS1	SRSF1
FN1	BRAF	DPP6	PSMC6	PLXNA4	CADPS	UBL4A	RPS10	VPS13C	CREBBP	RUVBL1
DICER1	PTK2	ABCC8	AURKA	ABCB1	CAD	UBL4B	MLH1	FLNC	MTUS1	ATP2C1
MGAM	SMC3	EPHA7	MCM6	TPR	MADD	EPHB1	TRIT1	LPA	LINC00696	MYC
KMT2A	SUPT5H	DLG1	PCDH9	MGAM	ERBB4	EPHA5	PSMA6	PKD1L1	MUC12	SKA1
UTRN	POLR2A	TANC1	MME	MYH11	GLI2	PTK7	POLR2A	SMG1	TWIST1	TNRC18
OAS2	NRAS	PTK7	DDX18	SHANK1	MYO9A	EPHA4	SNRNP200	DYSF	CASZ1	ASPM
MYH7B	FLNA	EFTUD2	KIF23	GRIN2A	RBBP6	EPHA1	KRR1	MYCBP2	NGFR	DEPDC1
NOS1	SMARCA1	WDR62	HAT1	DNAH6	DHX37	EPHA7	LSM2	ARID4B	TXNDC5	N4BP2
MYO10	RUNX1	ERN2	PSMC3	ASXL2	MTM1	EPHA10	PUM3	HCFC1	HIST1H3B	IKBKG
RHOA	FN1	NSD1	HIST2H2BE	ASXL3	EPB41L3	ABL2	RPS12	FRMPD4	SPZ1	CARM1
HACE1	MAP2K4	GRIA4	TNXB	CASZ1	GRIA3	EPHA6	RPS28	MAP2	NEB	SETX
HTT	COL4A1	BUB1	SSRP1	GTF3C1	ARFGEF1	MET	HIST1H4B	ASH1L	PTCHD3	PDCL3
ACTG1	NOTCH1	MAP3K5	F2	KIF4A	MYH6	KIT	BRIX1	TPR	CAPN13	CUL5
AKAP9	MYH6	PDE1C	TGFBR1	OTOF	CHEK2	EPHB4	STIP1	KCNT2	PTGES2	ZFR
ESR1	SF3B1	HSPA12A	APBA2	AKAP13	SMC1A	EPHA2	BRCA1	SCN7A	CDC42BPG	UBR4
STAT3	ARID1A	KIF14	RHOA	COL5A1	CBLB	PCNA	HIST2H4A	FHOD3	CHRNA2	MEX3C
FBXW7	AKAP9	CACNG3	MYH1	MADD	CNOT3	PDIA6	PIK3CA	PEG3	SLIT3	IQCB1
DYNC1H1	RYR3	NOS1	LAMA3	ZNF292	NUP160	MTOR	RPL21	DNAH8	RASGRF1	SYNE2
GRIN2A	ITGB2	PASK	TRDN	ATP10B	MYT1	DNM1	EIF4G1	STAG2	SHISA4	CREB1
MYH4	IGSF1	CYP26B1	DMGDH	IGSF10	DNAJC13	F2	RPS21	SETD2	AKR1B1	COPS6
HDAC6	SVEP1	ROR1	HSPG2	RGPD4	KIF1B	SLC2A4	ASF1A	MYO5B	RTF1	TTC7B
LCT	LRP1	FN1	GRIK2	CREBBP	SIN3A	PBK	HIST1H4L	APC	AMIGO2	PPP1CC
ALB	TOP1	NFKB1	LRP2	CACNA1C	DCC	PDIA3	PPAN	SCN10A	KMT2A	DHX9
MYH8	SP3	EPHA3	AKAP12	HS6ST1	NUP107	EGR1	HIST1H4H	NAV3	TOX4	SEH1L
PEG3	KDM5B	MAP3K1	CD300LG	CDC42BPB	IGSF1	DNAH8	HIST1H4A	MGA	BMP2	SON
CECR2	PTPRF	WSCD2	PSMC4	MYO5B	MUC2	HSPA1A	HIST1H4D	PLCE1	NXPE3	ANKRD17
NSD1	DLG4	KIFC1	MYOC	KDR	TNXB	MOS	HIST1H4F	FBXW7	ZFPM1	CHEK2
MACF1	SMC2	RHOA	MELK	PCDH11X	NOTCH1	JAK2	HIST1H4I	SVEP1	GARNL3	TBC1D20
ACTN2	SYNE2	ALDH1L1	KRAS	SCN7A	SMAD4	LYN	HIST1H4K	ERBB2	ATXN2	MB21D1
MYB	ATM	PYGM	HDAC1	HOXA11	FBLN2	BAG3	HIST1H4J	KIF20B	TTI2	PRKDC
APP	ACTN2	MYLK	HIST1H4D	SHROOM2	CTNNA2	ZAP70	RPLP1	DLG1	SYP	ZKSCAN1
HIVEP1	CADPS	TJP1	TBL3	ITSN2	MSH3	TRIB1	HIST1H4E	SDK2	CCAR1	MBD5
USP9X	DCC	PDILT	C4BPA	SETD2	TRIO	RET	HIST1H4C	F8	MCRS1	PWP2
JAK3	CLTC	PDGFRB	CPA1	JAK2	RANBP2	TIE1	NOC2L	LCT	CAPRIN1	RAB3GAP2
SHANK2	MSN	MET	PGM5	DNHD1	DSCAM	FGFRL1	MCM2	AFF2	NOA1	STAG2
TPR	ITPR3	LMOD1	HSPA5	SI	SNRNP200	RIPK4	POLR2C	KIF4A	HIBCH	AMD1
VWF	HTT	DNM1	LIFR	SETDB1	COL4A5	YES1	PSMD2	NWD1	ARHGEF17	PTMA
EPHB3	SPTAN1	GNAS	ENPP2	ZNF208	UTP20	VCP	RAD21	SI	ZNF367	YWHAG
ABL2	LAMA5	ABCA10	HYOU1	NHS	HIST1H3B	PIM1	RPF2	TMEM132D	SAMD3	HECTD1
SIN3A	SPTA1	PCDH9	NAT10	PPRC1	PSMD1	IRAK3	NOP58	PLXNA1	OR8B4	PLCXD1
PCSK5	A2M	ATP1A4	NOP56	NFKB1	PABPC4	MAPK12	RPL10L	PKHD1	FPR3	GIGYF2
FASN	NAT10	MMRN1	DLGAP5	PCNT	RGS7	CREM	PSMB1	ZFP36L1	MAP3K4	RBM17
NOTCH4	MYLK	SHANK1	CDC45	RBMX	RPL13A	DNAJC10	BYSL	CACNA1F	MSX1	SF3A2
HRAS	TARS	ACLY	PSMD3	AHCTF1	RHOA	TJP1	SSRP1	OTOF	SLC6A18	PABPC1
SUPT5H	ESF1	COMP	ABCC12	AMPH	HSPG2	FGFR1	RPL37	CACNA1A	C20orf112	FAM208A
FLNA	TGFBR1	BTNL9	SMAD4	HIVEP1	WDR46	ESR2	GAPDH	ADCY5	SLC22A25	HYDIN
CSMD3	ACACA	SCN5A	MATN2	LAMA2	PABPC1	HSD17B6	NR1H2	TAF1L	ZNF675	KIAA1429
MYH10	PUS7	PTCHD1	MPHOSPH10	TJP1	FTSJ3	POTEJ	PSMB3	DMXL1	FDFT1	DHX37
EPHA4	ATN1	HRAS	GRIA3	ARHGAP29	MYO15A	IRAK2	RPL32	MYH8	USP5	ESPL1
DNAH5	SMC1B	JUN	RAD54L	DOCK4	FGFR2	PASK	PRPF6	EML5	PRICKLE1	C11orf84
MXRA5	MYO3A	HEXA	DNAH9	ATP10A	RPS5	PKDCC	XPA	ACTL6B	PPM1M	CSNK2B
CHEK2	KIF16B	EPHA6	ITIH5	INSR	EIF3A	CAD	RPL37A	CACNA1B	SOX9	RANBP2
ATR	CADPS2	EPHA1	POLQ	MYH7B	ROBO1	GOLPH3	RPS29	GRIN2A	FANCD2	COL1A2
MCM7	PABPC3	CENPF	SCARA5	ATN1	CFH	RAC3	RACK1	BRCA1	CEP170B	KIF20B
CACNA1E	SMARCC2	TRRAP	NOP2	FBXW7	GRIK2	HSPA9	PSMC6	GON4L	DSTYK	NEDD8
CASK	SIN3A	LEPR	CHRDL1	TANC2	TLR4	PRKAA2	EIF5	F5	BRD4	CUL4B
POLR3A	G3BP2	TNS1	HIST1H3B	DLG1	UBE4B	GNAS	PSMB4	RGS7	COL28A1	DCUN1D1
SHANK1	AR	CKAP2L	SUPT16H	DIAPH3	RPL15	CDC42	HIST2H2BE	PTPRD	CIZ1	CUL2
ADCY8	NAV3	COL10A1	RPL13A	CTTNBP2	NUP153	HSPA4	PSMC5	NCOA6	ASB13	CD2
NFKB1	OTOF	DICER1	DDX31	FGFR2	MCC	DNM1L	MPHOSPH10	CXorf22	TXNDC16	NR3C1
PDE4B	HIST1H2BC	CDC42BPB	RAD21	RHOA	BYSL	AR	HIST1H2BH	TLN1	TBX19	TRAF2
SMARCA1	CHD1	CPA1	PABPC3	DCHS1	SPTBN1	RPS6KB1	HIST1H2BC	COL14A1	OR4D9	SNRNP70
MDN1	HSP90AA1	FGFR1	IGSF10	KIF16B	NOL6	SEC61A1	PPID	CENPE	COIL	PTPRC
NRAS	KDM6A	PRSS21	EBF1	TRPM6	SUPT16H	ENO1	RPL3L	BRWD1	MSTN	RYK
UMPS	KIF5A	TMEM132A	MAD2L1	ZC3H13	ROBO2	RAP2A	MRTO4	CASP8	SPANXN5	SRPK1
ACE	RANBP2	NTRK2	NTRK2	XPO1	BDP1	TMX3	HIST1H2BO	THSD7B	CCDC57	HNRNPC
ACTG2	FBN1	EPRS	RBM28	PASK	PRPF19	CD8A	PMS2	HECW1	OSBPL11	AR
MYLK	ATP1A1	MUC16	BUB1	UBE4B	FANCD2	MAPK1	EIF4A2	ATP10B	LRIG3	JAK3
KDR	TPR	PPP2CA	PSMD2	ZNF462	PMS1	ERBB4	PSMD12	TGS1	ZCCHC13	NEB
KAT6A	SMARCC1	PCSK2	PPAN	RPTOR	MPHOSPH10	NOS3	HIST1H2BG	COL22A1	BEND7	SEC24B
FLT1	SMC4	KIAA0408	HIST1H2BH	TLR4	KCNT2	GRB2	CDC20	UGGT2	CLU	RB1
TF	DDX5	ABCA1	SYNPO2	MYB	NUP93	PPARA	HIST1H2BF	TCF20	ABCA7	ZEB2
JUN	RBBP6	SEMA3F	PTCHD3	NKTR	EIF4G1	PIK3CG	HIST1H2BE	GTF3C1	OSBP	PDCD6IP
EPHA5	RIMS2	ECE1	POLR2A	FKBP8	ZFP36L1	PDILT	HIST1H2BI	PLEKHH1	ARHGAP29	VAV1
LRRK1	ATAD2	IFRD1	ABCA6	PTPRB	PLCB1	PDIA4	POLR2F	MYO16	HM13	CTCF
COL14A1	MYCBP2	DNAJC10	HIST1H2BG	SCN11A	POLR3A	ERP44	FEN1	HIST1H3B	MYBL1	MARCKSL1
ATP2A1	UTP20	ALB	SLIT2	LYN	JAG1	HSPA2	HIST1H2BK	SCN11A	PPM1E	TUBA1C
POLR1A	PTCH1	HSPA8	BCAS1	PLK2	NOC3L	GFM1	HIST1H2BN	MADD	UNK	RBM14
UBR5	SP1	CYP51A1	KLB	KIF1B	PAPOLA	MAPK3	SNRPD1	ATXN2	SLC4A9	BIRC6
TP53BP1	NASP	GAK	SORBS1	LOXHD1	LARP1	ACTB	SNRNP70	ERBB3	PFAS	CHD2
PTPRF	DHX9	LAMA1	LPL	SMCHD1	DKC1	POTEE	HSPA1B	TEP1	ECT2	GPD1L
EPHB1	RRM2	SLC4A4	LRP1B	HSPG2	MSH2	POTEI	EIF4E	STAB1	ITPR3	GATA3
MUC4	PRKACA	RPS6KA3	RPL12	GRID1	STAG1	EFL1	HIST1H2BJ	SHANK2	GABRR2	NUP93
HSP90AB1	ROBO1	HECW1	ATP1A3	HDAC1	CFTR	ACLY	RBM28	ARHGAP29	DACH1	HDAC7
PCNT	DMXL1	LIFR	HIST1H2BK	NSD1	PKD1	BCL2	PSMA1	PREX2	DENND5A	CCDC14
ACTB	STAG2	MAPK15	VWF	UNC5D	ABCC8	ACACB	HSPA2	IGSF1	C15orf52	KHSRP
HSPG2	EBF1	MELK	DHX37	TYK2	CAPN2	RHOQ	NAT10	SF3B1	MRVI1	SRRM2
CHD9	NUP153	MARS	CDK1	RLF	POLR1A	WWOX	SNRPD2	ABCB11	DEAF1	NCKAP1
FLNB	STAT3	PGM5	SPINK5	ZMYM3	ATP2B1	FUCA2	MSH3	GRIA3	B4GALNT3	ZMYM4
FAT1	ARAF	PCSK5	HMMR	MYO16	NKTR	PPP3CA	EEF1B2	POLQ	ZFHX3	RNPS1
CDK16	OBSCN	POLR1A	AKR1C1	DSP	EIF4A2	TYK2	HIST1H2BD	WDR44	GPC3	CAND1
TEK	COL5A1	MSN	EIF4G1	NCOA6	NXF1	ARF1	PSMD7	LAMB4	RUNX2	KIF23
CHD6	TRRAP	KIF15	PCNA	ZFP64	MLH1	JAK3	DNAJA2	FER1L6	TNFRSF10A	ZCCHC11
DLG1	RIMS1	IGSF10	RDH5	CDK12	INPPL1	ITK	HSPA1A	UBR5	ANKH	KIF11
PTK2	KMT2C	JAK1	ELK1	RAPGEF6	KDM3B	TESK2	COQ7	ALDH1L1	BRCA2	RUVBL2
XPO5	DIAPH1	FAT1	TGFBR3	SHANK2	GLI3	RIPK3	RPL26L1	CDK12	ENOX2	ZAP70
ZNF292	KPNB1	PRKCB	FOXM1	GLI2	SF3B4	GART	PSMD6	WDR72	PIRT	CCNB1
TNS1	RFC1	PRKD1	GPD1	KIF26B	XRN1	DSTYK	HIST1H2BM	TRPM5	COMMD8	SF3B1
PLEC	HCFC1	CD300LG	PSMD12	ROBO2	AP1G2	TGFB1	HIST3H2BB	SUPT5H	ORM2	HAUS6
IARS	RBM28	HSPA2	PIGR	CR1	DDX31	NIM1K	HIST1H2BB	UBC	ASPHD1	TTN
LAMA2	KIF4A	BMX	SYNM	LAMA5	ABCA3	LIMK1	H2BFS	ESPL1	ALDH1L2	CEBPB
SPEG	DLG3	IRAK3	RPL5	ESPL1	PABPC3	RIPK1	PMS1	RLF	MAST1	SRCAP
AKT3	LRPPRC	POLQ	HS3ST4	FANCD2	TAF5	PIK3CA	HIST1H2BL	MAST1	ATM	CIRBP

## Sheet: UCEC
DriverRWH(S)	DriverRWH(H)	Dawnrank(S)	Dawnrank(H)	Subdyquency(S)	Subdyquency(H)	MinNetRank(S)	MinNetRank(H)	MutsigCV	OncodriveFML	Gravity
PTEN	PTEN	PTEN	RYR2	PTEN	PIK3CA	RALA	PTEN	PTEN	KMT2D	KLHL28
TP53	TP53	TP53	MKI67	PIK3CA	PTEN	CFTR	PIK3CA	PIK3R1	PTEN	ARID1A
PIK3CA	PIK3CA	SYNE1	PEG3	ARID1A	TP53	ARF5	TGFBR1	ARID1A	TP53	PXDNL
CTNNB1	KRAS	MKI67	CTNNB1	TP53	CHD4	DVL2	IGF1R	PIK3CA	CDKN2A	CUL3
KRAS	CTNNB1	CTNNB1	APOB	RALA	CTNNB1	FKBP4	MSH6	TP53	DUSP9	RPP25L
DNAH8	PIK3R1	DNAH8	SLITRK3	CFTR	CHD3	CX3CL1	HSPA8	CTCF	WRAP73	PPP1CA
LRRK2	DLG2	FLT1	PTEN	DVL2	INSR	USP28	GRB2	CTNNB1	TMEM14C	CENPL
OBSCN	DICER1	ACACB	TSHZ3	USP28	IGF2R	NDUFAB1	HSP90AB1	ZFHX3	YARS	IPP
PRDM10	SMARCA4	INSR	POLR2A	FKBP4	FBN1	PTEN	FOXO3	KRAS	ARL1	RPGRIP1L
RANBP2	HSP90AB1	USP28	SYNE1	RYR2	KRAS	USH1C	PCNA	FBXW7	VSNL1	MACF1
NOTCH1	NEMF	USH1C	GLI3	CTNNB1	ARID5B	YBX2	RPL5	ARID5B	C2orf76	ICE2
TAF1	TTN	TEX15	ASPM	ARF5	ANK3	ESRRA	RPL7	TTN	CNN3	CAND1
ARID1A	SMC4	LRRK2	HSPG2	ARHGAP35	FLNC	PDK4	BRCA1	FGFR2	TMED2	TMEM97
ANK3	DLG4	TNXB	ABCA8	KRAS	PRKDC	SLC7A2	MSH2	FAT1	TMEM207	KCTD18
ATM	POLR2A	MGAM	KIF4A	IFRD1	LRP2	OSBPL7	PES1	CHD4	JRKL	APC
ALB	SMARCA2	EPHB1	C7	ATM	FBXW7	SEMA3F	POLR2A	CSMD3	GRPEL2	THADA
EP300	CAD	SLITRK3	TNXB	LRP2	NCOR2	HOXA11	MLH1	ATM	SHROOM2	EP300
DMD	EP300	NOTCH1	ABCC9	DST	ANK2	CYP51A1	EGFR	DST	ATG14	PRPF40A
MTOR	KALRN	TSHZ3	RYR3	TENM1	POLE	M6PR	COL4A5	APC	NFE2L2	CTCF
PRKDC	MAGI1	GLI3	BNC2	RYR1	RNF213	CYP26B1	RAN	RBBP6	NOTCH1	FAM208B
CTCF	GLI3	KDR	POLQ	NSD1	TRRAP	CACNG3	CDC45	MUC16	HLA-A	TTC37
TTN	SMC1A	ASPM	ZNF208	HERC2	SRCAP	IFRD1	PABPC1	RYR2	PIK3CA	CTNNB1
FGFR2	KMT2D	PEG3	TTK	MACF1	NAV2	RPUSD1	HSPA5	MGA	ZNF830	LCLAT1
CAD	NSUN2	INSRR	ARHGAP20	DNAH8	RB1	TRAPPC6A	ALYREF	DMD	RASA1	PHTF2
NSD1	MAGI2	ALB	F5	EYS	F8	SKAP2	SNRNP200	PPP2R1A	INTS4	TNRC6B
ASH1L	TRIO	KIAA1210	CACNA1H	FLNA	RANBP2	LRRC23	RPL29	MKI67	AMOT	SIRT7
TRRAP	MAGI3	CAD	SYNPO2	USH1C	APC	PRSS21	TRIT1	LAMA2	BRE	HBS1L
POTEE	MKI67	FLT4	ERBB4	PRKDC	DCC	BAIAP2L1	SNRPD3	MORC4	RB1	CNNM4
GLI3	DLG1	CTCF	GPRASP1	PDK4	HSPG2	HS3ST1	TBP	MUC5B	FUBP1	CSDE1
KMT2D	DROSHA	EPHA5	DMD	TRRAP	SMG1	HSPB6	RPL4	NEB	RP11-383H13.1	LRIG3
ANK2	ARID1A	MYO3A	MYOCD	HERC1	FBN2	RPAP3	DDX18	USH2A	CLSTN2	ZMYM4
INSR	POLR2B	MET	POLA1	RANBP2	ARNT	TSR3	RAD51	GIGYF2	ATP13A4	MDN1
HERC2	CREBBP	EPHA3	MSH2	DOCK11	IQGAP3	FLT1	AKT1	SIN3A	STK16	NUCKS1
JAK1	DLG3	PIK3CA	ZFPM2	SMG1	TRIO	KDR	PLK1	MACF1	PPP3CC	MBD5
FLT1	CACNA1E	C7	GRIN2A	FN1	MYH7	INSR	KRAS	TAF1	CAPN5	RYK
SMARCA2	SMC3	POLQ	PIK3CA	MXRA5	EPAS1	PRDM10	ELK1	MDN1	MAPT	SUMO2
KIT	MPP4	DICER1	PSMD12	KALRN	IGF1R	ALB	PPAN	DNAH5	GTF2H4	HYDIN
DICER1	ERBB3	ERN1	FGFR2	TRIO	VCAN	ERN2	CDK1	SPOP	AQP10	ELAVL1
MET	EEF2	BNC2	MSH6	ESRRA	NOTCH2	PIKFYVE	PABPC3	RASA1	NPSR1	DEPDC1
KDR	EGFR	PRKDC	SYK	VPS13A	OCRL	INSRR	DKC1	CEP290	OPA3	YWHAQ
OAS2	HSPA8	ERN2	TRPC1	PKD1	COL6A3	EGFR	FBL	BCOR	GTF2F1	PRKDC
ADCY10	INSR	PRDM10	PYGM	MYO18B	SETD2	CTNNB1	MPHOSPH10	HERC1	RP11-603J24.9	CSNK2A1
CREBBP	PPM1G	ARHGAP20	IQGAP3	FGFR2	VWF	TP53	RPL36	USP9X	RND3	THOC2
OAS3	POLE	KIT	UNC5B	JAK1	PI4KA	DNAH8	WAS	FAT4	PFKL	VHL
MGAM	TAF1	SYNPO2	NEFM	LRRK2	KALRN	NOTCH1	RPL12	LRP2	ZNF160	RBM26
ITGA2	CACNA1A	ABCA8	MYLK	RPAP3	NOTCH1	EPHA3	INSR	ASPM	CSMD3	DDX3X
ACACB	DHX9	PDGFRA	KIF15	ITPR1	SIN3A	TEK	PIK3R1	PPFIA2	PPP4R1	FIGNL1
SMG1	PPP2R1A	ABCB1	EEF2	HYDIN	LAMA3	ERN1	DHX15	PCDH15	CLDN22	NCL
INSRR	FN1	TNS1	FLNC	ASH1L	ROBO2	FLT4	PRPF8	ATP11C	TINAGL1	NEDD8
PIKFYVE	PABPC3	CFTR	CMYA5	MYO16	TLN2	EPHB1	IGF2R	FLG	NCOA2	SRRM1
CHD4	SMC2	ERBB4	NUP98	MYO3A	TLE1	CAD	RAD21	ZFHX4	SERAC1	SF3B1
HERC1	NOP2	GPRASP1	TNC	EPHB1	COL1A1	MET	RPS2	HMCN1	MUC20	ZFYVE16
NF1	MDN1	NSD1	FBN1	OSBPL7	RBBP6	EPHA5	ATM	COL19A1	RGMA	GPAT3
NOTCH3	ROS1	ATM	KIF14	EP300	AKT3	NFKB1	SMAD4	RYR3	OR4D1	CLTC
EGFR	SIN3A	FGFR2	DPP6	ROBO1	MAP2	EPHB2	POLE	EP300	NR1H2	ABR
TOP2B	SMC6	MYOCD	HJURP	FLNC	SRRM2	OAS3	GAPDH	CNTNAP5	PALD1	NONO
RPS6KA3	PPM1E	JAK1	KLHL4	MYH7	ILK	TJP1	EIF4G1	CUL9	HTRA3	COPS6
TTC28	ANK2	TIE1	MPHOSPH10	DMXL1	DOCK1	IGF1R	PSMC1	ANK3	CLASP2	CUL5
JAK2	PABPC1	CMYA5	MTUS2	MYO10	NUP153	FUCA2	MCM2	NAV3	DAO	SYNCRIP
ZFAND4	PTCH1	EGFR	EIF3A	VWF	TNXB	GAK	SF3B1	VCAN	PIK3R3	STUB1
RB1	NOTCH1	GRIN2A	TNS1	MYO15A	MYO9A	KIT	BYSL	COL5A1	MSC	G3BP2
NFKB1	MPP6	IFRD1	ITGA8	MYO9A	PRPF8	CDH1	DDX10	AKAP9	C12orf55	CPSF6
EPHB1	HIPK3	TMEM132C	ZNF835	FLNB	COPA	MTOR	RPS7	CHD3	HNRNPA3	YLPM1
ANK1	EPRS	TEK	PLCL1	ROS1	ARFGEF2	EPHA6	ATP6V1B2	RB1	ARID1A	U2SURP
HDAC6	FLNA	MYH11	MYH11	SCN10A	IGSF1	OAS2	DMBT1	SI	ANGPTL3	BCLAF1
PIK3CG	ROCK1	CXorf57	KRAS	CHL1	MSH6	ACACB	EEF2	DNAH11	ZSCAN20	RUVBL2
FN1	CACNA1B	CACNA1H	TRPM2	ACACB	FOXO3	ELAVL1	MSH3	UBR4	PRDM12	ABL1
RET	TOP2A	CACNA1C	MYOM1	PTPRB	CTNNA2	UBC	CDK2	FN1	ABI3BP	SIRT1
EPHA3	SP1	DMD	COL4A6	DOCK10	THBS2	EPHA4	PSMD8	CASP8	NELFA	CDC5L
IGF1R	ERBB4	FLNC	KIF23	NF1	L1CAM	AKT1	MSH4	CUX1	LMOD1	ERICH3
PDGFRA	EIF4G1	EPHB2	ADCY2	NDUFAB1	ROCK1	ABL2	NAT10	FOXA2	AGTRAP	DCUN1D1
HDAC4	LRP2	CPS1	DCHS1	LCT	EPB41L3	EPHA7	PMS2	ZC3H13	DSPP	CTNND1
SIN3A	XRN1	PIKFYVE	CACNA2D1	DICER1	ATP2B3	PIK3CA	CDC20	FBN1	TPRX1	YWHAG
HSP90AB1	MPP5	TTK	ARHGAP6	AKAP6	MCC	EPHA8	NOP56	SYCP1	STX7	TRAF6
TRIO	COL6A3	DPP6	DEPDC1	MAP3K1	SF3B1	EPHB3	DHX37	DNAH8	CORO7	DHX15
PNPLA7	IGF1R	KIF4A	DLGAP5	PCNT	HIF1A	FYN	NOP2	RYR1	DHPS	RTEL1
FBXW7	RIMS1	TLR4	MMRN1	ATR	TIAM1	ZFAND4	RPS15	EYS	TACR1	TRAF2
RYR1	HDLBP	ZNF208	FMN2	UBR5	CTNNA1	FOS	PSMD2	COL11A1	ATAD5	DYNC2H1
NOTCH2	ITPR2	KRT33A	PABPC5	LOXHD1	CHD2	ERBB2	UTP14A	CACNA1E	REG3G	DYNC2LI1
SHANK2	SMC1B	COL4A6	PSMC2	HTT	SMARCA2	FGFR2	KRR1	OBSCN	ZNF710	DHX9
TNS1	TRRAP	PLCL1	DDX18	ARHGAP21	CNOT1	HSPA5	NOC2L	MAP3K1	DACH1	YWHAZ
APOB	HUWE1	KLHL4	MAMDC2	CYP51A1	SNRNP200	JAK2	RPS13	FAT3	FAT1	MRPS11
ATP2A1	APOB	TRPM2	LRCH2	PLXNA2	FBLN2	NDUFAF7	CASK	ATR	PACRGL	TRAP1
HUWE1	MYH7	ABCC9	DGKB	PTPRT	POLR2B	GSK3B	COQ7	ABCB1	ELL3	TPR
FLT3	INSRR	COL6A6	KCNB1	YBX2	ERBB3	NSD1	NR1I2	INPPL1	TP53BP1	PIN1
PNPLA6	JAK1	ITGA8	NRXN1	CACNA1A	MYH6	PDGFRB	PRPF19	ABCA13	RP11-863K10.7	MYCBP2
ATR	CENPF	CYP26B1	BRCA1	MCF2	IGF1	EPHA10	HSP90AA1	BRWD3	SPATA6	KIAA1429
ATRX	NSUN6	NFKB1	PDZRN4	CREBBP	MTOR	GAPDH	RAC1	SMG1	GPR141	ZNF532
EPHA5	RPL5	OAS3	PLK1	RGPD3	POLA1	PTK7	SSRP1	BRWD1	GLIS2	CUL2
SPEG	MPP7	MYOM1	IGF1R	SCN2A	COL4A4	TSPO	RPS4X	SPTA1	PTPN13	PSME1
AR	ERBB2	KIF17	SNRNP200	CX3CL1	COL4A6	EPHB4	PCF11	BAZ2B	RBM17	DYNC1I2
GART	NOTCH2	OAS2	ABCB1	CENPE	DSPP	OAS1	POLR2B	MED13L	OSBPL5	MPHOSPH10
EHMT1	DHX15	KRAS	CHEK1	TRPM6	SMC1A	RHO	MCM3	NRK	TNPO2	RALGAPB
HDAC9	XPO1	ABL2	CACNA1C	NOTCH1	MET	TIE1	RPL11	GOLGB1	MROH2B	CSNK2B
TAF1L	MYH6	C6	PDGFRB	MTOR	SORCS1	UBB	PRPF6	DNAH7	EMILIN1	FGD1
RPS6KA6	ZFHX3	EPHA6	SPAG5	RASA1	PAPPA	EPHA1	ACVR2A	ROBO1	KIF5A	TRRAP
KDM6A	COL1A2	RET	NCAM1	ABCB4	RPL22	HRAS	RPLP0	HERC2	GMPPA	DDX5
SETD2	GMPS	FASN	STAB2	KNTC1	EIF4G3	RET	SMARCA4	MTM1	GLT6D1	SMARCC1
PHLPP1	ATP6V1B2	JAK3	EIF3E	SCN11A	ARID4A	MAPK14	TAF1	MYOM1	CELF6	KIAA1109
AKT1	HSPG2	LIFR	ESPL1	PTPRZ1	HSP90AB1	ERBB4	WASL	VPS13A	FAM209A	MATR3
RYR2	EIF4G3	BMX	CENPF	INSRR	COL1A2	ESR1	XPO1	VPS13B	HOMER3	PHF6
BRCA1	CSE1L	ABCB4	AOX1	KIF20B	SMARCA4	PPP2CA	GTF3C3	GALNT13	DPPA4	PDPR
NOS3	RB1	PDGFRB	CNTN4	MYH7B	GIGYF2	OASL	RPA1	GPR98	ABAT	PPIG
DYRK1A	TTK	EPHA1	BCHE	MYH1	COPB1	GLI3	POLA1	ATF7IP	NFYB	STAG2
MYH7	SVEP1	EPHB3	LRRK2	MYH2	POLR2A	DNM2	GTPBP4	DNAH9	TRIM9	SNRNP70
KMT2C	ATR	ERBB3	PSD	LRRC7	EEF2	EPHA2	RFX1	SPTAN1	TRMT10C	FAM98B
ZNF292	DDX3X	NOS3	ABCG2	AKAP13	DNAJC13	RAB11A	PMS1	STAG2	WDR1	SMAD2
PDGFRB	AHCTF1	NCAM1	ATP6V1B2	KIF21A	PABPC3	INS	SUPT16H	DLG2	EXO5	GSK3B
TEK	NUP205	RPS6KA6	COL4A5	STARD9	SLC4A3	JUN	NOL10	DSP	PDK2	HDAC2
ERBB3	PLK1	NRXN1	ROCK1	ABCB1	HSPA8	LRRK2	RPL18A	TNRC6B	FAM50A	ANKRD17
EPRS	SUPT16H	JAK2	TUBA4A	EPHA3	STAG2	P4HB	RPSA	DNAH17	SPCS1	PPP2R1A
CHD7	POLR1B	MTOR	CENPE	FRYL	TGFBR1	PIK3CG	XRN1	TPR	STAR	MAPK8
HACE1	DDX18	NCAPG	MYBL2	PIK3C2A	COL5A2	LCK	EEF1A1	MYO3A	CIRBP	SUMO1
LATS2	DKC1	MASP1	MCM2	MYH10	BDP1	HSP90AA1	SMC1A	COL22A1	SIRPA	XRN2
TOP2A	MPP3	LCT	MYO3A	DYRK1A	KAT6A	NOS3	HYOU1	NAA15	GPC3	FAM120B
ARID2	MACF1	EPHA8	SMARCA4	ITSN1	ERBB4	HSPA8	RPS15A	UBR5	TMPRSS7	SFPQ
GAK	ACACA	SPAG5	PTGER3	LRRIQ1	MYO5A	F2	NUP153	DNAH2	CPB2	POLR2B
VWF	XRCC5	DGKB	CACNA1G	MET	XRCC6	ZAP70	CCNB2	NBEA	OR5C1	N4BP2
MYO5A	RPE	BCHE	CDH13	NHS	DHX9	SPNS1	RPS5	TG	ZNF549	ADNP
EPHA4	SNRNP200	GAK	GRID1	TRO	CAD	PASK	NUP98	CHD5	MAZ	SP1
TIE1	SF3B1	OSBPL7	DKC1	MCF2L2	CDH1	DNM1	RPL13A	ALPK2	HIST1H3G	TUBB4B
ABCB1	F5	MYLK	ERCC6L	CAD	CAPN5	TYRO3	FTSJ3	REV3L	PGM1	CBL
ERBB2	HSP90AA1	PIK3CG	EBF1	ATP10A	COL4A5	HSPA4	POLR1B	ABCA12	NFAT5	ATF2
EPHB2	DYNC1H1	IGF1R	PODN	PTPN13	AXIN2	USH2A	RBM28	FAM9A	GNE	CREB1
KMT2A	ITGB2	ZFPM2	PSMC4	EPHA5	CDC7	EGR1	FEN1	SMARCA1	IFI44L	HNRNPH1
FLT4	HSPA5	PDK4	NBEA	PIKFYVE	SPEF2	PBK	NR1H2	CLASP1	CLGN	HUWE1
KAT6A	ACVR2A	CENPF	EGFR	MYO5A	PIK3C2A	HSPA2	PUM3	MED12	DNAAF1	UBXN7
UBC	PTCH2	TMEM132A	PTCH1	ATAD2B	EIF3A	AR	RAF1	ARHGEF12	BAI3	SON
PTCH1	UTP20	NEDD4	F2	KIF21B	PRRC2A	STK11	IPO4	UTRN	BRCC3	ZCCHC11
EHMT2	PRPF8	ATP8B4	HMMR	ATP11C	XRN1	PRKDC	RPL35A	DNER	SETD2	THRAP3
CCND1	RYR2	EPRS	LTBP4	TPR	PCF11	RHOA	TBL3	FAM135B	PGC	ZNF827
FYN	PPM1L	STAB2	RPS2	SMARCA1	XRCC5	RAC1	RPS11	CTNND1	MYO1F	RAB3GAP2
BRCA2	PPM1A	EPHA2	PPFIA2	ABCA4	NES	FGF2	SUPT5H	ATF6	NEK9	KCTD20
POLR2B	HIPK1	DCAF12L2	FOXM1	ABCC2	PLCG2	VCP	DNAJB1	UHRF1BP1L	PAGE1	NCOA2
KAT2B	POLR3B	DPYD	RPL5	COL4A6	UPF2	MGAM	WDR46	CDH10	TMEM131	H2AFX
PIK3C2A	ITPR1	AR	RPL10	PIK3CG	ABR	DNAJC10	RPS3A	NEBL	ALMS1	SENP5
NCOR1	NAA15	NOS2	CHTF18	KIF1A	COL3A1	PRKAA2	BRIX1	MSH6	ZNF414	G3BP1
MACF1	LRP1	DNAJC6	LIFR	TBC1D8B	DLG1	BAG3	WDR3	DCC	OR5AS1	CDCA7L
HELZ2	MPP1	NEFM	TGFBR1	MYH15	PGR	DNM1L	AKT2	PLCE1	PRDM13	GAPDH
NOS1	GTPBP4	HJURP	GALNT13	MAP3K15	SMARCC2	CREB1	UNC5B	GNPTAB	IRX6	ZFR
MAP3K1	VCAN	SLC7A2	C6	CFH	PABPC1	SLC2A4	CYCS	BTAF1	AIM2	WDR36
POLQ	LAMA5	MAMDC2	ABCA6	NOTCH2	FGA	ISG15	PSMD12	WDFY3	NUDT11	ARMC5
XPO1	SKIV2L2	KIF15	NAALAD2	TTC28	JUP	APP	EIF3A	CSMD2	RNF126	SAMD4B
ABL2	MSH2	ELAVL1	HSPA5	ABCB5	ACTN4	MYO6	KPNB1	SASH1	SPOP	MAPK1
CCNB3	ROBO1	CDH1	RAD54L	MYH8	CTR9	HSPH1	RPF2	SPINK5	TUBB	HNRNPR
TLR4	PRKCB	KCTD8	E2F7	FLT1	COL4A1	POTEE	NOP58	ZMYM2	OR8B8	VPS54
MYH11	CIT	TRPC1	TRPC4	GRM7	MYO6	CDC42BPB	MLH3	ATRN	APLNR	SNRNP200
XRN1	RANBP2	EEF2	MASP1	CR1	KCNT2	ATM	EIF4A1	ANKRD50	PRKCE	CUL4A
TMTC1	TUBA4A	EPHA7	JPH4	EFCAB6	ESCO1	NSF	RPL18	USP24	KEAP1	PRRC2C
CHD3	WDHD1	ERBB2	ABI3BP	CDC42BPB	AXIN1	HSPA9	CPSF3	ACACA	KCTD3	DICER1
JAK3	CLTC	EP300	NCAPG	DDX60	SF3A1	PDIA3	RPL23	DNAH10	ABCC12	EME1
PCSK5	SMARCA1	MYO6	MCM7	GUCY2F	ZMYND8	JAK1	XPA	NAA25	ANP32B	NUP98
EZH2	SMARCC2	NEK2	DDX10	SOS1	MSH2	FGFR1	YWHAB	CACNA1F	VWC2	AKAP11
CDC42BPB	KIT	DVL2	RPS24	KIF14	DLL1	TRIB1	RPS24	LRCH2	IGDCC3	CALM3
CDH1	PXDN	POTEE	NFASC	KIF13B	NUP98	MOS	DDX24	SYNE1	ZBTB18	HNRNPC
ARID4B	UNC5D	ERCC6L	NAT10	ARAP2	TRPS1	IRAK3	RPL9	RNF31	SCN11A	CAPRIN1
DCLK1	DCC	CYP51A1	RIC3	COL5A2	KIF5B	GNAS	PRMT1	GPR112	2022-03-11	ANK3
SRCAP	TGFBR1	BRCA1	CDC7	SLIT3	SIRT1	PDGFRA	RPS6	PPP1R3A	ACSBG2	ACTB
MYH10	RFC1	RPS6KA3	HYOU1	SLIT1	MASP1	GFM1	RPS3	PPIG	OR4M1	EEF1D
KDM6B	ILKAP	SYK	PPP1R12B	OTOF	STAG1	YES1	DDX56	MYH2	DACT1	CDK17
HSPA4	PAK3	RAB11A	EPHA5	ATP7A	SMC3	PDIA6	TP53	PIKFYVE	ANAPC5	RBBP4
CHD8	MYH3	ZC3H12B	CEP55	DHX9	IPO9	FLT3	RPS20	CCND1	HERC1	CRYBG1
EPHA2	COPB1	EPHA4	SYNM	ATP10D	RRP12	EPS8	CBLB	PTPN13	GPR174	PAIP1
NOS2	DPYD	RANBP2	POLE	MYH13	PHEX	CTCF	PSMA4	RNF43	RHOBTB2	NUP160
FURIN	NAT10	MARS	RPL10L	RPS6KA6	EIF4G1	PCNA	RPL8	FBN2	RORB	SEC24B
ATP2A3	TARS	DEPDC1	CDCA2	LRCH2	RPL5	UBL4A	POLR2E	DOCK2	ADAMTSL3	PIK3R1
SMARCA1	CASK	PPFIA2	TNNI2	GNPTAB	TSC1	HSP90AB1	MRTO4	SGK1	FABP12	CCDC110
MYH9	SMARCC1	SPATA20	MCM3	HOXA11	VAV1	MYO3A	ASF1B	ARHGEF6	EXOSC5	PTEN
ACTRT1	ARAF	HMMR	SMARCA2	KDR	ATP2B1	UBD	MSH5	FILIP1	APOBEC2	KIF20B
EEF2	CLUH	DLGAP5	MCM4	KIT	EYA1	LYN	BOP1	TRO	DHTKD1	TGFBR1
PLEC	IARS	FLNA	SCN7A	POTEE	DDX3X	LRP2	AKT3	KIAA1217	RANGAP1	TAF1
GUCY2F	TAF9B	FYN	TRHDE	INSR	TCF7L2	HSD17B6	GNL3	FLNA	STK11	SRSF1
CPS1	DOCK2	LRP2	LMOD1	ATP2A1	MCM4	GART	HIF1A	BIRC6	ZNF703	SLC30A9
RGPD3	PRKCE	PTPN13	RGS22	ACAN	PLD1	ESR2	SMARCA2	MUC17	PHF12	PDCL3
CACNA1A	PWP1	RHBDD2	CACNB2	POLR2B	IQGAP1	MUSK	RPS8	ERBB3	OXSR1	NAALADL2
RPS6KA2	NRAS	LTBP4	LRRC4B	NUP205	WDR33	RANBP2	HSPA2	CYLC1	RACGAP1	PRPF4B
CFTR	FGFR2	NBEA	SLC24A3	PTPRN2	JAG1	MSN	PSMC5	LAMB2	CA3	SRPK1
MYO5C	NOP56	TOP2A	PSMC6	MYH11	LRP6	UBL4B	HSPA1B	INPP4A	C5AR1	RPS27A
ADCY2	GLI2	WDR54	KL	CTNND1	LARP1	HSPA6	RPL17	LRP6	RGPD1	HERC1
ERBB4	DMD	ZNF835	PSMA7	ATP8B4	ATP2B2	FURIN	IMPDH1	NCKAP1L	AVPR1B	RBMX
MYH1	MAPK7	NAALAD2	DES	ARFGEF2	GSPT2	IRAK2	NIFK	FAT2	PTPDC1	ESR1
MAP3K19	MTOR	CACNA1G	AURKA	PNPLA7	SEC24B	FGFRL1	SNRNP70	NCAM2	NSRP1	RNF219
SYNE1	DIAPH1	KIF14	DIAPH3	ATP10B	ACTN1	HSPA1A	NOC3L	TNIK	LPAR2	MARF1
ADCY8	MYH1	RAD54L	WAS	EEF2	SUPT6H	DLG1	SF3B3	KIF20B	ATP6V1H	LMTK2
EPHA1	FYN	LEPR	RPL4	PDGFRA	CSE1L	ITK	RPL23A	PLXNC1	ZNF527	TOP1
LRRK1	ACACB	FOXM1	KRT8	TNS1	PRPF6	PDILT	SF3A1	AKAP6	CFL1	DNAJC13
SPAG1	PPM1K	IRS1	HSPA1L	ABCC1	COL4A2	TYK2	RPL24	DCAF6	RNF186	ARID1B
MYO18B	CAMK1D	NPR2	ZNF676	PTPRF	POLR3B	JAK3	PSMB3	SATB1	MAML2	AKAP9
PRKCE	BTAF1	PCDHGA2	MAOB	ERBB4	SMC1B	BMX	RB1	EPHA5	COL7A1	UBA52
ACLY	ATAD2	KCNB1	NAP1L3	USP6	RALGDS	RIPK4	CDC7	APOB	LIMS2	CABP4
ESR1	MCM2	TUBB3	SPATA13	SYNJ1	EFR3A	CD8A	PSMC4	MYCBP2	BCL2L15	SMC1A
HTT	TUBA3C	CDC42BPB	GLI2	MYO5C	HSPH1	DNAJC6	POLR2C	EIF4G3	MSL3	SMAD3
ERN2	MLH1	E2F7	FLRT2	GCC2	ITGA5	OPA1	DDX27	DYNC2H1	IL7	SRC
HSPG2	MYH2	ROR1	RPS6KA6	KDM6B	DMAP1	ROR1	RAD23B	NRXN1	EPHA10	MCAT
AKT3	PPM1F	TJP1	PPAN	OSBPL6	DHX38	PLEK	RPL7A	ASH1L	NMI	ZC3H13
PPEF1	UTP14A	EFTUD2	RPS3	MYO18A	SF3B3	TMX3	PSMC6	DCDC1	LYPLA1	DCBLD2
BMX	CTPS1	CACNA2D1	BMPER	ABCC12	HNRNPR	PPP3CA	PSMC2	PRKDC	SYNGR4	SMAD4
ZDHHC17	POLA1	ABCA1	TMPRSS4	SLC4A11	LEF1	RDX	APBA2	AP3B1	LRSAM1	SYMPK
EPHB3	SUPT5H	ESR1	TRPC3	CYP26B1	APLP1	TNS1	CHEK1	ABCA8	CPEB2	LUC7L2
HIVEP1	RIMS2	AOX1	COL1A2	KRT33A	MPO	WWOX	BRAF	RBM27	ATP2C2	DDX18
