# Supplementary material for: DriverRWH: discovering cancer driver genes by random walk on a gene mutation hypergraph
Source: BMC Bioinformatics. 2022 Jul 13;23:277. doi: 10.1186/s12859-022-04788-7 (PMC9281118; doi:10.1186/s12859-022-04788-7)
Supplement: Supplementary file 5 — Additional file5. The linkages between significant drivers and hallmarks of cancer using CancerGeneNet online database [file 12859_2022_4788_MOESM5_ESM.xls]

## Sheet: LUSC
Additional file 5: The linkages between significant drivers and hallmarks of cancer using CancerGeneNet online database
Path.names	Path.String	Distance	Path.Length	Final.Effect
TP53-->ANGIOGENESIS	TP53--> CBP/P300--> RELA--> JUN--> TGFB1--> ANGIOGENESIS	1.307	5	positive
TP53-->ANGIOGENESIS	TP53--> CDKN1A--| CDK1--| EGFR--> STAT3--> VEGFA--> ANGIOGENESIS	1.493	6	positive
TP53-->ANGIOGENESIS	TP53--> CDKN1A--| CDK2--| FOXO1--| STAT3--> VEGFA--> ANGIOGENESIS	1.574	6	negative
TP53-->ANGIOGENESIS	TP53--> GLS2--> L-GLUTAMATE(1-)--> 2-OXOGLUTARATE(2-)--> HIF1A--> VEGFA--> ANGIOGENESIS	1.605	6	positive
TP53-->ANGIOGENESIS	TP53--> CDKN1A--| CDK2--? PTPN2--| STAT3--> VEGFA--> ANGIOGENESIS	1.637	6	unknown
TP53-->ANGIOGENESIS	TP53--| ETS1--> FOS--> JUN--> TGFB1--> ANGIOGENESIS	1.659	5	negative
TP53-->ANGIOGENESIS	TP53--> CBP/P300--> RELA--[] NFKB-P65/P50--> JUN--> TGFB1--> ANGIOGENESIS	1.706	6	positive
TP53-->ANGIOGENESIS	TP53--> CDKN1A--| CDK1--? PTPN2--| STAT3--> VEGFA--> ANGIOGENESIS	1.719	6	unknown
TP53-->ANGIOGENESIS	TP53--> CBP/P300--> SMAD3--[] SMAD3/SMAD4--> JUN--> TGFB1--> ANGIOGENESIS	1.732	6	positive
TP53-->ANGIOGENESIS	TP53--> CBP/P300--> SMAD3--[] SMAD3/PIAS3--| STAT3--> VEGFA--> ANGIOGENESIS	1.756	6	negative
TP53-->ANGIOGENESIS	TP53--> CDKN1A--| CDK1--| FOXO1--| STAT3--> VEGFA--> ANGIOGENESIS	1.766	6	negative
TP53-->ANGIOGENESIS	TP53--> CDKN1A--| CDK1--? PTPN1--| STAT3--> VEGFA--> ANGIOGENESIS	1.786	6	unknown
TP53-->ANGIOGENESIS	TP53--| GMPS--> L-GLUTAMATE(1-)--> 2-OXOGLUTARATE(2-)--> HIF1A--> VEGFA--> ANGIOGENESIS	1.792	6	negative
TP53-->ANGIOGENESIS	TP53--> CDKN1A--| CDK3--> JUN--> TGFB1--> ANGIOGENESIS	1.823	5	negative
TP53-->ANGIOGENESIS	TP53--> CDKN1A--| CDK1--| PPP1CA--| STAT3--> VEGFA--> ANGIOGENESIS	1.884	6	negative
TP53-->ANGIOGENESIS	TP53--> CDKN1A--| CDK2--> NR3C1--| JUN--> TGFB1--> ANGIOGENESIS	1.993	6	positive
TP53-->ANGIOGENESIS	TP53--> CDKN1A--| CDK2--| PPP1CA--| STAT3--> VEGFA--> ANGIOGENESIS	2.001	6	negative
TP53-->ANGIOGENESIS	TP53--> CDKN1A--| CDK1--? PTPN1--> SRC--> TGFA--> ANGIOGENESIS	2.038	6	unknown
TP53-->ANGIOGENESIS	TP53--> CDKN1A--| CDK1--> CSNK2A1--| JUN--> TGFB1--> ANGIOGENESIS	2.088	6	positive
TP53-->ANGIOGENESIS	TP53--> CDKN1A--| CDK1--> CSNK2A1--? HIF1A--> VEGFA--> ANGIOGENESIS	2.095	6	unknown
TP53-->ANGIOGENESIS	TP53--> CDKN1A--| CDK2--? PTPN2--| SRC--> TGFA--> ANGIOGENESIS	2.117	6	unknown
TP53-->ANGIOGENESIS	TP53--> CDKN1A--| CDK1--? PTPN2--| SRC--> TGFA--> ANGIOGENESIS	2.199	6	unknown
TP53-->ANGIOGENESIS	TP53--> CDKN1A--| CDK1--> CSNK2A1--| HOXB7--> FGF2--> ANGIOGENESIS	2.46	6	positive
TP53-->ANGIOGENESIS	TP53--> FAS--> RIPK1--> DAB2IP--| STAT3--> VEGFA--> ANGIOGENESIS	2.631	6	negative
TP53-->ANGIOGENESIS	TP53--> FAS--> RIPK1--> MAP3K1--> STAT3--> VEGFA--> ANGIOGENESIS	2.646	6	positive
TP53-->ANGIOGENESIS	TP53--> CBP/P300--> SMAD1--> DVL1--> JUN--> TGFB1--> ANGIOGENESIS	2.667	6	positive
TP53-->ANGIOGENESIS	TP53--| BIRC5--| CASP3--| KDM4C--> HIF1A--> VEGFA--> ANGIOGENESIS	3.169	6	negative
TP53-->ANGIOGENESIS	TP53--> ZDHHC5--> S1PR1--> GNAI1--> SRC--> TGFA--> ANGIOGENESIS	3.626	6	positive
TP53-->CELL_DEATH	TP53--> CELL_DEATH	0.3	1	positive
TP53-->CELL_DEATH	TP53--| BCL2--| CELL_DEATH	0.565	2	positive
TP53-->CELL_DEATH	TP53--| HK2--| CELL_DEATH	0.94	2	positive
TP53-->DIFFERENTIATION	TP53--> CBP/P300--> MYOD1--> DIFFERENTIATION	0.729	3	positive
TP53-->DIFFERENTIATION	TP53--> CBP/P300--> MEF2C--> MYOD1--> DIFFERENTIATION	0.921	4	positive
TP53-->DIFFERENTIATION	TP53--> CDKN1A--| CDK6--> RUNX1--> DIFFERENTIATION	0.934	4	negative
TP53-->DIFFERENTIATION	TP53--> CDKN1A--| CDK2--| MYOD1--> DIFFERENTIATION	0.98	4	positive
TP53-->DIFFERENTIATION	TP53--> CBP/P300--> SMAD3--| MYOD1--> DIFFERENTIATION	0.983	4	negative
TP53-->DIFFERENTIATION	TP53--> CDKN1A--| CDK4--| MYOD1--> DIFFERENTIATION	1.002	4	positive
TP53-->DIFFERENTIATION	TP53--> CDKN1A--| CYCLINE/CDK2--| MYOD1--> DIFFERENTIATION	1.035	4	positive
TP53-->DIFFERENTIATION	TP53--> CDKN1A--| CDK1--> AR--> DIFFERENTIATION	1.055	4	negative
TP53-->DIFFERENTIATION	TP53--> CBP/P300--> SMAD3--| CEBPB--> DIFFERENTIATION	1.098	4	negative
TP53-->DIFFERENTIATION	TP53--> CDKN1A--| CDK2--> CEBPB--> DIFFERENTIATION	1.125	4	negative
TP53-->DIFFERENTIATION	TP53--> CDKN1A--| CDK2--> OR--? SF3B1--> DIFFERENTIATION	1.174	4	unknown
TP53-->DIFFERENTIATION	TP53--> CBP/P300--> SMAD3--> NOTCH1--> DIFFERENTIATION	1.182	4	positive
TP53-->DIFFERENTIATION	TP53--> CDKN1A--| CDK1--> OR--| RUNX1--> DIFFERENTIATION	1.195	4	unknown
TP53-->DIFFERENTIATION	TP53--> CDKN1A--| CDK1--| MYOD1--> DIFFERENTIATION	1.196	4	positive
TP53-->DIFFERENTIATION	TP53--> CDKN1A--| CYCLINB/CDK1--> RUNX1--> DIFFERENTIATION	1.221	4	negative
TP53-->DIFFERENTIATION	TP53--> CDKN1A--| CYCLINE/CDK2--> OR--? SF3B1--> DIFFERENTIATION	1.229	4	unknown
TP53-->DIFFERENTIATION	TP53--> CDKN1A--| CYCLINB/CDK1--| MYOD1--> DIFFERENTIATION	1.276	4	positive
TP53-->DIFFERENTIATION	TP53--> CDKN1A--| CDK2--> OR--| RUNX1--> DIFFERENTIATION	1.285	4	unknown
TP53-->DIFFERENTIATION	TP53--> CBP/P300--> SMAD3--| CEBPA--> DIFFERENTIATION	1.318	4	negative
TP53-->DIFFERENTIATION	TP53--> CBP/P300--> DDX5--> AR--> DIFFERENTIATION	1.591	4	positive
TP53-->DIFFERENTIATION	TP53--| ETS1--| GFI1--| SPI1--> DIFFERENTIATION	1.812	4	negative
TP53-->DIFFERENTIATION	TP53--> ZDHHC5--| EZH2--[] POLYCOMB REPRESSIVE COMPLEX 2--| DIFFERENTIATION	1.977	4	positive
TP53-->DIFFERENTIATION	TP53--> ZDHHC5--| EZH2--> AR--> DIFFERENTIATION	2.393	4	negative
TP53-->DIFFERENTIATION	TP53--> ZDHHC5--| EZH2--| HOXA9--| DIFFERENTIATION	2.539	4	negative
TP53-->DNA_REPAIR	TP53--> MLH1--> DNA_REPAIR	0.748	2	positive
TP53-->DNA_REPAIR	TP53--> PMS2--> DNA_REPAIR	0.769	2	positive
TP53-->DNA_REPAIR	TP53--> OGG1--> DNA_REPAIR	0.927	2	positive
TP53-->GLYCOLYSIS	TP53--| GLYCOLYSIS	0.3	1	negative
TP53-->GLYCOLYSIS	TP53--| HK2--> GLYCOLYSIS	0.94	2	negative
TP53-->IMMORTALITY	TP53--> FAS--> MAP3K5--> DAXX--| IMMORTALITY	1.201	4	negative
TP53-->IMMORTALITY	TP53--> CBP/P300--> SMAD3--| MYC--| CDKN2A_P42771--| IMMORTALITY	1.305	5	negative
TP53-->IMMORTALITY	TP53--> CDKN1A--| CDK1--> CSNK2A1--> DAXX--| IMMORTALITY	1.843	5	positive
TP53-->IMMORTALITY	TP53--| BIRC5--| CASP3--| AKT--> TERT--> IMMORTALITY	2.486	5	negative
TP53-->IMMORTALITY	TP53--| BIRC5--| CASP3--| IKBKB--| CDKN2A_P42771--| IMMORTALITY	2.549	5	negative
TP53-->IMMORTALITY	TP53--> ZDHHC5--| EZH2--[] POLYCOMB REPRESSIVE COMPLEX 2--| CDKN2A_P42771--| IMMORTALITY	2.664	5	negative
TP53-->INFLAMMATION	TP53--> CBP/P300--> RELA--[] NFKB-P65/P50--> INFLAMMATION	0.747	4	positive
TP53-->INFLAMMATION	TP53--> CBP/P300--> RELA--> IL6--> INFLAMMATION	0.864	4	positive
TP53-->INFLAMMATION	TP53--> CBP/P300--> RELA--| OR--> IL1B--> IL1R1--> INFLAMMATION	1.094	5	unknown
TP53-->INFLAMMATION	TP53--> CDKN1A--| CDK2--> NR3C1--> INFLAMMATION	1.216	4	negative
TP53-->INFLAMMATION	TP53--> FAS--> RIPK1--> IKBKG--> NFKB-P65/P50--> INFLAMMATION	1.393	5	positive
TP53-->INFLAMMATION	TP53--> CDKN1A--| CDK1--> AR--| NR3C1--> INFLAMMATION	1.495	5	positive
TP53-->INFLAMMATION	TP53--> CDKN1A--| CDK2--> PELP1--> NR3C1--> INFLAMMATION	1.601	5	negative
TP53-->INFLAMMATION	TP53--| ETS1--> FOS--[] AP1--> CCL2--> INFLAMMATION	1.603	5	negative
TP53-->INFLAMMATION	TP53--> FAS--> RIPK1--> IKK-COMPLEX--> NFKB-P65/P50--> INFLAMMATION	1.614	5	positive
TP53-->INFLAMMATION	TP53--> CDKN1A--| CDK4--> PELP1--> NR3C1--> INFLAMMATION	1.623	5	negative
TP53-->INFLAMMATION	TP53--> CDKN1A--| CDK2--> NR3C1--> IRAK3--| INFLAMMATION	1.882	5	positive
TP53-->INFLAMMATION	TP53--> CBP/P300--> DDX5--> HDAC1--| NFKB-P65/P50--> INFLAMMATION	1.92	5	negative
TP53-->INFLAMMATION	TP53--> CBP/P300--> DDX5--> AR--| NR3C1--> INFLAMMATION	2.031	5	negative
TP53-->INFLAMMATION	TP53--| BIRC5--| CASP3--> NFKBIA--| NFKB-P65/P50--> INFLAMMATION	2.05	5	negative
TP53-->INFLAMMATION	TP53--| BIRC5--| CASP3--| IKBKB--? OR--| NFKB-P65/P50--> INFLAMMATION	2.094	5	unknown
TP53-->INFLAMMATION	TP53--| BIRC5--| CASP3--| AKT--| NR3C1--> INFLAMMATION	2.486	5	positive
TP53-->INFLAMMATION	TP53--> ZDHHC5--| EZH2--> AR--| NR3C1--> INFLAMMATION	2.833	5	positive
TP53-->METASTASIS	TP53--> CDKN1A--| CDK6--[] CDK6/CCND1--| CTNNB1--> METASTASIS	0.986	5	positive
TP53-->METASTASIS	TP53--> CDKN1A--| CDK1--> PTTG1--> METASTASIS	0.998	4	negative
TP53-->METASTASIS	TP53--> CBP/P300--> RELA--> MET--> METASTASIS	1.273	4	positive
TP53-->METASTASIS	TP53--> CDKN1A--| CDK1--? PTPN1--| MET--> METASTASIS	1.41	5	unknown
TP53-->METASTASIS	TP53--> CDKN1A--| CDK1--> CSNK2B--> CTNNB1--> METASTASIS	1.501	5	negative
TP53-->METASTASIS	TP53--> CDKN1A--| CDK1--> SIRT1--> CTNNB1--> METASTASIS	1.568	5	negative
TP53-->METASTASIS	TP53--> CBP/P300--> RELA--> SP1--> MET--> METASTASIS	1.574	5	positive
TP53-->METASTASIS	TP53--> CDKN1A--| CDK2--? PTPN2--| MET--> METASTASIS	1.582	5	unknown
TP53-->METASTASIS	TP53--> CDKN1A--| CDK1--| EGFR--> OR--? EZR--> METASTASIS	1.604	5	unknown
TP53-->METASTASIS	TP53--> CDKN1A--| CDK1--> CSNK2A1--> CTNNB1--> METASTASIS	1.621	5	negative
TP53-->METASTASIS	TP53--> CDKN1A--| CYCLINB/CDK1--> SIRT1--> CTNNB1--> METASTASIS	1.634	5	negative
TP53-->METASTASIS	TP53--> CBP/P300--> MEF2C--> CTNNA3--> CTNNB1--> METASTASIS	1.647	5	positive
TP53-->METASTASIS	TP53--> CDKN1A--| CDK1--? PTPN2--| MET--> METASTASIS	1.664	5	unknown
TP53-->METASTASIS	TP53--> CDKN1A--| CDK2--> SP1--> MET--> METASTASIS	1.754	5	negative
TP53-->METASTASIS	TP53--> CBP/P300--> SMAD1--> DVL1--> CTNNB1--> METASTASIS	1.804	5	positive
TP53-->METASTASIS	TP53--> CDKN1A--| CDK1--> SP1--> MET--> METASTASIS	1.811	5	negative
TP53-->METASTASIS	TP53--| BIRC5--| CASP3--> ROCK1--> EZR--> METASTASIS	1.867	5	positive
TP53-->METASTASIS	TP53--> CDKN1A--| CYCLINB/CDK1--> SP1--> MET--> METASTASIS	1.874	5	negative
TP53-->METASTASIS	TP53--> CBP/P300--> MEF2C--> A-CATENIN--> CTNNB1--> METASTASIS	1.966	5	positive
TP53-->METASTASIS	TP53--| BIRC5--| CASP3--> PSEN1--| CTNNB1--> METASTASIS	2.075	5	negative
TP53-->METASTASIS	TP53--> CDKN1A--| CDK2--| GRK2--> EZR--> METASTASIS	2.085	5	positive
TP53-->METASTASIS	TP53--> FAS--> RIPK1--> DAB2IP--| CTNNB1--> METASTASIS	2.388	5	negative
TP53-->METASTASIS	TP53--| BIRC5--| CASP3--| AKT--> CTNNB1--> METASTASIS	2.486	5	negative
TP53-->METASTASIS	TP53--| BIRC5--| CASP3--| AKT--> EZR--> METASTASIS	2.486	5	negative
TP53-->METASTASIS	TP53--> ANKRD11--> NTRK2--> FYN--| CTNNB1--> METASTASIS	2.545	5	negative
TP53-->PROLIFERATION	TP53--> CDKN1A--| CYCLINE/CDK2--> PROLIFERATION	0.54	3	negative
TP53-->PROLIFERATION	TP53--> NR4A3--| PROLIFERATION	1.052	2	negative
LRRK2-->ANGIOGENESIS	LRRK2--> AKT--? MTOR--> STAT3--> VEGFA--> ANGIOGENESIS	2.239	5	unknown
LRRK2-->ANGIOGENESIS	LRRK2--> AKT--| FOXO1--| STAT3--> VEGFA--> ANGIOGENESIS	2.401	5	positive
LRRK2-->ANGIOGENESIS	LRRK2--> AKT--| IRAK1--> STAT3--> VEGFA--> ANGIOGENESIS	2.417	5	negative
LRRK2-->ANGIOGENESIS	LRRK2--> AKT--| PTPN1--| STAT3--> VEGFA--> ANGIOGENESIS	2.424	5	positive
LRRK2-->ANGIOGENESIS	LRRK2--> AKT--| NR3C1--| JUN--> TGFB1--> ANGIOGENESIS	2.477	5	positive
LRRK2-->ANGIOGENESIS	LRRK2--> AKT--| GSK3B--| JUN--> TGFB1--> ANGIOGENESIS	2.49	5	positive
LRRK2-->ANGIOGENESIS	LRRK2--> AKT--| PTPN1--> SRC--> TGFA--> ANGIOGENESIS	2.676	5	negative
LRRK2-->ANGIOGENESIS	LRRK2--> AKT--| GSK3A--| JUN--> TGFB1--> ANGIOGENESIS	2.89	5	positive
LRRK2-->ANGIOGENESIS	LRRK2--> AKT--| KHSRP--> SRC--> TGFA--> ANGIOGENESIS	3.171	5	negative
LRRK2-->CELL_DEATH	LRRK2--> AKT--| FOXO--> CELL_DEATH	1.003	3	negative
LRRK2-->CELL_DEATH	LRRK2--> AKT--| YAP1--| CELL_DEATH	1.7	3	positive
LRRK2-->CELL_DEATH	LRRK2--> AKT--> HK2--| CELL_DEATH	1.7	3	negative
LRRK2-->DIFFERENTIATION	LRRK2--> AKT--> EP300--> DIFFERENTIATION	1.7	3	positive
LRRK2-->DIFFERENTIATION	LRRK2--> AKT--| AR--> DIFFERENTIATION	1.7	3	negative
LRRK2-->DNA_REPAIR	LRRK2--> AKT--> BRCA1--> DNA_REPAIR	1.7	3	positive
LRRK2-->DNA_REPAIR	LRRK2--> AKT--| CHEK1--> RAD51--> DNA_REPAIR	1.891	4	negative
LRRK2-->DNA_REPAIR	LRRK2--> AKT--> BRCA1--> MRE11/RAD50/NBS1--> DNA_REPAIR	1.916	4	positive
LRRK2-->DNA_REPAIR	LRRK2--> AKT--| CHEK1--> BLM--> DNA_REPAIR	1.937	4	negative
LRRK2-->DNA_REPAIR	LRRK2--> AKT--> CDK2--> BRCA1--> DNA_REPAIR	2.04	4	positive
LRRK2-->DNA_REPAIR	LRRK2--> AKT--> ILF3--[] NF90-NF45--> DNA_REPAIR	2.09	4	positive
LRRK2-->DNA_REPAIR	LRRK2--> AKT--| GSK3A--| UNG--> DNA_REPAIR	2.5	4	positive
LRRK2-->DNA_REPAIR	LRRK2--> AKT--| GSK3B--| UNG--> DNA_REPAIR	2.5	4	positive
LRRK2-->GLYCOLYSIS	LRRK2--> AKT--> HEXOKINASE--> GLYCOLYSIS	1.467	3	positive
LRRK2-->GLYCOLYSIS	LRRK2--> AKT--> OR--? PFKFB2--> GLYCOLYSIS	1.7	3	unknown
LRRK2-->GLYCOLYSIS	LRRK2--> AKT--> HK2--> GLYCOLYSIS	1.7	3	positive
LRRK2-->GLYCOLYSIS	LRRK2--> AKT--| BRAF--> GLYCOLYSIS	1.7	3	negative
LRRK2-->IMMORTALITY	LRRK2--> AKT--> TERT--> IMMORTALITY	1.7	3	positive
LRRK2-->IMMORTALITY	LRRK2--> AKT--| MAP3K5--> DAXX--| IMMORTALITY	1.866	4	positive
LRRK2-->IMMORTALITY	LRRK2--> AKT--> BMI1--| CDKN2A_P42771--| IMMORTALITY	2.307	4	positive
LRRK2-->INFLAMMATION	LRRK2--> AKT--> IKK-COMPLEX--> NFKB-P65/P50--> INFLAMMATION	1.406	4	positive
LRRK2-->INFLAMMATION	LRRK2--> AKT--| NR3C1--> INFLAMMATION	1.7	3	negative
LRRK2-->INFLAMMATION	LRRK2--> AKT--> CHUK--| NFKB-P65/P50--> INFLAMMATION	1.907	4	negative
LRRK2-->INFLAMMATION	LRRK2--> AKT--| AR--| NR3C1--> INFLAMMATION	2.14	4	positive
LRRK2-->INFLAMMATION	LRRK2--> AKT--| GSK3B--| NR3C1--> INFLAMMATION	2.188	4	positive
LRRK2-->INFLAMMATION	LRRK2--> AKT--| GSK3B--> NFKB-P65/P50--> INFLAMMATION	2.316	4	negative
LRRK2-->INFLAMMATION	LRRK2--> AKT--| NR3C1--> IRAK3--| INFLAMMATION	2.366	4	positive
LRRK2-->INFLAMMATION	LRRK2--> AKT--> CDK2--> NR3C1--> INFLAMMATION	2.431	4	positive
LRRK2-->METASTASIS	LRRK2--> DVL3--> CSNK1E--| CTNNB1--> METASTASIS	1.468	4	negative
LRRK2-->METASTASIS	LRRK2--> AKT--| GSK3B/AXIN/APC--| CTNNB1--> METASTASIS	1.475	4	positive
LRRK2-->METASTASIS	LRRK2--> AKT--> EZR--> METASTASIS	1.7	3	positive
LRRK2-->METASTASIS	LRRK2--> AKT--> CTNNB1--> METASTASIS	1.7	3	positive
LRRK2-->METASTASIS	LRRK2--> AKT--| GSK3B--| CTNNB1--> METASTASIS	1.861	4	positive
LRRK2-->METASTASIS	LRRK2--> AKT--| PTPN1--| MET--> METASTASIS	2.048	4	positive
LRRK2-->METASTASIS	LRRK2--> AKT--| YAP1--> CTNNB1--> METASTASIS	2.185	4	negative
LRRK2-->PROLIFERATION	LRRK2--> AKT--> PROLIFERATION	0.9	2	positive
LRRK2-->PROLIFERATION	LRRK2--> AKT--> MTORC1--> PROLIFERATION	1.21	3	positive
LRRK2-->PROLIFERATION	LRRK2--> AKT--> CREB1_P16220--> PROLIFERATION	1.7	3	positive
LRRK2-->PROLIFERATION	LRRK2--> AKT--| CDKN1B--| PROLIFERATION	1.7	3	positive
LRRK2-->PROLIFERATION	LRRK2--> AKT--? HMOX1--> PROLIFERATION	1.7	3	unknown
LRRK2-->PROLIFERATION	LRRK2--> AKT--? MTOR--> PROLIFERATION	1.7	3	unknown
LRRK2-->PROLIFERATION	LRRK2--> AKT--> CTNNB1--> PROLIFERATION	1.7	3	positive
LRRK2-->PROLIFERATION	LRRK2--> AKT--| RAC1--> PROLIFERATION	1.7	3	negative
LRRK2-->PROLIFERATION	LRRK2--> AKT--| AR--> PROLIFERATION	1.7	3	negative
PTEN-->ANGIOGENESIS	PTEN--| PIP3--> PDPK1--> PRKCD--> STAT3--> VEGFA--> ANGIOGENESIS	1.743	6	negative
PTEN-->ANGIOGENESIS	PTEN--| PTK2--> RET--> MAPK3--> STAT3--> VEGFA--> ANGIOGENESIS	1.919	6	negative
PTEN-->ANGIOGENESIS	PTEN--| PTK2--> RET--> MAPK3--> HIF1A--> VEGFA--> ANGIOGENESIS	1.953	6	negative
PTEN-->ANGIOGENESIS	PTEN--| PIP3--> PDPK1--> PRKCE--> STAT3--> VEGFA--> ANGIOGENESIS	1.986	6	negative
PTEN-->ANGIOGENESIS	PTEN--| STAT5A--> SOCS3--| JAK2--> STAT3--> VEGFA--> ANGIOGENESIS	1.997	6	positive
PTEN-->ANGIOGENESIS	PTEN--| PIP3--> AKT--? MTOR--> STAT3--> VEGFA--> ANGIOGENESIS	2.039	6	unknown
PTEN-->ANGIOGENESIS	PTEN--| PTK2--> RET--> MAPK1--> HIF1A--> VEGFA--> ANGIOGENESIS	2.055	6	negative
PTEN-->ANGIOGENESIS	PTEN--| STAT5A--> SOCS3--| JAK1--> STAT3--> VEGFA--> ANGIOGENESIS	2.065	6	positive
PTEN-->ANGIOGENESIS	PTEN--| PREX2--> RAC1--> MAPK8--> JUN--> TGFB1--> ANGIOGENESIS	2.092	6	negative
PTEN-->ANGIOGENESIS	PTEN--| STAT5A--> SOCS3--| JAK3--> STAT3--> VEGFA--> ANGIOGENESIS	2.094	6	positive
PTEN-->ANGIOGENESIS	PTEN--| PTK2--> RET--> MAPK1--> JUN--> TGFB1--> ANGIOGENESIS	2.105	6	negative
PTEN-->ANGIOGENESIS	PTEN--| PTK2--> RET--> MAPK3--> JUN--> TGFB1--> ANGIOGENESIS	2.106	6	negative
PTEN-->ANGIOGENESIS	PTEN--| PREX2--> RHOA--> MAPK8--> JUN--> TGFB1--> ANGIOGENESIS	2.124	6	negative
PTEN-->ANGIOGENESIS	PTEN--| PTK2--> RET--> MAPK14--> STAT3--> VEGFA--> ANGIOGENESIS	2.134	6	negative
PTEN-->ANGIOGENESIS	PTEN--| PTK2--> GRB2--> ABL1--? OR--> JUN--> TGFB1--> ANGIOGENESIS	2.188	6	unknown
PTEN-->ANGIOGENESIS	PTEN--| PIP3--> AKT--| FOXO1--| STAT3--> VEGFA--> ANGIOGENESIS	2.201	6	negative
PTEN-->ANGIOGENESIS	PTEN--| PREX2--> RAC1--> MAPK8--> STAT3--> VEGFA--> ANGIOGENESIS	2.204	6	negative
PTEN-->ANGIOGENESIS	PTEN--| PIP3--> PDPK1--> PRKCD--> SRC--> TGFA--> ANGIOGENESIS	2.211	6	negative
PTEN-->ANGIOGENESIS	PTEN--| PIP3--> AKT--| IRAK1--> STAT3--> VEGFA--> ANGIOGENESIS	2.217	6	positive
PTEN-->ANGIOGENESIS	PTEN--| PIP3--> AKT--| PTPN1--| STAT3--> VEGFA--> ANGIOGENESIS	2.224	6	negative
PTEN-->ANGIOGENESIS	PTEN--| PREX2--> RHOA--> MAPK8--> STAT3--> VEGFA--> ANGIOGENESIS	2.236	6	negative
PTEN-->ANGIOGENESIS	PTEN--> PPM1A--| MAPK14--> STAT3--> VEGFA--> ANGIOGENESIS	2.26	5	negative
PTEN-->ANGIOGENESIS	PTEN--| PREX2--> RAC1--> MAPK9--> JUN--> TGFB1--> ANGIOGENESIS	2.264	6	negative
PTEN-->ANGIOGENESIS	PTEN--| PIP3--> AKT--| NR3C1--| JUN--> TGFB1--> ANGIOGENESIS	2.277	6	negative
PTEN-->ANGIOGENESIS	PTEN--| PIP3--> AKT--| GSK3B--| JUN--> TGFB1--> ANGIOGENESIS	2.29	6	negative
PTEN-->ANGIOGENESIS	PTEN--| PTK2--> RET--> MAPK3--> ADAM17--> TNF--> ANGIOGENESIS	2.346	6	negative
PTEN-->ANGIOGENESIS	PTEN--| PREX2--> RAC1--> MAPK9--> STAT3--> VEGFA--> ANGIOGENESIS	2.411	6	negative
PTEN-->ANGIOGENESIS	PTEN--| PIP3--> PDPK1--> PRKCA--? SRC--> TGFA--> ANGIOGENESIS	2.415	6	unknown
PTEN-->ANGIOGENESIS	PTEN--| PTK2--> RET--> MAPK14--> ADAM17--> TNF--> ANGIOGENESIS	2.417	6	negative
PTEN-->ANGIOGENESIS	PTEN--> PPM1A--| MAPK14--| EGFR--> STAT3--> VEGFA--> ANGIOGENESIS	2.422	6	positive
PTEN-->ANGIOGENESIS	PTEN--> PPM1A--| SMAD3--[] SMAD3/SMAD4--> JUN--> TGFB1--> ANGIOGENESIS	2.422	6	negative
PTEN-->ANGIOGENESIS	PTEN--> PPM1A--| SMAD3--[] SMAD3/PIAS3--| STAT3--> VEGFA--> ANGIOGENESIS	2.446	6	positive
PTEN-->ANGIOGENESIS	PTEN--| PIP3--> AKT--| PTPN1--> SRC--> TGFA--> ANGIOGENESIS	2.476	6	positive
PTEN-->ANGIOGENESIS	PTEN--| PTK2--> RET--> DOK4--> SRC--> TGFA--> ANGIOGENESIS	2.512	6	negative
PTEN-->ANGIOGENESIS	PTEN--| PTK2--> RET--> MAPK3--> ADAM17--> TGFA--> ANGIOGENESIS	2.532	6	negative
PTEN-->ANGIOGENESIS	PTEN--> PPM1A--| MAPK14--> ADAM17--> TNF--> ANGIOGENESIS	2.543	5	negative
PTEN-->ANGIOGENESIS	PTEN--| PTK2--> RET--> MAPK14--> ADAM17--> TGFA--> ANGIOGENESIS	2.603	6	negative
PTEN-->ANGIOGENESIS	PTEN--> PPM1A--| IKBKB--> RELA--> JUN--> TGFB1--> ANGIOGENESIS	2.606	6	negative
PTEN-->ANGIOGENESIS	PTEN--| PREX2--> RAC1--> PAK2--> JUN--> TGFB1--> ANGIOGENESIS	2.623	6	negative
PTEN-->ANGIOGENESIS	PTEN--| PREX2--> CDC42--> PAK2--> JUN--> TGFB1--> ANGIOGENESIS	2.685	6	negative
PTEN-->ANGIOGENESIS	PTEN--| PIP3--> AKT--| GSK3A--| JUN--> TGFB1--> ANGIOGENESIS	2.69	6	negative
PTEN-->ANGIOGENESIS	PTEN--> PPM1A--| MAPK14--> ADAM17--> TGFA--> ANGIOGENESIS	2.729	5	negative
PTEN-->ANGIOGENESIS	PTEN--| PREX2--> CDC42--| GSK3B--| JUN--> TGFB1--> ANGIOGENESIS	2.756	6	negative
PTEN-->ANGIOGENESIS	PTEN--> PPM1A--| IKBKB--? OR--| NFKB-P65/P50--> JUN--> TGFB1--> ANGIOGENESIS	2.791	6	unknown
PTEN-->ANGIOGENESIS	PTEN--> PPM1A--| MAPK14--> RPS6KA5--> STAT3--> VEGFA--> ANGIOGENESIS	2.795	6	negative
PTEN-->ANGIOGENESIS	PTEN--> PPM1A--| MAPK14--> NR3C1--| JUN--> TGFB1--> ANGIOGENESIS	2.866	6	positive
PTEN-->ANGIOGENESIS	PTEN--> PPM1A--| AXIN1--> CSNK1D--| HIF1A--> VEGFA--> ANGIOGENESIS	2.957	6	positive
PTEN-->ANGIOGENESIS	PTEN--| PIP3--> AKT--| KHSRP--> SRC--> TGFA--> ANGIOGENESIS	2.971	6	positive
PTEN-->ANGIOGENESIS	PTEN--> PPM1A--| GSK3B/AXIN/APC--> CSNK1D--| HIF1A--> VEGFA--> ANGIOGENESIS	3.043	6	positive
PTEN-->ANGIOGENESIS	PTEN--> PPM1A--| AXIN1--> MAP3K1--> STAT3--> VEGFA--> ANGIOGENESIS	3.048	6	negative
PTEN-->ANGIOGENESIS	PTEN--> PPM1A--| PAK1--> MAP3K1--> STAT3--> VEGFA--> ANGIOGENESIS	3.066	6	negative
PTEN-->ANGIOGENESIS	PTEN--> PPM1A--| MAPK14--? JDP2--| JUN--> TGFB1--> ANGIOGENESIS	3.068	6	unknown
PTEN-->ANGIOGENESIS	PTEN--> PPM1A--| MAPK14--| GSK3B--| JUN--> TGFB1--> ANGIOGENESIS	3.077	6	negative
PTEN-->ANGIOGENESIS	PTEN--| STAT5A--> PIM--> RELA--> JUN--> TGFB1--> ANGIOGENESIS	3.112	6	negative
PTEN-->ANGIOGENESIS	PTEN--> PPM1A--| SMAD1--> DVL1--> JUN--> TGFB1--> ANGIOGENESIS	3.153	6	negative
PTEN-->ANGIOGENESIS	PTEN--> PPM1A--| MAPK14--| KHSRP--> SRC--> TGFA--> ANGIOGENESIS	3.525	6	positive
PTEN-->CELL_DEATH	PTEN--| PIP3--> AKT--| FOXO--> CELL_DEATH	0.803	4	positive
PTEN-->CELL_DEATH	PTEN--| CREB1_P16220--| FOXO--> CELL_DEATH	1.444	3	positive
PTEN-->CELL_DEATH	PTEN--| PIP3--> AKT--> HK2--| CELL_DEATH	1.5	4	positive
PTEN-->CELL_DEATH	PTEN--| PIP3--> AKT--| YAP1--| CELL_DEATH	1.5	4	negative
PTEN-->CELL_DEATH	PTEN--| STAT5A--> PIM1--| CELL_DEATH	1.543	3	positive
PTEN-->CELL_DEATH	PTEN--> PPM1A--| MAPK14--| CASP3--> CELL_DEATH	1.823	4	positive
PTEN-->CELL_DEATH	PTEN--> PPM1A--| MAPK14--> TP53--> CELL_DEATH	1.832	4	negative
PTEN-->CELL_DEATH	PTEN--> PPM1A--| IKBKB--? OR--| NFKB-P65/P50--| CELL_DEATH	1.832	4	unknown
PTEN-->CELL_DEATH	PTEN--| CREB1_P16220--> MITF--> BCL2--| CELL_DEATH	1.901	4	positive
PTEN-->CELL_DEATH	PTEN--> PPM1A--| IKBKB--| FOXO--> CELL_DEATH	1.981	4	positive
PTEN-->CELL_DEATH	PTEN--> PPM1A--| CDK9--> OR--? TP53--> CELL_DEATH	2.018	4	unknown
PTEN-->CELL_DEATH	PTEN--> PPM1A--| MAPK14--| CASP8--> CELL_DEATH	2.036	4	positive
PTEN-->CELL_DEATH	PTEN--> PPM1A--| SMAD3--| FOXA1--> CELL_DEATH	2.075	4	positive
PTEN-->CELL_DEATH	PTEN--> PPM1A--| MAPK14--> FOXO--> CELL_DEATH	2.099	4	negative
PTEN-->CELL_DEATH	PTEN--| STAT5A--> PIM--| FOXO--> CELL_DEATH	2.107	4	positive
PTEN-->CELL_DEATH	PTEN--> PPM1A--| MAPK14--| BCL2--| CELL_DEATH	2.22	4	negative
PTEN-->DIFFERENTIATION	PTEN--| PTK2--? CTNNB1--> LEF1--> DIFFERENTIATION	1.215	4	unknown
PTEN-->DIFFERENTIATION	PTEN--| PTK2--? CTNNB1--> NOTCH1--> DIFFERENTIATION	1.386	4	unknown
PTEN-->DIFFERENTIATION	PTEN--| PTK2--? CTNNB1--> EP300--> DIFFERENTIATION	1.427	4	unknown
PTEN-->DIFFERENTIATION	PTEN--| PIP3--> AKT--> EP300--> DIFFERENTIATION	1.5	4	negative
PTEN-->DIFFERENTIATION	PTEN--| PIP3--> AKT--| AR--> DIFFERENTIATION	1.5	4	positive
PTEN-->DIFFERENTIATION	PTEN--| STAT5A--> DNMT3A--> DIFFERENTIATION	1.562	3	negative
PTEN-->DIFFERENTIATION	PTEN--> PPM1A--| SMAD3--| MYOD1--> DIFFERENTIATION	1.673	4	positive
PTEN-->DIFFERENTIATION	PTEN--| PTK2--? CTNNB1--> MYOD1--> DIFFERENTIATION	1.778	4	unknown
PTEN-->DIFFERENTIATION	PTEN--> PPM1A--| SMAD3--| CEBPB--> DIFFERENTIATION	1.788	4	positive
PTEN-->DIFFERENTIATION	PTEN--> PPM1A--| SMAD3--> NOTCH1--> DIFFERENTIATION	1.872	4	negative
PTEN-->DIFFERENTIATION	PTEN--> PPM1A--| SMAD3--| CEBPA--> DIFFERENTIATION	2.008	4	positive
PTEN-->DIFFERENTIATION	PTEN--> PPM1A--| MAPK14--> POLYCOMB REPRESSIVE COMPLEX 2--| DIFFERENTIATION	2.265	4	positive
PTEN-->DNA_REPAIR	PTEN--| PIP3--> AKT--> BRCA1--> DNA_REPAIR	1.5	4	negative
PTEN-->DNA_REPAIR	PTEN--| STAT5A--> RAD51--> DNA_REPAIR	1.628	3	negative
PTEN-->DNA_REPAIR	PTEN--| STAT5A--> RAD51--[] BRCC UBIQUITIN LIGASE COMPLEX--> DNA_REPAIR	1.819	4	negative
PTEN-->GLYCOLYSIS	PTEN--| PIP3--> AKT--> HEXOKINASE--> GLYCOLYSIS	1.267	4	negative
PTEN-->GLYCOLYSIS	PTEN--| PIP3--> AKT--> OR--? PFKFB2--> GLYCOLYSIS	1.5	4	unknown
PTEN-->GLYCOLYSIS	PTEN--| PIP3--> AKT--| BRAF--> GLYCOLYSIS	1.5	4	positive
PTEN-->GLYCOLYSIS	PTEN--> PPM1A--| MAPK14--> TP53--| GLYCOLYSIS	1.832	4	positive
PTEN-->GLYCOLYSIS	PTEN--| CREB1_P16220--> G6P--> ALPHA-D-GLUCOSE--> GLYCOLYSIS	1.921	4	negative
PTEN-->GLYCOLYSIS	PTEN--> PPM1A--| CDK9--> OR--? TP53--| GLYCOLYSIS	2.018	4	unknown
PTEN-->GLYCOLYSIS	PTEN--| STAT5A--> PIM1--> FLT3--> GLYCOLYSIS	2.177	4	negative
PTEN-->IMMORTALITY	PTEN--| PIP3--> AKT--> TERT--> IMMORTALITY	1.5	4	negative
PTEN-->IMMORTALITY	PTEN--| PIP3--> AKT--| MAP3K5--> DAXX--| IMMORTALITY	1.666	5	negative
PTEN-->IMMORTALITY	PTEN--| PIP3--> PDPK1--> AKT--> TERT--> IMMORTALITY	1.696	5	negative
PTEN-->IMMORTALITY	PTEN--| PIP3--> MTORC2--> AKT--> TERT--> IMMORTALITY	1.891	5	negative
PTEN-->IMMORTALITY	PTEN--| PTK2--> PI3K--> AKT--> TERT--> IMMORTALITY	1.95	5	negative
PTEN-->IMMORTALITY	PTEN--> PPM1A--| SMAD3--| MYC--| CDKN2A_P42771--| IMMORTALITY	1.995	5	positive
PTEN-->IMMORTALITY	PTEN--| PIP3--> AKT--> BMI1--| CDKN2A_P42771--| IMMORTALITY	2.107	5	negative
PTEN-->IMMORTALITY	PTEN--> PPM1A--| IKBKB--| CDKN2A_P42771--| IMMORTALITY	2.287	4	negative
PTEN-->IMMORTALITY	PTEN--| PTK2--> RET--> AKT--> TERT--> IMMORTALITY	2.296	5	negative
PTEN-->IMMORTALITY	PTEN--| STAT5A--> PIM--| MAP3K5--> DAXX--| IMMORTALITY	2.482	5	negative
PTEN-->IMMORTALITY	PTEN--> PPM1A--> PI3K--> AKT--> TERT--> IMMORTALITY	2.697	5	positive
PTEN-->IMMORTALITY	PTEN--> PPM1A--| MAPK14--> POLYCOMB REPRESSIVE COMPLEX 2--| CDKN2A_P42771--| IMMORTALITY	2.952	5	negative
PTEN-->INFLAMMATION	PTEN--| PIP3--> AKT--> IKK-COMPLEX--> NFKB-P65/P50--> INFLAMMATION	1.206	5	negative
PTEN-->INFLAMMATION	PTEN--| PIP3--> AKT--| NR3C1--> INFLAMMATION	1.5	4	positive
PTEN-->INFLAMMATION	PTEN--| PIP3--> PDPK1--> PRKCZ--> NFKB-P65/P50--> INFLAMMATION	1.599	5	negative
PTEN-->INFLAMMATION	PTEN--| PIP3--> PDPK1--> SGK1--> NR3C1--> INFLAMMATION	1.608	5	negative
PTEN-->INFLAMMATION	PTEN--| PIP3--> MTORC2--> SGK1--> NR3C1--> INFLAMMATION	1.666	5	negative
PTEN-->INFLAMMATION	PTEN--| PIP3--> PDPK1--> AKT--| NR3C1--> INFLAMMATION	1.696	5	positive
PTEN-->INFLAMMATION	PTEN--| PIP3--> AKT--> CHUK--| NFKB-P65/P50--> INFLAMMATION	1.707	5	positive
PTEN-->INFLAMMATION	PTEN--| PTK2--> RET--> MAPK1--| NR3C1--> INFLAMMATION	1.734	5	positive
PTEN-->INFLAMMATION	PTEN--> PPM1A--| IKBKB--? OR--| NFKB-P65/P50--> INFLAMMATION	1.832	4	unknown
PTEN-->INFLAMMATION	PTEN--| PTK2--> RET--> MAPK3--| NR3C1--> INFLAMMATION	1.837	5	positive
PTEN-->INFLAMMATION	PTEN--| PREX2--> RAC1--> MAPK8--| NR3C1--> INFLAMMATION	1.856	5	positive
PTEN-->INFLAMMATION	PTEN--| PREX2--> RHOA--> MAPK8--| NR3C1--> INFLAMMATION	1.888	5	positive
PTEN-->INFLAMMATION	PTEN--| PIP3--> MTORC2--> AKT--| NR3C1--> INFLAMMATION	1.891	5	positive
PTEN-->INFLAMMATION	PTEN--| PIP3--> PDPK1--> PRKCD--| C5AR1--> INFLAMMATION	1.892	5	positive
PTEN-->INFLAMMATION	PTEN--> PPM1A--| IKBKB--| NFKBIA--| NFKB-P65/P50--> INFLAMMATION	1.923	5	negative
PTEN-->INFLAMMATION	PTEN--| PIP3--> AKT--| AR--| NR3C1--> INFLAMMATION	1.94	5	negative
PTEN-->INFLAMMATION	PTEN--> PPM1A--| IKBKB--? OR--| IKBKG--> NFKB-P65/P50--> INFLAMMATION	1.944	5	unknown
PTEN-->INFLAMMATION	PTEN--| PTK2--> PI3K--> AKT--| NR3C1--> INFLAMMATION	1.95	5	positive
PTEN-->INFLAMMATION	PTEN--| PIP3--> PDPK1--> PRKCB--| C5AR1--> INFLAMMATION	1.958	5	positive
PTEN-->INFLAMMATION	PTEN--| PTK2--> RET--> MAPK14--> NR3C1--> INFLAMMATION	1.963	5	negative
PTEN-->INFLAMMATION	PTEN--| PIP3--> AKT--| GSK3B--| NR3C1--> INFLAMMATION	1.988	5	negative
PTEN-->INFLAMMATION	PTEN--> PPM1A--| IKBKB--[] IKK-COMPLEX--> NFKB-P65/P50--> INFLAMMATION	2.034	5	negative
PTEN-->INFLAMMATION	PTEN--> PPM1A--| IKBKB--> RELA--[] NFKB-P65/P50--> INFLAMMATION	2.046	5	negative
PTEN-->INFLAMMATION	PTEN--> PPM1A--| MAPK14--> NR3C1--> INFLAMMATION	2.089	4	negative
PTEN-->INFLAMMATION	PTEN--> PPM1A--| IKBKB--| NFKB1--[] NFKB-P65/P50--> INFLAMMATION	2.09	5	positive
PTEN-->INFLAMMATION	PTEN--| PIP3--> AKT--| GSK3B--> NFKB-P65/P50--> INFLAMMATION	2.116	5	positive
PTEN-->INFLAMMATION	PTEN--> PPM1A--| IKBKB--> RELA--> IL6--> INFLAMMATION	2.163	5	negative
PTEN-->INFLAMMATION	PTEN--| PIP3--> AKT--| NR3C1--> IRAK3--| INFLAMMATION	2.166	5	negative
PTEN-->INFLAMMATION	PTEN--| PIP3--> AKT--> CDK2--> NR3C1--> INFLAMMATION	2.231	5	negative
PTEN-->INFLAMMATION	PTEN--| PTK2--> RET--> AKT--| NR3C1--> INFLAMMATION	2.296	5	positive
PTEN-->INFLAMMATION	PTEN--> PPM1A--| MAPK14--> RPS6KA5--> NFKB-P65/P50--> INFLAMMATION	2.32	5	negative
PTEN-->INFLAMMATION	PTEN--> PPM1A--| CDK9--> NCOA2--> NR3C1--> INFLAMMATION	2.424	5	negative
PTEN-->INFLAMMATION	PTEN--> PPM1A--| MAPK14--> STAT1--| NFKB-P65/P50--> INFLAMMATION	2.451	5	positive
PTEN-->INFLAMMATION	PTEN--| PREX2--> CDC42--| GSK3B--| NR3C1--> INFLAMMATION	2.454	5	negative
PTEN-->INFLAMMATION	PTEN--> PPM1A--| MAPK14--> ADAM17--> TNF--> INFLAMMATION	2.543	5	negative
PTEN-->INFLAMMATION	PTEN--| STAT5A--> PIM--> RELA--[] NFKB-P65/P50--> INFLAMMATION	2.552	5	negative
PTEN-->INFLAMMATION	PTEN--| PREX2--> CDC42--| GSK3B--> NFKB-P65/P50--> INFLAMMATION	2.582	5	positive
PTEN-->INFLAMMATION	PTEN--> PPM1A--| MAPK14--| NFATC1--> IL6--> INFLAMMATION	2.598	5	positive
PTEN-->INFLAMMATION	PTEN--| STAT5A--> PIM--> RELA--> IL6--> INFLAMMATION	2.669	5	negative
PTEN-->INFLAMMATION	PTEN--> PPM1A--| MAPK14--| NFATC1--> PTGS2--> INFLAMMATION	2.672	5	positive
PTEN-->INFLAMMATION	PTEN--> PPM1A--| MAPK14--> RPS6KA4--> NFKB-P65/P50--> INFLAMMATION	2.683	5	negative
PTEN-->INFLAMMATION	PTEN--> PPM1A--> PI3K--> AKT--| NR3C1--> INFLAMMATION	2.697	5	negative
PTEN-->INFLAMMATION	PTEN--> PPM1A--| MAPK14--> NR3C1--> IRAK3--| INFLAMMATION	2.755	5	positive
PTEN-->INFLAMMATION	PTEN--> PPM1A--| MAPK14--| GSK3B--| NR3C1--> INFLAMMATION	2.775	5	negative
PTEN-->INFLAMMATION	PTEN--> PPM1A--| MAPK14--| NFATC4--> PTGS2--> INFLAMMATION	2.886	5	positive
PTEN-->INFLAMMATION	PTEN--> PPM1A--| MAPK14--| GSK3B--> NFKB-P65/P50--> INFLAMMATION	2.903	5	positive
PTEN-->METASTASIS	PTEN--| PTK2--? CTNNB1--> METASTASIS	1.133	3	unknown
PTEN-->METASTASIS	PTEN--| PIP3--> AKT--> CTNNB1--> METASTASIS	1.5	4	negative
PTEN-->METASTASIS	PTEN--| PIP3--> AKT--> EZR--> METASTASIS	1.5	4	negative
PTEN-->METASTASIS	PTEN--| PREX2--> RHOA--> EZR--> METASTASIS	1.595	4	negative
PTEN-->METASTASIS	PTEN--> PPM1A--| GSK3B/AXIN/APC--| CTNNB1--> METASTASIS	1.76	4	positive
PTEN-->METASTASIS	PTEN--> PPM1A--| PAK1--> CTNNB1--> METASTASIS	2.13	4	negative
PTEN-->PROLIFERATION	PTEN--| PIP3--> AKT--> PROLIFERATION	0.7	3	negative
PTEN-->PROLIFERATION	PTEN--| STAT5A--> PROLIFERATION	0.876	2	negative
PTEN-->PROLIFERATION	PTEN--| PTK2--> PI3K--> PROLIFERATION	0.908	3	negative
PTEN-->PROLIFERATION	PTEN--| CREB1_P16220--> PROLIFERATION	0.921	2	negative
PTEN-->PROLIFERATION	PTEN--| PTK2--? CTNNB1--> PROLIFERATION	1.133	3	unknown
PTEN-->PROLIFERATION	PTEN--| PREX2--> RAC1--> PROLIFERATION	1.14	3	negative
PTEN-->PROLIFERATION	PTEN--> PPM1A--| MAPK14--> PROLIFERATION	1.577	3	negative
PTEN-->PROLIFERATION	PTEN--> PPM1A--> PI3K--> PROLIFERATION	1.655	3	positive
PIK3CA-->ANGIOGENESIS	PIK3CA--> AKT--? MTOR--> STAT3--> VEGFA--> ANGIOGENESIS	1.861	5	unknown
PIK3CA-->ANGIOGENESIS	PIK3CA--> AKT--| FOXO1--| STAT3--> VEGFA--> ANGIOGENESIS	2.023	5	positive
PIK3CA-->ANGIOGENESIS	PIK3CA--> AKT--| IRAK1--> STAT3--> VEGFA--> ANGIOGENESIS	2.039	5	negative
PIK3CA-->ANGIOGENESIS	PIK3CA--> AKT--| PTPN1--| STAT3--> VEGFA--> ANGIOGENESIS	2.046	5	positive
PIK3CA-->ANGIOGENESIS	PIK3CA--> AKT--| NR3C1--| JUN--> TGFB1--> ANGIOGENESIS	2.099	5	positive
PIK3CA-->ANGIOGENESIS	PIK3CA--> AKT--| GSK3B--| JUN--> TGFB1--> ANGIOGENESIS	2.112	5	positive
PIK3CA-->ANGIOGENESIS	PIK3CA--> AKT--| PTPN1--> SRC--> TGFA--> ANGIOGENESIS	2.298	5	negative
PIK3CA-->ANGIOGENESIS	PIK3CA--> AKT--| GSK3A--| JUN--> TGFB1--> ANGIOGENESIS	2.512	5	positive
PIK3CA-->ANGIOGENESIS	PIK3CA--> AKT--| KHSRP--> SRC--> TGFA--> ANGIOGENESIS	2.793	5	negative
PIK3CA-->CELL_DEATH	PIK3CA--> AKT--| FOXO--> CELL_DEATH	0.625	3	negative
PIK3CA-->CELL_DEATH	PIK3CA--> AKT--| YAP1--| CELL_DEATH	1.322	3	positive
PIK3CA-->CELL_DEATH	PIK3CA--> AKT--> HK2--| CELL_DEATH	1.322	3	negative
PIK3CA-->DIFFERENTIATION	PIK3CA--> AKT--> EP300--> DIFFERENTIATION	1.322	3	positive
PIK3CA-->DIFFERENTIATION	PIK3CA--> AKT--| AR--> DIFFERENTIATION	1.322	3	negative
PIK3CA-->DIFFERENTIATION	PIK3CA--[] PI3K--> AKT--> EP300--> DIFFERENTIATION	1.399	4	positive
PIK3CA-->DIFFERENTIATION	PIK3CA--[] PI3K--> AKT--| AR--> DIFFERENTIATION	1.399	4	negative
PIK3CA-->DIFFERENTIATION	PIK3CA--> AKT--| EZH2--[] POLYCOMB REPRESSIVE COMPLEX 2--| DIFFERENTIATION	1.399	4	positive
PIK3CA-->DIFFERENTIATION	PIK3CA--> AKT--> CTNNB1--> LEF1--> DIFFERENTIATION	1.404	4	positive
PIK3CA-->DIFFERENTIATION	PIK3CA--> PIP3--> AKT--> EP300--> DIFFERENTIATION	1.5	4	positive
PIK3CA-->DIFFERENTIATION	PIK3CA--> PIP3--> AKT--| AR--> DIFFERENTIATION	1.5	4	negative
PIK3CA-->DIFFERENTIATION	PIK3CA--> AKT--> CTNNB1--> NOTCH1--> DIFFERENTIATION	1.575	4	positive
PIK3CA-->DIFFERENTIATION	PIK3CA--> AKT--| SMAD3--| MYOD1--> DIFFERENTIATION	1.608	4	positive
PIK3CA-->DIFFERENTIATION	PIK3CA--> AKT--> CTNNB1--> EP300--> DIFFERENTIATION	1.616	4	positive
PIK3CA-->DIFFERENTIATION	PIK3CA--> AKT--> EP300--> MYOD1--> DIFFERENTIATION	1.648	4	positive
PIK3CA-->DIFFERENTIATION	PIK3CA--> AKT--> MDM2--| EP300--> DIFFERENTIATION	1.655	4	negative
PIK3CA-->DIFFERENTIATION	PIK3CA--> AKT--> GATA1--> RUNX1--> DIFFERENTIATION	1.707	4	positive
PIK3CA-->DIFFERENTIATION	PIK3CA--> AKT--| SMAD3--| CEBPB--> DIFFERENTIATION	1.723	4	positive
PIK3CA-->DIFFERENTIATION	PIK3CA--> AKT--> GATA1--| SPI1--> DIFFERENTIATION	1.734	4	negative
PIK3CA-->DIFFERENTIATION	PIK3CA--> AKT--| NR3C1--| AR--> DIFFERENTIATION	1.762	4	positive
PIK3CA-->DIFFERENTIATION	PIK3CA--> AKT--| GATA2--| SPI1--> DIFFERENTIATION	1.773	4	positive
PIK3CA-->DIFFERENTIATION	PIK3CA--> AKT--| SMAD3--> NOTCH1--> DIFFERENTIATION	1.807	4	negative
PIK3CA-->DIFFERENTIATION	PIK3CA--> AKT--| EZH2--> AR--> DIFFERENTIATION	1.815	4	negative
PIK3CA-->DIFFERENTIATION	PIK3CA--> AKT--> CDK2--| MYOD1--> DIFFERENTIATION	1.817	4	negative
PIK3CA-->DIFFERENTIATION	PIK3CA--> AKT--> MDM2--> NOTCH1--> DIFFERENTIATION	1.857	4	positive
PIK3CA-->DIFFERENTIATION	PIK3CA--> AKT--| GSK3B--> NOTCH1--> DIFFERENTIATION	1.859	4	negative
PIK3CA-->DIFFERENTIATION	PIK3CA--> AKT--| GSK3B--> CEBPB--> DIFFERENTIATION	1.87	4	negative
PIK3CA-->DIFFERENTIATION	PIK3CA--> AKT--| NR3C1--> CEBPA--> DIFFERENTIATION	1.871	4	negative
PIK3CA-->DIFFERENTIATION	PIK3CA--> AKT--| NR3C1--> CEBPB--> DIFFERENTIATION	1.875	4	negative
PIK3CA-->DIFFERENTIATION	PIK3CA--> AKT--| GSK3B--> CEBPA--> DIFFERENTIATION	1.929	4	negative
PIK3CA-->DIFFERENTIATION	PIK3CA--> AKT--| PRKAA1--| EP300--> DIFFERENTIATION	1.929	4	positive
PIK3CA-->DIFFERENTIATION	PIK3CA--> AKT--| PHB2--| MYOD1--> DIFFERENTIATION	1.938	4	positive
PIK3CA-->DIFFERENTIATION	PIK3CA--> AKT--| SMAD3--| CEBPA--> DIFFERENTIATION	1.943	4	positive
PIK3CA-->DIFFERENTIATION	PIK3CA--> AKT--| GATA2--> ETV2--> DIFFERENTIATION	1.948	4	negative
PIK3CA-->DIFFERENTIATION	PIK3CA--> AKT--> EP300--> MN1--| DIFFERENTIATION	1.959	4	negative
PIK3CA-->DIFFERENTIATION	PIK3CA--> AKT--| EZH2--| HOXA9--| DIFFERENTIATION	1.961	4	negative
PIK3CA-->DIFFERENTIATION	PIK3CA--> AKT--> CDK2--> CEBPB--> DIFFERENTIATION	1.962	4	positive
PIK3CA-->DIFFERENTIATION	PIK3CA--> BTK--> GTF2I--> POLYCOMB REPRESSIVE COMPLEX 2--| DIFFERENTIATION	1.963	4	negative
PIK3CA-->DIFFERENTIATION	PIK3CA--> AKT--> CTNNB1--> MYOD1--> DIFFERENTIATION	1.967	4	positive
PIK3CA-->DIFFERENTIATION	PIK3CA--> AKT--> CDK2--> OR--? SF3B1--> DIFFERENTIATION	2.011	4	unknown
PIK3CA-->DIFFERENTIATION	PIK3CA--> AKT--| GSK3A--| NOTCH1--> DIFFERENTIATION	2.012	4	positive
PIK3CA-->DIFFERENTIATION	PIK3CA--> BTK--> STAT5A--> DNMT3A--> DIFFERENTIATION	2.021	4	positive
PIK3CA-->DIFFERENTIATION	PIK3CA--> AKT--| SKI--| EP300--> DIFFERENTIATION	2.122	4	positive
PIK3CA-->DIFFERENTIATION	PIK3CA--> AKT--> CDK2--> OR--| RUNX1--> DIFFERENTIATION	2.122	4	unknown
PIK3CA-->DNA_REPAIR	PIK3CA--> AKT--> BRCA1--> DNA_REPAIR	1.322	3	positive
PIK3CA-->DNA_REPAIR	PIK3CA--[] PI3K--> AKT--> BRCA1--> DNA_REPAIR	1.399	4	positive
PIK3CA-->DNA_REPAIR	PIK3CA--> PIP3--> AKT--> BRCA1--> DNA_REPAIR	1.5	4	positive
PIK3CA-->DNA_REPAIR	PIK3CA--> AKT--| CHEK1--> RAD51--> DNA_REPAIR	1.513	4	negative
PIK3CA-->DNA_REPAIR	PIK3CA--> AKT--> BRCA1--> MRE11/RAD50/NBS1--> DNA_REPAIR	1.538	4	positive
PIK3CA-->DNA_REPAIR	PIK3CA--> AKT--| CHEK1--> BLM--> DNA_REPAIR	1.559	4	negative
PIK3CA-->DNA_REPAIR	PIK3CA--> AKT--> CDK2--> BRCA1--> DNA_REPAIR	1.662	4	positive
PIK3CA-->DNA_REPAIR	PIK3CA--> AKT--> ILF3--[] NF90-NF45--> DNA_REPAIR	1.712	4	positive
PIK3CA-->DNA_REPAIR	PIK3CA--> BTK--> STAT5A--> RAD51--> DNA_REPAIR	2.087	4	positive
PIK3CA-->DNA_REPAIR	PIK3CA--> AKT--| GSK3A--| UNG--> DNA_REPAIR	2.122	4	positive
PIK3CA-->DNA_REPAIR	PIK3CA--> AKT--| GSK3B--| UNG--> DNA_REPAIR	2.122	4	positive
PIK3CA-->GLYCOLYSIS	PIK3CA--> AKT--> HEXOKINASE--> GLYCOLYSIS	1.089	3	positive
PIK3CA-->GLYCOLYSIS	PIK3CA--> AKT--> OR--? PFKFB2--> GLYCOLYSIS	1.322	3	unknown
PIK3CA-->GLYCOLYSIS	PIK3CA--> AKT--> HK2--> GLYCOLYSIS	1.322	3	positive
PIK3CA-->GLYCOLYSIS	PIK3CA--> AKT--| BRAF--> GLYCOLYSIS	1.322	3	negative
PIK3CA-->GLYCOLYSIS	PIK3CA--[] PI3K--> PIP3--> AKT--> HEXOKINASE--> GLYCOLYSIS	1.324	5	positive
PIK3CA-->GLYCOLYSIS	PIK3CA--[] PI3K--> AKT--> HEXOKINASE--| ALPHA-D-GLUCOSE--> GLYCOLYSIS	1.366	5	negative
PIK3CA-->GLYCOLYSIS	PIK3CA--[] PI3K--> AKT--> MDM2--| TP53--| GLYCOLYSIS	1.429	5	positive
PIK3CA-->GLYCOLYSIS	PIK3CA--> PIP3--> PDPK1--> PRKCD--> TP53--| GLYCOLYSIS	1.433	5	negative
PIK3CA-->GLYCOLYSIS	PIK3CA--> PIP3--> PDPK1--> AKT--> HEXOKINASE--> GLYCOLYSIS	1.463	5	positive
PIK3CA-->GLYCOLYSIS	PIK3CA--> PIP3--> AKT--> HEXOKINASE--| ALPHA-D-GLUCOSE--> GLYCOLYSIS	1.467	5	negative
PIK3CA-->GLYCOLYSIS	PIK3CA--[] PI3K--> AKT--> EP300--> TP53--| GLYCOLYSIS	1.477	5	negative
PIK3CA-->GLYCOLYSIS	PIK3CA--> AKT--> HEXOKINASE--> ALPHA-D-GLUCOSE 6-PHOSPHATE(2-)--> ALPHA-D-GLUCOSE--> GLYCOLYSIS	1.489	5	positive
PIK3CA-->GLYCOLYSIS	PIK3CA--> AKT--| PRKAA1--> PRKAB1--[] AMPK--> GLYCOLYSIS	1.5	5	negative
PIK3CA-->GLYCOLYSIS	PIK3CA--> AKT--> OR--| CDKN1A--| CDK2--> TP53--| GLYCOLYSIS	1.507	5	unknown
PIK3CA-->GLYCOLYSIS	PIK3CA--> AKT--| CDKN1B--| CDK2--> TP53--| GLYCOLYSIS	1.51	5	negative
PIK3CA-->GLYCOLYSIS	PIK3CA--> PIP3--> AKT--> MDM2--| TP53--| GLYCOLYSIS	1.53	5	positive
PIK3CA-->GLYCOLYSIS	PIK3CA--[] PI3K--> AKT--> CDK2--> TP53--| GLYCOLYSIS	1.543	5	negative
PIK3CA-->GLYCOLYSIS	PIK3CA--[] PI3K--> AKT--| PRKAA1--[] AMPK--> GLYCOLYSIS	1.557	5	negative
PIK3CA-->GLYCOLYSIS	PIK3CA--[] PI3K--> PIP3--> AKT--> HK2--> GLYCOLYSIS	1.557	5	positive
PIK3CA-->GLYCOLYSIS	PIK3CA--[] PI3K--> PIP3--> AKT--> OR--? PFKFB2--> GLYCOLYSIS	1.557	5	unknown
PIK3CA-->GLYCOLYSIS	PIK3CA--[] PI3K--> PIP3--> AKT--| BRAF--> GLYCOLYSIS	1.557	5	negative
PIK3CA-->GLYCOLYSIS	PIK3CA--> AKT--> CDK2--[] CYCLINA2/CDK2--> OR--? TP53--| GLYCOLYSIS	1.56	5	unknown
PIK3CA-->GLYCOLYSIS	PIK3CA--> PIP3--> AKT--> EP300--> TP53--| GLYCOLYSIS	1.578	5	negative
PIK3CA-->GLYCOLYSIS	PIK3CA--[] PI3K--> AKT--> HK2--| ALPHA-D-GLUCOSE--> GLYCOLYSIS	1.599	5	negative
PIK3CA-->GLYCOLYSIS	PIK3CA--[] PI3K--> AKT--> HK1--| ALPHA-D-GLUCOSE--> GLYCOLYSIS	1.599	5	negative
PIK3CA-->GLYCOLYSIS	PIK3CA--> PIP3--> AKT--> CDK2--> TP53--| GLYCOLYSIS	1.644	5	negative
PIK3CA-->GLYCOLYSIS	PIK3CA--> PIP3--> MTORC2--> AKT--> HEXOKINASE--> GLYCOLYSIS	1.658	5	positive
PIK3CA-->GLYCOLYSIS	PIK3CA--> PIP3--> AKT--| PRKAA1--[] AMPK--> GLYCOLYSIS	1.658	5	negative
PIK3CA-->GLYCOLYSIS	PIK3CA--[] PI3K--> AKT--| CHEK1--> TP53--| GLYCOLYSIS	1.662	5	positive
PIK3CA-->GLYCOLYSIS	PIK3CA--[] PI3K--> AKT--> TP53RK--> TP53--| GLYCOLYSIS	1.677	5	negative
PIK3CA-->GLYCOLYSIS	PIK3CA--> PIP3--> PDPK1--> RPS6KB1--> PFKFB2--> GLYCOLYSIS	1.685	5	positive
PIK3CA-->GLYCOLYSIS	PIK3CA--[] PI3K--> AKT--| GSK3B--> TP53--| GLYCOLYSIS	1.692	5	positive
PIK3CA-->GLYCOLYSIS	PIK3CA--> AKT--> CTNNB1--> EP300--> TP53--| GLYCOLYSIS	1.694	5	negative
PIK3CA-->GLYCOLYSIS	PIK3CA--> PIP3--> PDPK1--> AKT--> HK2--> GLYCOLYSIS	1.696	5	positive
PIK3CA-->GLYCOLYSIS	PIK3CA--> PIP3--> PDPK1--> AKT--> OR--? PFKFB2--> GLYCOLYSIS	1.696	5	unknown
PIK3CA-->GLYCOLYSIS	PIK3CA--> PIP3--> PDPK1--> AKT--| BRAF--> GLYCOLYSIS	1.696	5	negative
PIK3CA-->GLYCOLYSIS	PIK3CA--> PIP3--> AKT--> HK2--| ALPHA-D-GLUCOSE--> GLYCOLYSIS	1.7	5	negative
PIK3CA-->GLYCOLYSIS	PIK3CA--> PIP3--> AKT--> HK1--| ALPHA-D-GLUCOSE--> GLYCOLYSIS	1.7	5	negative
PIK3CA-->GLYCOLYSIS	PIK3CA--> AKT--> HK2--> ALPHA-D-GLUCOSE 6-PHOSPHATE(2-)--> ALPHA-D-GLUCOSE--> GLYCOLYSIS	1.722	5	positive
PIK3CA-->GLYCOLYSIS	PIK3CA--> AKT--> HK1--> ALPHA-D-GLUCOSE 6-PHOSPHATE(2-)--> ALPHA-D-GLUCOSE--> GLYCOLYSIS	1.722	5	positive
PIK3CA-->GLYCOLYSIS	PIK3CA--> AKT--> MTORC1--| ULK1--| AMPK--> GLYCOLYSIS	1.727	5	positive
PIK3CA-->GLYCOLYSIS	PIK3CA--> AKT--> MDM2--| EP300--> TP53--| GLYCOLYSIS	1.733	5	positive
PIK3CA-->GLYCOLYSIS	PIK3CA--> PIP3--> AKT--| CHEK1--> TP53--| GLYCOLYSIS	1.763	5	positive
PIK3CA-->GLYCOLYSIS	PIK3CA--> AKT--| MAP2K4--> MAPK8--> TP53--| GLYCOLYSIS	1.777	5	positive
PIK3CA-->GLYCOLYSIS	PIK3CA--> PIP3--> AKT--> TP53RK--> TP53--| GLYCOLYSIS	1.778	5	negative
PIK3CA-->GLYCOLYSIS	PIK3CA--> PIP3--> PDPK1--> PRKCA--> PFKFB2--> GLYCOLYSIS	1.788	5	positive
PIK3CA-->GLYCOLYSIS	PIK3CA--> PIP3--> AKT--| GSK3B--> TP53--| GLYCOLYSIS	1.793	5	positive
PIK3CA-->GLYCOLYSIS	PIK3CA--> PIP3--> PDPK1--> RPS6KA3--> PFKFB2--> GLYCOLYSIS	1.812	5	positive
PIK3CA-->GLYCOLYSIS	PIK3CA--> AKT--| MAP2K4--> MAPK9--> TP53--| GLYCOLYSIS	1.841	5	positive
PIK3CA-->GLYCOLYSIS	PIK3CA--[] PI3K--> AKT--> NUAK1--> TP53--| GLYCOLYSIS	1.848	5	negative
PIK3CA-->GLYCOLYSIS	PIK3CA--> AKT--| GSK3B/AXIN/APC--> CSNK1D--> TP53--| GLYCOLYSIS	1.853	5	positive
PIK3CA-->GLYCOLYSIS	PIK3CA--> PIP3--> PDPK1--> PRKCA--> TP53--| GLYCOLYSIS	1.859	5	negative
PIK3CA-->GLYCOLYSIS	PIK3CA--> AKT--> MTORC1--| ULK1/ATG13/FIP200--| AMPK--> GLYCOLYSIS	1.868	5	positive
PIK3CA-->GLYCOLYSIS	PIK3CA--> AKT--> MTORC1--> RPS6KB1--> PFKFB2--> GLYCOLYSIS	1.876	5	positive
PIK3CA-->GLYCOLYSIS	PIK3CA--> AKT--> CHUK--> CREBBP--> TP53--| GLYCOLYSIS	1.877	5	negative
PIK3CA-->GLYCOLYSIS	PIK3CA--> PIP3--> MTORC2--> AKT--> HK2--> GLYCOLYSIS	1.891	5	positive
PIK3CA-->GLYCOLYSIS	PIK3CA--> PIP3--> MTORC2--> AKT--> OR--? PFKFB2--> GLYCOLYSIS	1.891	5	unknown
PIK3CA-->GLYCOLYSIS	PIK3CA--> PIP3--> MTORC2--> AKT--| BRAF--> GLYCOLYSIS	1.891	5	negative
PIK3CA-->GLYCOLYSIS	PIK3CA--> AKT--> OR--| CDKN1A--| CDK1--> TP53--| GLYCOLYSIS	1.893	5	unknown
PIK3CA-->GLYCOLYSIS	PIK3CA--> AKT--| RAC1--> MAPK8--> TP53--| GLYCOLYSIS	1.905	5	positive
PIK3CA-->GLYCOLYSIS	PIK3CA--> AKT--| MAP2K4--> MAPK10--> TP53--| GLYCOLYSIS	1.918	5	positive
PIK3CA-->GLYCOLYSIS	PIK3CA--> AKT--| PPARGC1A--> GLUCONEOGENESIS--> ALPHA-D-GLUCOSE--> GLYCOLYSIS	1.922	5	negative
PIK3CA-->GLYCOLYSIS	PIK3CA--[] PI3K--> AKT--| PRKAA1--> PFKFB2--> GLYCOLYSIS	1.923	5	negative
PIK3CA-->GLYCOLYSIS	PIK3CA--[] PI3K--> AKT--| PRKAA1--> TP53--| GLYCOLYSIS	1.945	5	positive
PIK3CA-->GLYCOLYSIS	PIK3CA--> PIP3--> AKT--> NUAK1--> TP53--| GLYCOLYSIS	1.949	5	negative
PIK3CA-->GLYCOLYSIS	PIK3CA--> AKT--| PTPN1--> SRC--> KRAS--> GLYCOLYSIS	1.957	5	negative
PIK3CA-->GLYCOLYSIS	PIK3CA--> AKT--| MAP2K4--> MAPK14--> TP53--| GLYCOLYSIS	1.982	5	positive
PIK3CA-->GLYCOLYSIS	PIK3CA--> AKT--? MTOR--| ULK1--| AMPK--> GLYCOLYSIS	1.985	5	unknown
PIK3CA-->GLYCOLYSIS	PIK3CA--> AKT--> MDM2--| TP53--| HK2--> GLYCOLYSIS	1.992	5	positive
PIK3CA-->GLYCOLYSIS	PIK3CA--> AKT--| PRKAA1--| EP300--> TP53--| GLYCOLYSIS	2.007	5	negative
PIK3CA-->GLYCOLYSIS	PIK3CA--> AKT--| FOXO3--| STK11--> TP53--| GLYCOLYSIS	2.021	5	negative
PIK3CA-->GLYCOLYSIS	PIK3CA--> PIP3--> AKT--| PRKAA1--> PFKFB2--> GLYCOLYSIS	2.024	5	negative
PIK3CA-->GLYCOLYSIS	PIK3CA--> AKT--> CDK2--> CHEK1--> TP53--| GLYCOLYSIS	2.034	5	negative
PIK3CA-->GLYCOLYSIS	PIK3CA--> AKT--> EP300--> TP53--| HK2--> GLYCOLYSIS	2.04	5	negative
PIK3CA-->GLYCOLYSIS	PIK3CA--> PIP3--> AKT--| PRKAA1--> TP53--| GLYCOLYSIS	2.046	5	positive
PIK3CA-->GLYCOLYSIS	PIK3CA--> AKT--| PRKAA1--[] AMPK--> TP53--| GLYCOLYSIS	2.048	5	positive
PIK3CA-->GLYCOLYSIS	PIK3CA--> AKT--| PRKAA1--[] AMPK--> PFKFB2--> GLYCOLYSIS	2.076	5	negative
PIK3CA-->GLYCOLYSIS	PIK3CA--> AKT--| RAC1--> MAPK9--> TP53--| GLYCOLYSIS	2.091	5	positive
PIK3CA-->GLYCOLYSIS	PIK3CA--> AKT--| CDKN1B--| CDK1--> TP53--| GLYCOLYSIS	2.1	5	negative
PIK3CA-->GLYCOLYSIS	PIK3CA--[] PI3K--> AKT--| BAD--> TP53--| GLYCOLYSIS	2.102	5	positive
PIK3CA-->GLYCOLYSIS	PIK3CA--> AKT--> CDK2--> TP53--| HK2--> GLYCOLYSIS	2.106	5	negative
PIK3CA-->GLYCOLYSIS	PIK3CA--> AKT--| GSK3B/AXIN/APC--> CSNK1D--| HIF1A--> GLYCOLYSIS	2.107	5	positive
PIK3CA-->GLYCOLYSIS	PIK3CA--> AKT--| FOXO3--| STK11--> AMPK--> GLYCOLYSIS	2.124	5	positive
PIK3CA-->GLYCOLYSIS	PIK3CA--> AKT--? MTOR--> RPS6KB1--> PFKFB2--> GLYCOLYSIS	2.125	5	unknown
PIK3CA-->GLYCOLYSIS	PIK3CA--> AKT--| SKI--| EP300--> TP53--| GLYCOLYSIS	2.2	5	negative
PIK3CA-->GLYCOLYSIS	PIK3CA--> PIP3--> AKT--| BAD--> TP53--| GLYCOLYSIS	2.203	5	positive
PIK3CA-->GLYCOLYSIS	PIK3CA--> AKT--| IRAK1--> TRAF6--| HK2--> GLYCOLYSIS	2.219	5	positive
PIK3CA-->GLYCOLYSIS	PIK3CA--> AKT--| CHEK1--> TP53--| HK2--> GLYCOLYSIS	2.225	5	positive
PIK3CA-->GLYCOLYSIS	PIK3CA--> AKT--> OR--? SH2B2--> CBL--| FLT3--> GLYCOLYSIS	2.227	5	unknown
PIK3CA-->GLYCOLYSIS	PIK3CA--> AKT--| SH3RF1--> MAPK8--> TP53--| GLYCOLYSIS	2.23	5	positive
PIK3CA-->GLYCOLYSIS	PIK3CA--> AKT--| ADARB1--> EIF2AK2--> TP53--| GLYCOLYSIS	2.231	5	positive
PIK3CA-->GLYCOLYSIS	PIK3CA--> AKT--| PRKAA1--> ULK1--| AMPK--> GLYCOLYSIS	2.235	5	positive
PIK3CA-->GLYCOLYSIS	PIK3CA--> AKT--> TP53RK--> TP53--| HK2--> GLYCOLYSIS	2.24	5	negative
PIK3CA-->GLYCOLYSIS	PIK3CA--> AKT--? MTOR--| ULK2--| AMPK--> GLYCOLYSIS	2.246	5	unknown
PIK3CA-->GLYCOLYSIS	PIK3CA--> AKT--| GSK3B--> TP53--| HK2--> GLYCOLYSIS	2.255	5	positive
PIK3CA-->GLYCOLYSIS	PIK3CA--> AKT--> CDK2--? OR--> CDK7--> OR--? TP53--| GLYCOLYSIS	2.268	5	unknown
PIK3CA-->GLYCOLYSIS	PIK3CA--> AKT--> IKK-COMPLEX--| BAD--> TP53--| GLYCOLYSIS	2.283	5	positive
PIK3CA-->GLYCOLYSIS	PIK3CA--> AKT--| GSK3B--| MAPK14--> TP53--| GLYCOLYSIS	2.287	5	negative
PIK3CA-->GLYCOLYSIS	PIK3CA--> AKT--| CHEK1--> AURKB--| TP53--| GLYCOLYSIS	2.293	5	negative
PIK3CA-->GLYCOLYSIS	PIK3CA--> AKT--> VCP--| AURKA--> OR--| TP53--| GLYCOLYSIS	2.293	5	unknown
PIK3CA-->GLYCOLYSIS	PIK3CA--> AKT--| GSK3B--| MYC--> HK2--> GLYCOLYSIS	2.3	5	positive
PIK3CA-->GLYCOLYSIS	PIK3CA--> AKT--> CREB1_P16220--> G6P--> ALPHA-D-GLUCOSE--> GLYCOLYSIS	2.322	5	positive
PIK3CA-->GLYCOLYSIS	PIK3CA--> AKT--| NR3C1--> G6P--> ALPHA-D-GLUCOSE--> GLYCOLYSIS	2.322	5	negative
PIK3CA-->GLYCOLYSIS	PIK3CA--> AKT--| SMAD3--| MYC--> HK2--> GLYCOLYSIS	2.327	5	positive
PIK3CA-->GLYCOLYSIS	PIK3CA--> AKT--| RAF1--| BAD--> TP53--| GLYCOLYSIS	2.327	5	negative
PIK3CA-->GLYCOLYSIS	PIK3CA--> AKT--> MDM2--| NUMB--> TP53--| GLYCOLYSIS	2.388	5	positive
PIK3CA-->GLYCOLYSIS	PIK3CA--> AKT--> EP300--> MAML1--> TP53--| GLYCOLYSIS	2.388	5	negative
PIK3CA-->GLYCOLYSIS	PIK3CA--> AKT--> ELK1--> PRKCA--> PFKFB2--> GLYCOLYSIS	2.391	5	positive
PIK3CA-->GLYCOLYSIS	PIK3CA--> AKT--> NUAK1--> TP53--| HK2--> GLYCOLYSIS	2.411	5	negative
PIK3CA-->GLYCOLYSIS	PIK3CA--[] PI3K--| BAD--> TP53--| HK2--> GLYCOLYSIS	2.441	5	positive
PIK3CA-->GLYCOLYSIS	PIK3CA--> AKT--| GSK3B--| CAMKK2--> AMPK--> GLYCOLYSIS	2.447	5	positive
PIK3CA-->GLYCOLYSIS	PIK3CA--> AKT--| GSK3A--| CAMKK2--> AMPK--> GLYCOLYSIS	2.449	5	positive
PIK3CA-->GLYCOLYSIS	PIK3CA--> AKT--| KHSRP--> SRC--> KRAS--> GLYCOLYSIS	2.452	5	negative
PIK3CA-->GLYCOLYSIS	PIK3CA--> AKT--> ELK1--> PRKCA--> TP53--| GLYCOLYSIS	2.462	5	negative
PIK3CA-->GLYCOLYSIS	PIK3CA--> AKT--| PTPN1--| PRKCD--> TP53--| GLYCOLYSIS	2.463	5	negative
PIK3CA-->GLYCOLYSIS	PIK3CA--> AKT--| PRKAA1--> TP53--| HK2--> GLYCOLYSIS	2.508	5	positive
PIK3CA-->GLYCOLYSIS	PIK3CA--> AKT--| GSK3A--| MYC--> HK2--> GLYCOLYSIS	2.579	5	positive
PIK3CA-->GLYCOLYSIS	PIK3CA--> AKT--> MDM2--| CDKN2AIP--> TP53--| GLYCOLYSIS	2.599	5	positive
PIK3CA-->GLYCOLYSIS	PIK3CA--> BTK--> STAT5A--> PIM1--> FLT3--> GLYCOLYSIS	2.636	5	positive
PIK3CA-->GLYCOLYSIS	PIK3CA--> AKT--| BAD--> TP53--| HK2--> GLYCOLYSIS	2.665	5	positive
PIK3CA-->GLYCOLYSIS	PIK3CA--> AKT--> DLX5--> MYC--> HK2--> GLYCOLYSIS	2.737	5	positive
PIK3CA-->GLYCOLYSIS	PIK3CA--> AKT--> CDK2--| PP1--| TP53--| GLYCOLYSIS	2.741	5	negative
PIK3CA-->GLYCOLYSIS	PIK3CA--> AKT--| GSK3B--| MAML1--> TP53--| GLYCOLYSIS	2.839	5	negative
PIK3CA-->IMMORTALITY	PIK3CA--> AKT--> TERT--> IMMORTALITY	1.322	3	positive
PIK3CA-->IMMORTALITY	PIK3CA--[] PI3K--> AKT--> TERT--> IMMORTALITY	1.399	4	positive
PIK3CA-->IMMORTALITY	PIK3CA--> AKT--| MAP3K5--> DAXX--| IMMORTALITY	1.488	4	positive
PIK3CA-->IMMORTALITY	PIK3CA--> PIP3--> AKT--> TERT--> IMMORTALITY	1.5	4	positive
PIK3CA-->IMMORTALITY	PIK3CA--> AKT--> BMI1--| CDKN2A_P42771--| IMMORTALITY	1.929	4	positive
PIK3CA-->INFLAMMATION	PIK3CA--> AKT--> IKK-COMPLEX--> NFKB-P65/P50--> INFLAMMATION	1.028	4	positive
PIK3CA-->INFLAMMATION	PIK3CA--> AKT--| NR3C1--> INFLAMMATION	1.322	3	negative
PIK3CA-->INFLAMMATION	PIK3CA--[] PI3K--> AKT--| NR3C1--> INFLAMMATION	1.399	4	negative
PIK3CA-->INFLAMMATION	PIK3CA--> PIP3--> AKT--| NR3C1--> INFLAMMATION	1.5	4	negative
PIK3CA-->INFLAMMATION	PIK3CA--> AKT--> CHUK--| NFKB-P65/P50--> INFLAMMATION	1.529	4	negative
PIK3CA-->INFLAMMATION	PIK3CA--> AKT--| AR--| NR3C1--> INFLAMMATION	1.762	4	positive
PIK3CA-->INFLAMMATION	PIK3CA--> AKT--| GSK3B--| NR3C1--> INFLAMMATION	1.81	4	positive
PIK3CA-->INFLAMMATION	PIK3CA--> AKT--| GSK3B--> NFKB-P65/P50--> INFLAMMATION	1.938	4	negative
PIK3CA-->INFLAMMATION	PIK3CA--> AKT--| NR3C1--> IRAK3--| INFLAMMATION	1.988	4	positive
PIK3CA-->INFLAMMATION	PIK3CA--> AKT--> CDK2--> NR3C1--> INFLAMMATION	2.053	4	positive
PIK3CA-->METASTASIS	PIK3CA--> AKT--| GSK3B/AXIN/APC--| CTNNB1--> METASTASIS	1.097	4	positive
PIK3CA-->METASTASIS	PIK3CA--> AKT--> EZR--> METASTASIS	1.322	3	positive
PIK3CA-->METASTASIS	PIK3CA--> AKT--> CTNNB1--> METASTASIS	1.322	3	positive
PIK3CA-->METASTASIS	PIK3CA--[] PI3K--> AKT--> CTNNB1--> METASTASIS	1.399	4	positive
PIK3CA-->METASTASIS	PIK3CA--[] PI3K--> AKT--> EZR--> METASTASIS	1.399	4	positive
PIK3CA-->METASTASIS	PIK3CA--> AKT--| GSK3B--| CTNNB1--> METASTASIS	1.483	4	positive
PIK3CA-->METASTASIS	PIK3CA--> PIP3--> AKT--> CTNNB1--> METASTASIS	1.5	4	positive
PIK3CA-->METASTASIS	PIK3CA--> PIP3--> AKT--> EZR--> METASTASIS	1.5	4	positive
PIK3CA-->METASTASIS	PIK3CA--> AKT--| PTPN1--| MET--> METASTASIS	1.67	4	positive
PIK3CA-->METASTASIS	PIK3CA--> AKT--| YAP1--> CTNNB1--> METASTASIS	1.807	4	negative
PIK3CA-->PROLIFERATION	PIK3CA--[] PI3K--> PROLIFERATION	0.357	2	positive
PIK3CA-->PROLIFERATION	PIK3CA--> AKT--> PROLIFERATION	0.522	2	positive
PIK3CA-->PROLIFERATION	PIK3CA--[] PI3K--> AKT--> PROLIFERATION	0.599	3	positive
PIK3CA-->PROLIFERATION	PIK3CA--> PIP3--> AKT--> PROLIFERATION	0.7	3	positive
PIK3CA-->PROLIFERATION	PIK3CA--> AKT--> MTORC1--> PROLIFERATION	0.832	3	positive
PIK3CA-->PROLIFERATION	PIK3CA--> AKT--> CREB1_P16220--> PROLIFERATION	1.322	3	positive
PIK3CA-->PROLIFERATION	PIK3CA--> AKT--| CDKN1B--| PROLIFERATION	1.322	3	positive
PIK3CA-->PROLIFERATION	PIK3CA--> AKT--? HMOX1--> PROLIFERATION	1.322	3	unknown
PIK3CA-->PROLIFERATION	PIK3CA--> AKT--| YAP1--> PROLIFERATION	1.322	3	negative
PIK3CA-->PROLIFERATION	PIK3CA--> AKT--? MTOR--> PROLIFERATION	1.322	3	unknown
PIK3CA-->PROLIFERATION	PIK3CA--> AKT--> CTNNB1--> PROLIFERATION	1.322	3	positive
PIK3CA-->PROLIFERATION	PIK3CA--> AKT--| RAC1--> PROLIFERATION	1.322	3	negative
PIK3CA-->PROLIFERATION	PIK3CA--> AKT--| AR--> PROLIFERATION	1.322	3	negative
PIK3CA-->PROLIFERATION	PIK3CA--> BTK--> STAT5A--> PROLIFERATION	1.335	3	positive
NOTCH1-->ANGIOGENESIS	NOTCH1--[] RBPJ/NOTCH--> HIF1A--> VEGFA--> ANGIOGENESIS	1.176	4	positive
NOTCH1-->ANGIOGENESIS	NOTCH1--> RBPJ--[] RBPJ/NOTCH--> HIF1A--> VEGFA--> ANGIOGENESIS	1.225	5	positive
NOTCH1-->CELL_DEATH	NOTCH1--[] RBPJ/NOTCH--> CDKN1A--| CDK2--> TP53--> CELL_DEATH	1.23	5	negative
NOTCH1-->CELL_DEATH	NOTCH1--> RBPJ--> CDKN1A--| CDK2--> TP53--> CELL_DEATH	1.253	5	negative
NOTCH1-->CELL_DEATH	NOTCH1--[] RBPJ/NOTCH--> MYC--> HK2--| CELL_DEATH	1.442	4	negative
NOTCH1-->CELL_DEATH	NOTCH1--[] RBPJ/NOTCH--> CDKN1A--| CDK2--| FOXO--> CELL_DEATH	1.474	5	positive
NOTCH1-->CELL_DEATH	NOTCH1--> RBPJ--[] RBPJ/NOTCH--> MYC--> HK2--| CELL_DEATH	1.491	5	negative
NOTCH1-->CELL_DEATH	NOTCH1--> RBPJ--> CDKN1A--| CDK2--| FOXO--> CELL_DEATH	1.497	5	positive
NOTCH1-->CELL_DEATH	NOTCH1--[] RBPJ/NOTCH--> CDKN1A--| CDK2--| TP73--> CELL_DEATH	1.509	5	positive
NOTCH1-->CELL_DEATH	NOTCH1--> RBPJ--> CDKN1A--| CDK2--| TP73--> CELL_DEATH	1.532	5	positive
NOTCH1-->CELL_DEATH	NOTCH1--> RBPJ--> DUSP1--| MAPK14--| CASP3--> CELL_DEATH	1.565	5	positive
NOTCH1-->CELL_DEATH	NOTCH1--> RBPJ--> DUSP1--| MAPK14--> TP53--> CELL_DEATH	1.574	5	negative
NOTCH1-->CELL_DEATH	NOTCH1--> RBPJ--> DUSP1--| MAPK8--> TP53--> CELL_DEATH	1.588	5	negative
NOTCH1-->CELL_DEATH	NOTCH1--[] RBPJ/NOTCH--> CDKN1A--| CDK1--| TP73--> CELL_DEATH	1.598	5	positive
NOTCH1-->CELL_DEATH	NOTCH1--> RBPJ--> DUSP1--| MAPK1--| CASP8--> CELL_DEATH	1.598	5	positive
NOTCH1-->CELL_DEATH	NOTCH1--[] RBPJ/NOTCH--> CDKN1A--| CYCLINE/CDK2--| TP73--> CELL_DEATH	1.605	5	positive
NOTCH1-->CELL_DEATH	NOTCH1--[] RBPJ/NOTCH--> CDKN1A--| CDK1--> TP53--> CELL_DEATH	1.616	5	negative
NOTCH1-->CELL_DEATH	NOTCH1--> RBPJ--> CDKN1A--| CDK1--| TP73--> CELL_DEATH	1.621	5	positive
NOTCH1-->CELL_DEATH	NOTCH1--> RBPJ--> CDKN1A--| CYCLINE/CDK2--| TP73--> CELL_DEATH	1.628	5	positive
NOTCH1-->CELL_DEATH	NOTCH1--> RBPJ--> DUSP1--| MAPK3--| CASP8--> CELL_DEATH	1.629	5	positive
NOTCH1-->CELL_DEATH	NOTCH1--> RBPJ--> CDKN1A--| CDK1--> TP53--> CELL_DEATH	1.639	5	negative
NOTCH1-->CELL_DEATH	NOTCH1--> RBPJ--> DUSP1--| MAPK1--| FOXO--> CELL_DEATH	1.648	5	positive
NOTCH1-->CELL_DEATH	NOTCH1--> RBPJ--> DUSP1--| MAPK3--> TP53--> CELL_DEATH	1.654	5	negative
NOTCH1-->CELL_DEATH	NOTCH1--[] RBPJ/NOTCH--> CDKN1A--| CDK1--| FOXO--> CELL_DEATH	1.666	5	positive
NOTCH1-->CELL_DEATH	NOTCH1--> RBPJ--> CDKN1A--| CDK1--| FOXO--> CELL_DEATH	1.689	5	positive
NOTCH1-->CELL_DEATH	NOTCH1--> RBPJ--> DUSP1--| MAPK8--> FOXO--> CELL_DEATH	1.692	5	negative
NOTCH1-->CELL_DEATH	NOTCH1--[] RBPJ/NOTCH--> CDKN1A--| CYCLINB/CDK1--| TP73--> CELL_DEATH	1.705	5	positive
NOTCH1-->CELL_DEATH	NOTCH1--> RBPJ--> DUSP1--| MAPK9--> TP53--> CELL_DEATH	1.711	5	negative
NOTCH1-->CELL_DEATH	NOTCH1--> RBPJ--> CDKN1A--| CYCLINB/CDK1--| TP73--> CELL_DEATH	1.728	5	positive
NOTCH1-->CELL_DEATH	NOTCH1--> RBPJ--> DUSP1--| MAPK3--> BCL2--| CELL_DEATH	1.762	5	positive
NOTCH1-->CELL_DEATH	NOTCH1--> RBPJ--> DUSP1--| MAPK8--> OR--| BCL2--| CELL_DEATH	1.763	5	unknown
NOTCH1-->CELL_DEATH	NOTCH1--> RBPJ--> DUSP1--| MAPK1--> BCL2--| CELL_DEATH	1.769	5	positive
NOTCH1-->CELL_DEATH	NOTCH1--> RBPJ--> DUSP1--| MAPK14--| CASP8--> CELL_DEATH	1.778	5	positive
NOTCH1-->CELL_DEATH	NOTCH1--> RBPJ--> DUSP1--| MAPK3--| FOXO--> CELL_DEATH	1.789	5	positive
NOTCH1-->CELL_DEATH	NOTCH1--[] RBPJ/NOTCH--> CDKN1A--| CDK1--| OR--> BCL2--| CELL_DEATH	1.791	5	unknown
NOTCH1-->CELL_DEATH	NOTCH1--[] RBPJ/NOTCH--> HIF1A--[] HIF-1 COMPLEX--> HK2--| CELL_DEATH	1.793	5	negative
NOTCH1-->CELL_DEATH	NOTCH1--[] RBPJ/NOTCH--> MYC--| SMAD3--| FOXA1--> CELL_DEATH	1.793	5	positive
NOTCH1-->CELL_DEATH	NOTCH1--[] RBPJ/NOTCH--> CDKN1A--| CDK1--| PML--> CELL_DEATH	1.8	5	positive
NOTCH1-->CELL_DEATH	NOTCH1--> RBPJ--> CDKN1A--| CDK1--| OR--> BCL2--| CELL_DEATH	1.814	5	unknown
NOTCH1-->CELL_DEATH	NOTCH1--> RBPJ--> CDKN1A--| CDK1--| PML--> CELL_DEATH	1.823	5	positive
NOTCH1-->CELL_DEATH	NOTCH1--[] RBPJ/NOTCH--> CDKN1A--| CDK1--| CASP8--> CELL_DEATH	1.839	5	positive
NOTCH1-->CELL_DEATH	NOTCH1--> RBPJ--> DUSP1--| MAPK14--> FOXO--> CELL_DEATH	1.841	5	negative
NOTCH1-->CELL_DEATH	NOTCH1--[] RBPJ/NOTCH--> CDKN1A--| CYCLINB/CDK1--| CASP8--> CELL_DEATH	1.858	5	positive
NOTCH1-->CELL_DEATH	NOTCH1--> RBPJ--> CDKN1A--| CDK1--| CASP8--> CELL_DEATH	1.862	5	positive
NOTCH1-->CELL_DEATH	NOTCH1--> RBPJ--> CDKN1A--| CYCLINB/CDK1--| CASP8--> CELL_DEATH	1.881	5	positive
NOTCH1-->CELL_DEATH	NOTCH1--> RBPJ--> DUSP1--| MAPK1--> PML--> CELL_DEATH	1.955	5	negative
NOTCH1-->CELL_DEATH	NOTCH1--> RBPJ--> DUSP1--| MAPK14--| BCL2--| CELL_DEATH	1.962	5	negative
NOTCH1-->CELL_DEATH	NOTCH1--> RBPJ--> DUSP1--| MAPK3--> PML--> CELL_DEATH	1.982	5	negative
NOTCH1-->CELL_DEATH	NOTCH1--> ZMIZ1--> MYC--> HK2--| CELL_DEATH	2.205	4	negative
NOTCH1-->CELL_DEATH	NOTCH1--[] RBPJ/NOTCH--> HES1--| NR3C1--> NFIL3--| CELL_DEATH	2.216	5	positive
NOTCH1-->CELL_DEATH	NOTCH1--[] RBPJ/NOTCH--| MYOD1--> SWI/SNF COMPLEX--> TP53--> CELL_DEATH	2.259	5	negative
NOTCH1-->CELL_DEATH	NOTCH1--> RBPJ--> HES1--| NR3C1--> NFIL3--| CELL_DEATH	2.308	5	positive
NOTCH1-->CELL_DEATH	NOTCH1--> ZMIZ1--> AR--| NR3C1--> NFIL3--| CELL_DEATH	2.327	5	positive
NOTCH1-->CELL_DEATH	NOTCH1--| TCF3--> MYOD1--> SWI/SNF COMPLEX--> TP53--> CELL_DEATH	2.402	5	negative
NOTCH1-->CELL_DEATH	NOTCH1--> ZMIZ1--> MYC--| SMAD3--| FOXA1--> CELL_DEATH	2.556	5	positive
NOTCH1-->DIFFERENTIATION	NOTCH1--> DIFFERENTIATION	0.3	1	positive
NOTCH1-->DNA_REPAIR	NOTCH1--[] RBPJ/NOTCH--> CCND1--> CDK4--| BRCA1--> DNA_REPAIR	1.178	5	negative
NOTCH1-->DNA_REPAIR	NOTCH1--[] RBPJ/NOTCH--> CCND1--[] CYCLIND/CDK4--| BRCA1--> DNA_REPAIR	1.267	5	negative
NOTCH1-->DNA_REPAIR	NOTCH1--[] RBPJ/NOTCH--> CDKN1A--| PCNA--> DNA POLYMERASE DELTA--> DNA_REPAIR	1.417	5	negative
NOTCH1-->DNA_REPAIR	NOTCH1--[] RBPJ/NOTCH--> CDKN1A--| CDK2--> BRCA1--> DNA_REPAIR	1.426	5	negative
NOTCH1-->DNA_REPAIR	NOTCH1--> RBPJ--> CDKN1A--| PCNA--> DNA POLYMERASE DELTA--> DNA_REPAIR	1.44	5	negative
NOTCH1-->DNA_REPAIR	NOTCH1--[] RBPJ/NOTCH--> CDKN1A--| CDK4--| BRCA1--> DNA_REPAIR	1.446	5	positive
NOTCH1-->DNA_REPAIR	NOTCH1--> RBPJ--> CDKN1A--| CDK2--> BRCA1--> DNA_REPAIR	1.449	5	negative
NOTCH1-->DNA_REPAIR	NOTCH1--> RBPJ--> CDKN1A--| CDK4--| BRCA1--> DNA_REPAIR	1.469	5	positive
NOTCH1-->DNA_REPAIR	NOTCH1--[] RBPJ/NOTCH--> MYC--> CDK4--| BRCA1--> DNA_REPAIR	1.586	5	negative
NOTCH1-->DNA_REPAIR	NOTCH1--[] RBPJ/NOTCH--> CDKN1A--| PCNA--> DNA POLYMERASE EPSILON--> DNA_REPAIR	1.655	5	negative
NOTCH1-->DNA_REPAIR	NOTCH1--> RBPJ--> CDKN1A--| PCNA--> DNA POLYMERASE EPSILON--> DNA_REPAIR	1.678	5	negative
NOTCH1-->DNA_REPAIR	NOTCH1--[] RBPJ/NOTCH--> CDKN1A--| CDK1--> BRCA1--> DNA_REPAIR	1.685	5	negative
NOTCH1-->DNA_REPAIR	NOTCH1--> RBPJ--> CDKN1A--| CDK1--> BRCA1--> DNA_REPAIR	1.708	5	negative
NOTCH1-->DNA_REPAIR	NOTCH1--[] RBPJ/NOTCH--> CDKN1A--| CDK1--| NUCKS1--> DNA_REPAIR	1.753	5	positive
NOTCH1-->DNA_REPAIR	NOTCH1--> RBPJ--> CDKN1A--| CDK1--| NUCKS1--> DNA_REPAIR	1.776	5	positive
NOTCH1-->DNA_REPAIR	NOTCH1--> ZMIZ1--> MYC--> CDK4--| BRCA1--> DNA_REPAIR	2.349	5	negative
NOTCH1-->GLYCOLYSIS	NOTCH1--[] RBPJ/NOTCH--> HIF1A--> GLYCOLYSIS	0.903	3	positive
NOTCH1-->GLYCOLYSIS	NOTCH1--> RBPJ--[] RBPJ/NOTCH--> HIF1A--> GLYCOLYSIS	0.952	4	positive
NOTCH1-->GLYCOLYSIS	NOTCH1--[] RBPJ/NOTCH--> MYC--> HK2--> GLYCOLYSIS	1.442	4	positive
NOTCH1-->GLYCOLYSIS	NOTCH1--[] RBPJ/NOTCH--> HES1--| FLT3--> GLYCOLYSIS	1.498	4	negative
NOTCH1-->GLYCOLYSIS	NOTCH1--> RBPJ--> HES1--| FLT3--> GLYCOLYSIS	1.59	4	negative
NOTCH1-->GLYCOLYSIS	NOTCH1--> ZMIZ1--> MYC--> HK2--> GLYCOLYSIS	2.205	4	positive
NOTCH1-->IMMORTALITY	NOTCH1--[] RBPJ/NOTCH--> MYC--| CDKN2A_P42771--| IMMORTALITY	1.045	4	positive
NOTCH1-->IMMORTALITY	NOTCH1--> RBPJ--[] RBPJ/NOTCH--> MYC--| CDKN2A_P42771--| IMMORTALITY	1.094	5	positive
NOTCH1-->IMMORTALITY	NOTCH1--> ZMIZ1--> MYC--| CDKN2A_P42771--| IMMORTALITY	1.808	4	positive
NOTCH1-->INFLAMMATION	NOTCH1--[] RBPJ/NOTCH--> HES1--| NR3C1--> INFLAMMATION	1.498	4	negative
NOTCH1-->INFLAMMATION	NOTCH1--> RBPJ--[] RBPJ/NOTCH--> HES1--| NR3C1--> INFLAMMATION	1.547	5	negative
NOTCH1-->INFLAMMATION	NOTCH1--[] RBPJ/NOTCH--> HIF1A--> CCL2--> INFLAMMATION	1.55	4	positive
NOTCH1-->INFLAMMATION	NOTCH1--> RBPJ--> HES1--| NR3C1--> INFLAMMATION	1.59	4	negative
NOTCH1-->INFLAMMATION	NOTCH1--> RBPJ--[] RBPJ/NOTCH--> HIF1A--> CCL2--> INFLAMMATION	1.599	5	positive
NOTCH1-->INFLAMMATION	NOTCH1--> ZMIZ1--> AR--| NR3C1--> INFLAMMATION	1.609	4	negative
NOTCH1-->INFLAMMATION	NOTCH1--[] RBPJ/NOTCH--> HIF1A--> IL1B--> IL1R1--> INFLAMMATION	1.694	5	positive
NOTCH1-->INFLAMMATION	NOTCH1--> RBPJ--> DUSP1--| MAPK1--| NR3C1--> INFLAMMATION	1.712	5	positive
NOTCH1-->INFLAMMATION	NOTCH1--> RBPJ--> DUSP1--| MAPK8--| NR3C1--> INFLAMMATION	1.721	5	positive
NOTCH1-->INFLAMMATION	NOTCH1--[] RBPJ/NOTCH--> CDKN1A--| CDK2--> NR3C1--> INFLAMMATION	1.817	5	negative
NOTCH1-->INFLAMMATION	NOTCH1--> RBPJ--> DUSP1--| MAPK3--| NR3C1--> INFLAMMATION	1.822	5	positive
NOTCH1-->INFLAMMATION	NOTCH1--> RBPJ--> DUSP1--| MAPK14--> NR3C1--> INFLAMMATION	1.831	5	negative
NOTCH1-->INFLAMMATION	NOTCH1--> RBPJ--> CDKN1A--| CDK2--> NR3C1--> INFLAMMATION	1.84	5	negative
NOTCH1-->INFLAMMATION	NOTCH1--> SNW1--| NCOR2--| AR--| NR3C1--> INFLAMMATION	2.003	5	negative
NOTCH1-->INFLAMMATION	NOTCH1--[] RBPJ/NOTCH--> HES1--| NR3C1--> IRAK3--| INFLAMMATION	2.164	5	positive
NOTCH1-->INFLAMMATION	NOTCH1--> HEY1--| RBPJ--> HES1--| NR3C1--> INFLAMMATION	2.204	5	positive
NOTCH1-->INFLAMMATION	NOTCH1--> RBPJ--> HES1--| NR3C1--> IRAK3--| INFLAMMATION	2.256	5	positive
NOTCH1-->INFLAMMATION	NOTCH1--> ZMIZ1--> AR--| NR3C1--> IRAK3--| INFLAMMATION	2.275	5	positive
NOTCH1-->METASTASIS	NOTCH1--[] RBPJ/NOTCH--> CCND1--[] CDK6/CCND1--| CTNNB1--> METASTASIS	1.211	5	negative
NOTCH1-->METASTASIS	NOTCH1--[] RBPJ/NOTCH--> CDKN1A--| CDK1--> PTTG1--> METASTASIS	1.599	5	negative
NOTCH1-->METASTASIS	NOTCH1--> RBPJ--> CDKN1A--| CDK1--> PTTG1--> METASTASIS	1.622	5	negative
NOTCH1-->METASTASIS	NOTCH1--[] RBPJ/NOTCH--> MYC--> CUL1--| CTNNB1--> METASTASIS	1.699	5	negative
NOTCH1-->METASTASIS	NOTCH1--> RBPJ--> DUSP1--| MAPK9--> CTNNB1--> METASTASIS	1.755	5	negative
NOTCH1-->METASTASIS	NOTCH1--> RBPJ--> DUSP1--| MAPK1--> PTTG1--> METASTASIS	1.957	5	negative
NOTCH1-->METASTASIS	NOTCH1--> RBPJ--> DUSP1--| MAPK3--> PTTG1--> METASTASIS	2.027	5	negative
NOTCH1-->METASTASIS	NOTCH1--[] RBPJ/NOTCH--> HES1--| FLT3--> CTNNB1--> METASTASIS	2.133	5	negative
NOTCH1-->METASTASIS	NOTCH1--> RBPJ--> HES1--| FLT3--> CTNNB1--> METASTASIS	2.225	5	negative
NOTCH1-->METASTASIS	NOTCH1--> ZMIZ1--> MYC--> CUL1--| CTNNB1--> METASTASIS	2.462	5	negative
NOTCH1-->PROLIFERATION	NOTCH1--[] RBPJ/NOTCH--> MYC--> PROLIFERATION	0.771	3	positive
NOTCH1-->PROLIFERATION	NOTCH1--[] RBPJ/NOTCH--> CCND1--> PROLIFERATION	0.795	3	positive
NOTCH1-->PROLIFERATION	NOTCH1--> ZMIZ1--> AR--> PROLIFERATION	1.169	3	positive
NOTCH1-->PROLIFERATION	NOTCH1--> ZMIZ1--> MYC--> PROLIFERATION	1.534	3	positive
ANK2-->ANGIOGENESIS	ANK2--> CACNA1A--> CALCIUM(2+)--> PRKCA--| EGFR--> STAT3--> VEGFA--> ANGIOGENESIS	2.207	7	negative
ANK2-->ANGIOGENESIS	ANK2--> CACNA1B--> CALCIUM(2+)--> PRKCA--| EGFR--> STAT3--> VEGFA--> ANGIOGENESIS	2.207	7	negative
ANK2-->ANGIOGENESIS	ANK2--> CACNA1A--> CALCIUM(2+)--> PRKCA--? SRC--> STAT3--> VEGFA--> ANGIOGENESIS	2.335	7	unknown
ANK2-->ANGIOGENESIS	ANK2--> CACNA1B--> CALCIUM(2+)--> PRKCA--? SRC--> STAT3--> VEGFA--> ANGIOGENESIS	2.335	7	unknown
ANK2-->ANGIOGENESIS	ANK2--> CACNA1A--> CALCIUM(2+)--> CAMK2A--| EGFR--> STAT3--> VEGFA--> ANGIOGENESIS	2.438	7	negative
ANK2-->ANGIOGENESIS	ANK2--> CACNA1B--> CALCIUM(2+)--> CAMK2A--| EGFR--> STAT3--> VEGFA--> ANGIOGENESIS	2.438	7	negative
ANK2-->ANGIOGENESIS	ANK2--> CACNA1A--> CALCIUM(2+)--> CAMK2G--| EGFR--> STAT3--> VEGFA--> ANGIOGENESIS	2.444	7	negative
ANK2-->ANGIOGENESIS	ANK2--> CACNA1B--> CALCIUM(2+)--> CAMK2G--| EGFR--> STAT3--> VEGFA--> ANGIOGENESIS	2.444	7	negative
ANK2-->ANGIOGENESIS	ANK2--> CACNA1A--> CALCIUM(2+)--> PRKCA--| EGLN2--| HIF1A--> VEGFA--> ANGIOGENESIS	2.49	7	positive
ANK2-->ANGIOGENESIS	ANK2--> CACNA1B--> CALCIUM(2+)--> PRKCA--| EGLN2--| HIF1A--> VEGFA--> ANGIOGENESIS	2.49	7	positive
ANK2-->ANGIOGENESIS	ANK2--> CACNA1B--> CALCIUM(2+)--> PRKCA--? SRC--> TGFA--> ANGIOGENESIS	2.56	6	unknown
ANK2-->ANGIOGENESIS	ANK2--> CACNA1A--> CALCIUM(2+)--> PRKCA--? SRC--> TGFA--> ANGIOGENESIS	2.56	6	unknown
ANK2-->ANGIOGENESIS	ANK2--> CACNA1A--> CALCIUM(2+)--> PRKCZ--| GSK3B--| JUN--> TGFB1--> ANGIOGENESIS	2.607	7	positive
ANK2-->ANGIOGENESIS	ANK2--> CACNA1B--> CALCIUM(2+)--> PRKCZ--| GSK3B--| JUN--> TGFB1--> ANGIOGENESIS	2.607	7	positive
ANK2-->ANGIOGENESIS	ANK2--> CACNA1A--> CALCIUM(2+)--> PRKCZ--> RELA--> JUN--> TGFB1--> ANGIOGENESIS	2.668	7	positive
ANK2-->ANGIOGENESIS	ANK2--> CACNA1B--> CALCIUM(2+)--> PRKCZ--> RELA--> JUN--> TGFB1--> ANGIOGENESIS	2.668	7	positive
ANK2-->ANGIOGENESIS	ANK2--> CACNA1A--> CALCIUM(2+)--> PRKCA--| GSK3B--| JUN--> TGFB1--> ANGIOGENESIS	2.852	7	positive
ANK2-->ANGIOGENESIS	ANK2--> CACNA1B--> CALCIUM(2+)--> PRKCA--| GSK3B--| JUN--> TGFB1--> ANGIOGENESIS	2.852	7	positive
ANK2-->ANGIOGENESIS	ANK2--> CACNA1A--> CALCIUM(2+)--> PRKCZ--> NFKB-P65/P50--> JUN--> TGFB1--> ANGIOGENESIS	2.893	7	positive
ANK2-->ANGIOGENESIS	ANK2--> CACNA1B--> CALCIUM(2+)--> PRKCZ--> NFKB-P65/P50--> JUN--> TGFB1--> ANGIOGENESIS	2.893	7	positive
ANK2-->ANGIOGENESIS	ANK2--> CACNA1A--> CALCIUM(2+)--> PRKCA--| PTPN6--| STAT3--> VEGFA--> ANGIOGENESIS	2.897	7	positive
ANK2-->ANGIOGENESIS	ANK2--> CACNA1B--> CALCIUM(2+)--> PRKCA--| PTPN6--| STAT3--> VEGFA--> ANGIOGENESIS	2.897	7	positive
ANK2-->ANGIOGENESIS	ANK2--> PPP2R5A--> TGFBR1--> RHOA--> MAPK8--> JUN--> TGFB1--> ANGIOGENESIS	2.93	7	positive
ANK2-->ANGIOGENESIS	ANK2--> CACNA1A--> CALCIUM(2+)--> CAPN1--> GSK3B--| JUN--> TGFB1--> ANGIOGENESIS	2.944	7	negative
ANK2-->ANGIOGENESIS	ANK2--> CACNA1B--> CALCIUM(2+)--> CAPN1--> GSK3B--| JUN--> TGFB1--> ANGIOGENESIS	2.944	7	negative
ANK2-->ANGIOGENESIS	ANK2--> PPP2R5A--> TGFBR1--> SMAD3--[] SMAD3/SMAD4--> JUN--> TGFB1--> ANGIOGENESIS	3.01	7	positive
ANK2-->ANGIOGENESIS	ANK2--> PPP2R5A--> TGFBR1--> SMAD3--[] SMAD3/PIAS3--| STAT3--> VEGFA--> ANGIOGENESIS	3.034	7	negative
ANK2-->ANGIOGENESIS	ANK2--> PPP2R5A--> TGFBR1--> RHOA--> MAPK8--> STAT3--> VEGFA--> ANGIOGENESIS	3.042	7	positive
ANK2-->ANGIOGENESIS	ANK2--> PPP2R5A--> TGFBR1--> TRAF6--> IRAK1--> STAT3--> VEGFA--> ANGIOGENESIS	3.135	7	positive
ANK2-->ANGIOGENESIS	ANK2--> CACNA1A--> CALCIUM(2+)--> PRKCA--? PTPN11--| OR--> SRC--> TGFA--> ANGIOGENESIS	3.169	7	unknown
ANK2-->ANGIOGENESIS	ANK2--> CACNA1B--> CALCIUM(2+)--> PRKCA--? PTPN11--| OR--> SRC--> TGFA--> ANGIOGENESIS	3.169	7	unknown
ANK2-->ANGIOGENESIS	ANK2--> CACNA1A--> CALCIUM(2+)--> PRKCA--? RPL10--| JUN--> TGFB1--> ANGIOGENESIS	3.244	7	unknown
ANK2-->ANGIOGENESIS	ANK2--> CACNA1B--> CALCIUM(2+)--> PRKCA--? RPL10--| JUN--> TGFB1--> ANGIOGENESIS	3.244	7	unknown
ANK2-->ANGIOGENESIS	ANK2--> CACNA1A--> CALCIUM(2+)--> PRKCA--| GSK3A--| JUN--> TGFB1--> ANGIOGENESIS	3.266	7	positive
ANK2-->ANGIOGENESIS	ANK2--> CACNA1B--> CALCIUM(2+)--> PRKCA--| GSK3A--| JUN--> TGFB1--> ANGIOGENESIS	3.266	7	positive
ANK2-->ANGIOGENESIS	ANK2--> CACNA1A--> CALCIUM(2+)--> PRKCA--| PTPN6--> SRC--> TGFA--> ANGIOGENESIS	3.269	7	negative
ANK2-->ANGIOGENESIS	ANK2--> CACNA1B--> CALCIUM(2+)--> PRKCA--| PTPN6--> SRC--> TGFA--> ANGIOGENESIS	3.269	7	negative
ANK2-->ANGIOGENESIS	ANK2--> CACNA1A--> CALCIUM(2+)--> PRKCA--| PTPN12--| SRC--> TGFA--> ANGIOGENESIS	3.317	7	positive
ANK2-->ANGIOGENESIS	ANK2--> CACNA1B--> CALCIUM(2+)--> PRKCA--| PTPN12--| SRC--> TGFA--> ANGIOGENESIS	3.317	7	positive
ANK2-->ANGIOGENESIS	ANK2--> PPP2R5A--> TGFBR1--> RAC1--> MAPK8--> JUN--> TGFB1--> ANGIOGENESIS	3.423	7	positive
ANK2-->ANGIOGENESIS	ANK2--> CACNA1A--> CALCIUM(2+)--> CAPN1--> GSK3A--| JUN--> TGFB1--> ANGIOGENESIS	3.429	7	negative
ANK2-->ANGIOGENESIS	ANK2--> CACNA1B--> CALCIUM(2+)--> CAPN1--> GSK3A--| JUN--> TGFB1--> ANGIOGENESIS	3.429	7	negative
ANK2-->ANGIOGENESIS	ANK2--> PPP2R5A--> TGFBR1--> RAC1--> MAPK8--> STAT3--> VEGFA--> ANGIOGENESIS	3.535	7	positive
ANK2-->ANGIOGENESIS	ANK2--> PPP2R5A--> TGFBR1--> RAC1--> MAPK9--> JUN--> TGFB1--> ANGIOGENESIS	3.595	7	positive
ANK2-->ANGIOGENESIS	ANK2--> PPP2R5A--> TGFBR1--> RAC1--> MAPK9--> STAT3--> VEGFA--> ANGIOGENESIS	3.742	7	positive
ANK2-->ANGIOGENESIS	ANK2--> PPP2R5A--> TGFBR1--> RAC1--> PAK2--> JUN--> TGFB1--> ANGIOGENESIS	3.954	7	positive
ANK2-->ANGIOGENESIS	ANK2--> PPP2R5A--> TGFBR1--> VPS39--| SMAD3/SMAD4--> JUN--> TGFB1--> ANGIOGENESIS	4.077	7	negative
ANK2-->CELL_DEATH	ANK2--> CACNA1A--> CALCIUM(2+)--> PRKCA--> NFE2L2--| CELL_DEATH	1.887	5	negative
ANK2-->CELL_DEATH	ANK2--> CACNA1B--> CALCIUM(2+)--> PRKCA--> NFE2L2--| CELL_DEATH	1.887	5	negative
ANK2-->CELL_DEATH	ANK2--> CACNA1A--> CALCIUM(2+)--> PRKCZ--> NFKB-P65/P50--| CELL_DEATH	1.934	5	negative
ANK2-->CELL_DEATH	ANK2--> CACNA1B--> CALCIUM(2+)--> PRKCZ--> NFKB-P65/P50--| CELL_DEATH	1.934	5	negative
ANK2-->CELL_DEATH	ANK2--> CACNA1A--> CALCIUM(2+)--> PRKCA--> TP53--> CELL_DEATH	2.004	5	positive
ANK2-->CELL_DEATH	ANK2--> CACNA1B--> CALCIUM(2+)--> PRKCA--> TP53--> CELL_DEATH	2.004	5	positive
ANK2-->CELL_DEATH	ANK2--> CACNA1A--> CALCIUM(2+)--> PRKCA--> BCL2--| CELL_DEATH	2.07	5	negative
ANK2-->CELL_DEATH	ANK2--> CACNA1B--> CALCIUM(2+)--> PRKCA--> BCL2--| CELL_DEATH	2.07	5	negative
ANK2-->CELL_DEATH	ANK2--> PPP2R5A--> TGFBR1--> SMAD3--| FOXA1--> CELL_DEATH	2.663	5	negative
ANK2-->CELL_DEATH	ANK2--> PPP2R5A--> TGFBR1--> TRAF6--| HK2--| CELL_DEATH	3.121	5	positive
ANK2-->DIFFERENTIATION	ANK2--> CACNA1A--> CALCIUM(2+)--> S100A9--> OR--| DIFFERENTIATION	1.439	4	unknown
ANK2-->DIFFERENTIATION	ANK2--> CACNA1A--> CALCIUM(2+)--> S100A9--> TLR4--> DIFFERENTIATION	1.934	5	positive
ANK2-->DIFFERENTIATION	ANK2--> CACNA1B--> CALCIUM(2+)--> S100A9--> TLR4--> DIFFERENTIATION	1.934	5	positive
ANK2-->DIFFERENTIATION	ANK2--> CACNA1A--> CALCIUM(2+)--> S100A8--| TLR4--> DIFFERENTIATION	1.943	5	negative
ANK2-->DIFFERENTIATION	ANK2--> CACNA1B--> CALCIUM(2+)--> S100A8--| TLR4--> DIFFERENTIATION	1.943	5	negative
ANK2-->DIFFERENTIATION	ANK2--> CACNA1A--> CALCIUM(2+)--> PRKCA--| MYOD1--> DIFFERENTIATION	2.06	5	negative
ANK2-->DIFFERENTIATION	ANK2--> CACNA1B--> CALCIUM(2+)--> PRKCA--| MYOD1--> DIFFERENTIATION	2.06	5	negative
ANK2-->DIFFERENTIATION	ANK2--> CACNA1A--> CALCIUM(2+)--> CAMK2A--> CEBPB--> DIFFERENTIATION	2.088	5	positive
ANK2-->DIFFERENTIATION	ANK2--> CACNA1B--> CALCIUM(2+)--> CAMK2A--> CEBPB--> DIFFERENTIATION	2.088	5	positive
ANK2-->DIFFERENTIATION	ANK2--> PPP2R5A--> TGFBR1--> SMAD3--| MYOD1--> DIFFERENTIATION	2.261	5	negative
ANK2-->DIFFERENTIATION	ANK2--> PPP2R5A--> TGFBR1--> SMAD3--| CEBPB--> DIFFERENTIATION	2.376	5	negative
ANK2-->DIFFERENTIATION	ANK2--> PPP2R5A--> TGFBR1--> SMAD3--> NOTCH1--> DIFFERENTIATION	2.46	5	positive
ANK2-->DIFFERENTIATION	ANK2--> PPP2R5A--> TGFBR1--> SMAD3--| CEBPA--> DIFFERENTIATION	2.596	5	negative
ANK2-->DNA_REPAIR	ANK2--> CACNA1B--> CALCIUM(2+)--> PRKCA--> TP53--> MLH1--> DNA_REPAIR	2.452	6	positive
ANK2-->DNA_REPAIR	ANK2--> CACNA1A--> CALCIUM(2+)--> PRKCA--> TP53--> MLH1--> DNA_REPAIR	2.452	6	positive
ANK2-->DNA_REPAIR	ANK2--> CACNA1B--> CALCIUM(2+)--> PRKCA--> TP53--> PMS2--> DNA_REPAIR	2.473	6	positive
ANK2-->DNA_REPAIR	ANK2--> CACNA1A--> CALCIUM(2+)--> PRKCA--> TP53--> PMS2--> DNA_REPAIR	2.473	6	positive
ANK2-->DNA_REPAIR	ANK2--> CACNA1B--> CALCIUM(2+)--> CALCINEURIN--> NFATC2--> NF90-NF45--> DNA_REPAIR	2.561	6	positive
ANK2-->DNA_REPAIR	ANK2--> CACNA1A--> CALCIUM(2+)--> CALCINEURIN--> NFATC2--> NF90-NF45--> DNA_REPAIR	2.561	6	positive
ANK2-->DNA_REPAIR	ANK2--> CACNA1B--> CALCIUM(2+)--> PPP3CA--> NFATC2--> NF90-NF45--> DNA_REPAIR	2.577	6	positive
ANK2-->DNA_REPAIR	ANK2--> CACNA1A--> CALCIUM(2+)--> PPP3CA--> NFATC2--> NF90-NF45--> DNA_REPAIR	2.577	6	positive
ANK2-->DNA_REPAIR	ANK2--> CACNA1B--> CALCIUM(2+)--> PRKCZ--| GSK3B--| UNG--> DNA_REPAIR	2.617	6	positive
ANK2-->DNA_REPAIR	ANK2--> CACNA1A--> CALCIUM(2+)--> PRKCZ--| GSK3B--| UNG--> DNA_REPAIR	2.617	6	positive
ANK2-->DNA_REPAIR	ANK2--> CACNA1B--> CALCIUM(2+)--> PRKCA--> TP53--> OGG1--> DNA_REPAIR	2.631	6	positive
ANK2-->DNA_REPAIR	ANK2--> CACNA1A--> CALCIUM(2+)--> PRKCA--> TP53--> OGG1--> DNA_REPAIR	2.631	6	positive
ANK2-->DNA_REPAIR	ANK2--> CACNA1B--> CALCIUM(2+)--> PRKCA--| GSK3B--| UNG--> DNA_REPAIR	2.862	6	positive
ANK2-->DNA_REPAIR	ANK2--> CACNA1A--> CALCIUM(2+)--> PRKCA--| GSK3B--| UNG--> DNA_REPAIR	2.862	6	positive
ANK2-->DNA_REPAIR	ANK2--> CACNA1B--> CALCIUM(2+)--> PRKCA--| GSK3A--| UNG--> DNA_REPAIR	2.876	6	positive
ANK2-->DNA_REPAIR	ANK2--> CACNA1A--> CALCIUM(2+)--> PRKCA--| GSK3A--| UNG--> DNA_REPAIR	2.876	6	positive
ANK2-->DNA_REPAIR	ANK2--> CACNA1B--> CALCIUM(2+)--> CAPN1--> GSK3B--| UNG--> DNA_REPAIR	2.954	6	negative
ANK2-->DNA_REPAIR	ANK2--> CACNA1A--> CALCIUM(2+)--> CAPN1--> GSK3B--| UNG--> DNA_REPAIR	2.954	6	negative
ANK2-->DNA_REPAIR	ANK2--> CACNA1B--> CALCIUM(2+)--> CAPN1--> GSK3A--| UNG--> DNA_REPAIR	3.039	6	negative
ANK2-->DNA_REPAIR	ANK2--> CACNA1A--> CALCIUM(2+)--> CAPN1--> GSK3A--| UNG--> DNA_REPAIR	3.039	6	negative
ANK2-->DNA_REPAIR	ANK2--> PPP2R5A--> TGFBR1--> PI3K--> AKT--> BRCA1--> DNA_REPAIR	3.448	6	positive
ANK2-->GLYCOLYSIS	ANK2--> CACNA1A--> CALCIUM(2+)--> PRKCA--> PFKFB2--> GLYCOLYSIS	1.933	5	positive
ANK2-->GLYCOLYSIS	ANK2--> CACNA1B--> CALCIUM(2+)--> PRKCA--> PFKFB2--> GLYCOLYSIS	1.933	5	positive
ANK2-->GLYCOLYSIS	ANK2--> CACNA1A--> CALCIUM(2+)--> CALM1--> CAMKK2--> AMPK--> GLYCOLYSIS	1.995	6	positive
ANK2-->GLYCOLYSIS	ANK2--> CACNA1B--> CALCIUM(2+)--> CALM1--> CAMKK2--> AMPK--> GLYCOLYSIS	1.995	6	positive
ANK2-->GLYCOLYSIS	ANK2--> CACNA1A--> CALCIUM(2+)--> PRKCA--> TP53--| GLYCOLYSIS	2.004	5	negative
ANK2-->GLYCOLYSIS	ANK2--> CACNA1B--> CALCIUM(2+)--> PRKCA--> TP53--| GLYCOLYSIS	2.004	5	negative
ANK2-->GLYCOLYSIS	ANK2--> CACNA1A--> CALCIUM(2+)--> PRKCZ--| GSK3B--> TP53--| GLYCOLYSIS	2.11	6	positive
ANK2-->GLYCOLYSIS	ANK2--> CACNA1B--> CALCIUM(2+)--> PRKCZ--| GSK3B--> TP53--| GLYCOLYSIS	2.11	6	positive
ANK2-->GLYCOLYSIS	ANK2--> CACNA1A--> CALCIUM(2+)--> PRKCA--| EGLN2--| HIF1A--> GLYCOLYSIS	2.217	6	positive
ANK2-->GLYCOLYSIS	ANK2--> CACNA1B--> CALCIUM(2+)--> PRKCA--| EGLN2--| HIF1A--> GLYCOLYSIS	2.217	6	positive
ANK2-->GLYCOLYSIS	ANK2--> CACNA1A--> CALCIUM(2+)--> PRKCA--? SRC--> KRAS--> GLYCOLYSIS	2.219	6	unknown
ANK2-->GLYCOLYSIS	ANK2--> CACNA1B--> CALCIUM(2+)--> PRKCA--? SRC--> KRAS--> GLYCOLYSIS	2.219	6	unknown
ANK2-->GLYCOLYSIS	ANK2--> CACNA1A--> CALCIUM(2+)--> CALM3--> CAMKK2--> AMPK--> GLYCOLYSIS	2.235	6	positive
ANK2-->GLYCOLYSIS	ANK2--> CACNA1B--> CALCIUM(2+)--> CALM3--> CAMKK2--> AMPK--> GLYCOLYSIS	2.235	6	positive
ANK2-->GLYCOLYSIS	ANK2--> CACNA1A--> CALCIUM(2+)--> PRKCA--| CREBBP--> TP53--| GLYCOLYSIS	2.27	6	positive
ANK2-->GLYCOLYSIS	ANK2--> CACNA1B--> CALCIUM(2+)--> PRKCA--| CREBBP--> TP53--| GLYCOLYSIS	2.27	6	positive
ANK2-->GLYCOLYSIS	ANK2--> CACNA1A--> CALCIUM(2+)--> CALM2--> CAMKK2--> AMPK--> GLYCOLYSIS	2.272	6	positive
ANK2-->GLYCOLYSIS	ANK2--> CACNA1B--> CALCIUM(2+)--> CALM2--> CAMKK2--> AMPK--> GLYCOLYSIS	2.272	6	positive
ANK2-->GLYCOLYSIS	ANK2--> CACNA1A--> CALCIUM(2+)--> CAPN1--> CDK5/CDK5R1--> TP53--| GLYCOLYSIS	2.321	6	negative
ANK2-->GLYCOLYSIS	ANK2--> CACNA1B--> CALCIUM(2+)--> CAPN1--> CDK5/CDK5R1--> TP53--| GLYCOLYSIS	2.321	6	negative
ANK2-->GLYCOLYSIS	ANK2--> CACNA1A--> CALCIUM(2+)--> PRKCA--| GSK3B--> TP53--| GLYCOLYSIS	2.355	6	positive
ANK2-->GLYCOLYSIS	ANK2--> CACNA1B--> CALCIUM(2+)--> PRKCA--| GSK3B--> TP53--| GLYCOLYSIS	2.355	6	positive
ANK2-->GLYCOLYSIS	ANK2--> CACNA1A--> CALCIUM(2+)--> PRKCA--| DDX5--> TP53--| GLYCOLYSIS	2.403	6	positive
ANK2-->GLYCOLYSIS	ANK2--> CACNA1B--> CALCIUM(2+)--> PRKCA--| DDX5--> TP53--| GLYCOLYSIS	2.403	6	positive
ANK2-->GLYCOLYSIS	ANK2--> CACNA1A--> CALCIUM(2+)--> PRKCZ--> STK11--> TP53--| GLYCOLYSIS	2.41	6	negative
ANK2-->GLYCOLYSIS	ANK2--> CACNA1B--> CALCIUM(2+)--> PRKCZ--> STK11--> TP53--| GLYCOLYSIS	2.41	6	negative
ANK2-->GLYCOLYSIS	ANK2--> CACNA1A--> CALCIUM(2+)--> CAPN1--> GSK3B--> TP53--| GLYCOLYSIS	2.447	6	negative
ANK2-->GLYCOLYSIS	ANK2--> CACNA1B--> CALCIUM(2+)--> CAPN1--> GSK3B--> TP53--| GLYCOLYSIS	2.447	6	negative
ANK2-->GLYCOLYSIS	ANK2--> CACNA1A--> CALCIUM(2+)--> PRKCA--? PTPN11--> KRAS--> GLYCOLYSIS	2.481	6	unknown
ANK2-->GLYCOLYSIS	ANK2--> CACNA1B--> CALCIUM(2+)--> PRKCA--? PTPN11--> KRAS--> GLYCOLYSIS	2.481	6	unknown
ANK2-->GLYCOLYSIS	ANK2--> CACNA1A--> CALCIUM(2+)--> PRKCZ--> STK11--> AMPK--> GLYCOLYSIS	2.513	6	positive
ANK2-->GLYCOLYSIS	ANK2--> CACNA1B--> CALCIUM(2+)--> PRKCZ--> STK11--> AMPK--> GLYCOLYSIS	2.513	6	positive
ANK2-->GLYCOLYSIS	ANK2--> PPP2R5A--> TGFBR1--> RHOA--> MAPK8--> TP53--| GLYCOLYSIS	2.561	6	negative
ANK2-->GLYCOLYSIS	ANK2--> PPP2R5A--> TGFBR1--> SHC1--> SOS1--> KRAS--> GLYCOLYSIS	2.637	6	positive
ANK2-->GLYCOLYSIS	ANK2--> CACNA1A--> CALCIUM(2+)--> PPP3CA--> BAD--> TP53--| GLYCOLYSIS	2.643	6	negative
ANK2-->GLYCOLYSIS	ANK2--> CACNA1B--> CALCIUM(2+)--> PPP3CA--> BAD--> TP53--| GLYCOLYSIS	2.643	6	negative
ANK2-->GLYCOLYSIS	ANK2--> CACNA1A--> CALCIUM(2+)--> PRKCA--> TP53--| HK2--> GLYCOLYSIS	2.644	6	negative
ANK2-->GLYCOLYSIS	ANK2--> CACNA1B--> CALCIUM(2+)--> PRKCA--> TP53--| HK2--> GLYCOLYSIS	2.644	6	negative
ANK2-->GLYCOLYSIS	ANK2--> CACNA1A--> CALCIUM(2+)--> PRKCA--| CBL--| FLT3--> GLYCOLYSIS	2.646	6	positive
ANK2-->GLYCOLYSIS	ANK2--> CACNA1B--> CALCIUM(2+)--> PRKCA--| CBL--| FLT3--> GLYCOLYSIS	2.646	6	positive
ANK2-->GLYCOLYSIS	ANK2--> CACNA1A--> CALCIUM(2+)--> CALCINEURIN--> BAD--> TP53--| GLYCOLYSIS	2.696	6	negative
ANK2-->GLYCOLYSIS	ANK2--> CACNA1B--> CALCIUM(2+)--> CALCINEURIN--> BAD--> TP53--| GLYCOLYSIS	2.696	6	negative
ANK2-->GLYCOLYSIS	ANK2--> CACNA1A--> CALCIUM(2+)--> PRKCA--| HES1--| FLT3--> GLYCOLYSIS	2.885	6	positive
ANK2-->GLYCOLYSIS	ANK2--> CACNA1B--> CALCIUM(2+)--> PRKCA--| HES1--| FLT3--> GLYCOLYSIS	2.885	6	positive
ANK2-->GLYCOLYSIS	ANK2--> PPP2R5A--> TGFBR1--> SMAD3--| MYC--> HK2--> GLYCOLYSIS	2.98	6	negative
ANK2-->GLYCOLYSIS	ANK2--> PPP2R5A--> TGFBR1--> RAC1--> MAPK8--> TP53--| GLYCOLYSIS	3.054	6	negative
ANK2-->GLYCOLYSIS	ANK2--> PPP2R5A--> TGFBR1--> TRAF6--| HK2--> GLYCOLYSIS	3.121	5	negative
ANK2-->GLYCOLYSIS	ANK2--> PPP2R5A--> TGFBR1--> PI3K--> AKT--> HEXOKINASE--> GLYCOLYSIS	3.215	6	positive
ANK2-->GLYCOLYSIS	ANK2--> PPP2R5A--> TGFBR1--> RAC1--> MAPK9--> TP53--| GLYCOLYSIS	3.24	6	negative
ANK2-->GLYCOLYSIS	ANK2--> PPP2R5A--> TGFBR1--> TRAF6--| HK2--| ALPHA-D-GLUCOSE--> GLYCOLYSIS	3.321	6	positive
ANK2-->GLYCOLYSIS	ANK2--> PPP2R5A--> TGFBR1--> PI3K--> AKT--> HK2--> GLYCOLYSIS	3.448	6	positive
ANK2-->GLYCOLYSIS	ANK2--> PPP2R5A--> TGFBR1--> PI3K--> AKT--> OR--? PFKFB2--> GLYCOLYSIS	3.448	6	unknown
ANK2-->GLYCOLYSIS	ANK2--> PPP2R5A--> TGFBR1--> PI3K--> AKT--| BRAF--> GLYCOLYSIS	3.448	6	negative
ANK2-->GLYCOLYSIS	ANK2--> PPP2R5A--> TGFBR1--> PI3K--| BAD--> TP53--| GLYCOLYSIS	3.85	6	positive
ANK2-->IMMORTALITY	ANK2--> CACNA1B--> CALCIUM(2+)--> PRKCA--? SRC--| TERT--> IMMORTALITY	2.414	6	unknown
ANK2-->IMMORTALITY	ANK2--> CACNA1A--> CALCIUM(2+)--> PRKCA--? SRC--| TERT--> IMMORTALITY	2.414	6	unknown
ANK2-->IMMORTALITY	ANK2--> CACNA1B--> CALCIUM(2+)--> PRKCZ--> IKBKB--| CDKN2A_P42771--| IMMORTALITY	2.498	6	positive
ANK2-->IMMORTALITY	ANK2--> CACNA1A--> CALCIUM(2+)--> PRKCZ--> IKBKB--| CDKN2A_P42771--| IMMORTALITY	2.498	6	positive
ANK2-->IMMORTALITY	ANK2--> PPP2R5A--> TGFBR1--> SMAD3--| MYC--| CDKN2A_P42771--| IMMORTALITY	2.583	6	negative
ANK2-->IMMORTALITY	ANK2--> PPP2R5A--> TGFBR1--> PI3K--> AKT--> TERT--> IMMORTALITY	3.448	6	positive
ANK2-->INFLAMMATION	ANK2--> CACNA1A--> CALCIUM(2+)--> PRKCZ--> NFKB-P65/P50--> INFLAMMATION	1.934	5	positive
ANK2-->INFLAMMATION	ANK2--> CACNA1B--> CALCIUM(2+)--> PRKCZ--> NFKB-P65/P50--> INFLAMMATION	1.934	5	positive
ANK2-->INFLAMMATION	ANK2--> CACNA1A--> CALCIUM(2+)--> PRKCZ--> IKBKB--? OR--| NFKB-P65/P50--> INFLAMMATION	2.043	6	unknown
ANK2-->INFLAMMATION	ANK2--> CACNA1B--> CALCIUM(2+)--> PRKCZ--> IKBKB--? OR--| NFKB-P65/P50--> INFLAMMATION	2.043	6	unknown
ANK2-->INFLAMMATION	ANK2--> CACNA1A--> CALCIUM(2+)--> PRKCZ--> RELA--[] NFKB-P65/P50--> INFLAMMATION	2.108	6	positive
ANK2-->INFLAMMATION	ANK2--> CACNA1B--> CALCIUM(2+)--> PRKCZ--> RELA--[] NFKB-P65/P50--> INFLAMMATION	2.108	6	positive
ANK2-->INFLAMMATION	ANK2--> CACNA1A--> CALCIUM(2+)--> CALCINEURIN--> NFATC1--> IL6--> INFLAMMATION	2.216	6	positive
ANK2-->INFLAMMATION	ANK2--> CACNA1B--> CALCIUM(2+)--> CALCINEURIN--> NFATC1--> IL6--> INFLAMMATION	2.216	6	positive
ANK2-->INFLAMMATION	ANK2--> CACNA1A--> CALCIUM(2+)--> PPP3CA--> NFATC1--> IL6--> INFLAMMATION	2.218	6	positive
ANK2-->INFLAMMATION	ANK2--> CACNA1B--> CALCIUM(2+)--> PPP3CA--> NFATC1--> IL6--> INFLAMMATION	2.218	6	positive
ANK2-->INFLAMMATION	ANK2--> CACNA1A--> CALCIUM(2+)--> PRKCZ--> RELA--> IL6--> INFLAMMATION	2.225	6	positive
ANK2-->INFLAMMATION	ANK2--> CACNA1B--> CALCIUM(2+)--> PRKCZ--> RELA--> IL6--> INFLAMMATION	2.225	6	positive
ANK2-->INFLAMMATION	ANK2--> CACNA1A--> CALCIUM(2+)--> CALCINEURIN--> NFATC1--> PTGS2--> INFLAMMATION	2.29	6	positive
ANK2-->INFLAMMATION	ANK2--> CACNA1B--> CALCIUM(2+)--> CALCINEURIN--> NFATC1--> PTGS2--> INFLAMMATION	2.29	6	positive
ANK2-->INFLAMMATION	ANK2--> CACNA1A--> CALCIUM(2+)--> PPP3CA--> NFATC1--> PTGS2--> INFLAMMATION	2.292	6	positive
ANK2-->INFLAMMATION	ANK2--> CACNA1B--> CALCIUM(2+)--> PPP3CA--> NFATC1--> PTGS2--> INFLAMMATION	2.292	6	positive
ANK2-->INFLAMMATION	ANK2--> CACNA1A--> CALCIUM(2+)--> PRKCZ--| GSK3B--| NR3C1--> INFLAMMATION	2.305	6	positive
ANK2-->INFLAMMATION	ANK2--> CACNA1B--> CALCIUM(2+)--> PRKCZ--| GSK3B--| NR3C1--> INFLAMMATION	2.305	6	positive
ANK2-->INFLAMMATION	ANK2--> CACNA1A--> CALCIUM(2+)--> PRKCZ--| GSK3B--> NFKB-P65/P50--> INFLAMMATION	2.433	6	negative
ANK2-->INFLAMMATION	ANK2--> CACNA1B--> CALCIUM(2+)--> PRKCZ--| GSK3B--> NFKB-P65/P50--> INFLAMMATION	2.433	6	negative
ANK2-->INFLAMMATION	ANK2--> CACNA1A--> CALCIUM(2+)--> CALCINEURIN--> NFATC2--> IL6--> INFLAMMATION	2.449	6	positive
ANK2-->INFLAMMATION	ANK2--> CACNA1B--> CALCIUM(2+)--> CALCINEURIN--> NFATC2--> IL6--> INFLAMMATION	2.449	6	positive
ANK2-->INFLAMMATION	ANK2--> CACNA1A--> CALCIUM(2+)--> PPP3CA--> NFATC2--> IL6--> INFLAMMATION	2.465	6	positive
ANK2-->INFLAMMATION	ANK2--> CACNA1B--> CALCIUM(2+)--> PPP3CA--> NFATC2--> IL6--> INFLAMMATION	2.465	6	positive
ANK2-->INFLAMMATION	ANK2--> CACNA1A--> CALCIUM(2+)--> CALCINEURIN--> NFATC2--> PTGS2--> INFLAMMATION	2.471	6	positive
ANK2-->INFLAMMATION	ANK2--> CACNA1B--> CALCIUM(2+)--> CALCINEURIN--> NFATC2--> PTGS2--> INFLAMMATION	2.471	6	positive
ANK2-->INFLAMMATION	ANK2--> CACNA1A--> CALCIUM(2+)--> CAMK2G--> STAT1--| NFKB-P65/P50--> INFLAMMATION	2.485	6	negative
ANK2-->INFLAMMATION	ANK2--> CACNA1B--> CALCIUM(2+)--> CAMK2G--> STAT1--| NFKB-P65/P50--> INFLAMMATION	2.485	6	negative
ANK2-->INFLAMMATION	ANK2--> CACNA1A--> CALCIUM(2+)--> PPP3CA--> NFATC2--> PTGS2--> INFLAMMATION	2.487	6	positive
ANK2-->INFLAMMATION	ANK2--> CACNA1B--> CALCIUM(2+)--> PPP3CA--> NFATC2--> PTGS2--> INFLAMMATION	2.487	6	positive
ANK2-->INFLAMMATION	ANK2--> CACNA1A--> CALCIUM(2+)--> PRKCA--| GSK3B--| NR3C1--> INFLAMMATION	2.55	6	positive
ANK2-->INFLAMMATION	ANK2--> CACNA1B--> CALCIUM(2+)--> PRKCA--| GSK3B--| NR3C1--> INFLAMMATION	2.55	6	positive
ANK2-->INFLAMMATION	ANK2--> CACNA1A--> CALCIUM(2+)--> PPP3CA--> NFATC4--> PTGS2--> INFLAMMATION	2.623	6	positive
ANK2-->INFLAMMATION	ANK2--> CACNA1B--> CALCIUM(2+)--> PPP3CA--> NFATC4--> PTGS2--> INFLAMMATION	2.623	6	positive
ANK2-->INFLAMMATION	ANK2--> CACNA1A--> CALCIUM(2+)--> CAPN1--> GSK3B--| NR3C1--> INFLAMMATION	2.642	6	negative
ANK2-->INFLAMMATION	ANK2--> CACNA1B--> CALCIUM(2+)--> CAPN1--> GSK3B--| NR3C1--> INFLAMMATION	2.642	6	negative
ANK2-->INFLAMMATION	ANK2--> CACNA1A--> CALCIUM(2+)--> CALCINEURIN--> NFATC3--> IL6--> INFLAMMATION	2.649	6	positive
ANK2-->INFLAMMATION	ANK2--> CACNA1B--> CALCIUM(2+)--> CALCINEURIN--> NFATC3--> IL6--> INFLAMMATION	2.649	6	positive
ANK2-->INFLAMMATION	ANK2--> CACNA1A--> CALCIUM(2+)--> CALCINEURIN--> NFATC3--> PTGS2--> INFLAMMATION	2.653	6	positive
ANK2-->INFLAMMATION	ANK2--> CACNA1B--> CALCIUM(2+)--> CALCINEURIN--> NFATC3--> PTGS2--> INFLAMMATION	2.653	6	positive
ANK2-->INFLAMMATION	ANK2--> CACNA1A--> CALCIUM(2+)--> CALCINEURIN--> NFATC4--> PTGS2--> INFLAMMATION	2.654	6	positive
ANK2-->INFLAMMATION	ANK2--> CACNA1B--> CALCIUM(2+)--> CALCINEURIN--> NFATC4--> PTGS2--> INFLAMMATION	2.654	6	positive
ANK2-->INFLAMMATION	ANK2--> CACNA1A--> CALCIUM(2+)--> PRKCA--| GSK3B--> NFKB-P65/P50--> INFLAMMATION	2.678	6	negative
ANK2-->INFLAMMATION	ANK2--> CACNA1A--> CALCIUM(2+)--> PPP3CA--> NFATC3--> IL6--> INFLAMMATION	2.678	6	positive
ANK2-->INFLAMMATION	ANK2--> CACNA1B--> CALCIUM(2+)--> PRKCA--| GSK3B--> NFKB-P65/P50--> INFLAMMATION	2.678	6	negative
ANK2-->INFLAMMATION	ANK2--> CACNA1B--> CALCIUM(2+)--> PPP3CA--> NFATC3--> IL6--> INFLAMMATION	2.678	6	positive
ANK2-->INFLAMMATION	ANK2--> CACNA1A--> CALCIUM(2+)--> PRKCA--| NFATC1--> IL6--> INFLAMMATION	2.682	6	negative
ANK2-->INFLAMMATION	ANK2--> CACNA1A--> CALCIUM(2+)--> PPP3CA--> NFATC3--> PTGS2--> INFLAMMATION	2.682	6	positive
ANK2-->INFLAMMATION	ANK2--> CACNA1B--> CALCIUM(2+)--> PRKCA--| NFATC1--> IL6--> INFLAMMATION	2.682	6	negative
ANK2-->INFLAMMATION	ANK2--> CACNA1B--> CALCIUM(2+)--> PPP3CA--> NFATC3--> PTGS2--> INFLAMMATION	2.682	6	positive
ANK2-->INFLAMMATION	ANK2--> PPP2R5A--> TGFBR1--> RHOA--> MAPK8--| NR3C1--> INFLAMMATION	2.694	6	negative
ANK2-->INFLAMMATION	ANK2--> CACNA1A--> CALCIUM(2+)--> PRKCA--| NFATC1--> PTGS2--> INFLAMMATION	2.756	6	negative
ANK2-->INFLAMMATION	ANK2--> CACNA1B--> CALCIUM(2+)--> PRKCA--| NFATC1--> PTGS2--> INFLAMMATION	2.756	6	negative
ANK2-->INFLAMMATION	ANK2--> CACNA1A--> CALCIUM(2+)--> CAPN1--> GSK3B--> NFKB-P65/P50--> INFLAMMATION	2.77	6	positive
ANK2-->INFLAMMATION	ANK2--> CACNA1B--> CALCIUM(2+)--> CAPN1--> GSK3B--> NFKB-P65/P50--> INFLAMMATION	2.77	6	positive
ANK2-->INFLAMMATION	ANK2--> CACNA1A--> CALCIUM(2+)--> CAMK2A--> SRF--> IL6--> INFLAMMATION	2.794	6	positive
ANK2-->INFLAMMATION	ANK2--> CACNA1B--> CALCIUM(2+)--> CAMK2A--> SRF--> IL6--> INFLAMMATION	2.794	6	positive
ANK2-->INFLAMMATION	ANK2--> CACNA1A--> CALCIUM(2+)--> CAMK2A--> SRF--> PTGS2--> INFLAMMATION	2.816	6	positive
ANK2-->INFLAMMATION	ANK2--> CACNA1B--> CALCIUM(2+)--> CAMK2A--> SRF--> PTGS2--> INFLAMMATION	2.816	6	positive
ANK2-->INFLAMMATION	ANK2--> CACNA1A--> CALCIUM(2+)--> CDH8--> IRF3--> IL6--> INFLAMMATION	2.883	6	positive
ANK2-->INFLAMMATION	ANK2--> CACNA1B--> CALCIUM(2+)--> CDH8--> IRF3--> IL6--> INFLAMMATION	2.883	6	positive
ANK2-->INFLAMMATION	ANK2--> CACNA1A--> CALCIUM(2+)--> PRKCA--| HES1--| NR3C1--> INFLAMMATION	2.885	6	positive
ANK2-->INFLAMMATION	ANK2--> CACNA1B--> CALCIUM(2+)--> PRKCA--| HES1--| NR3C1--> INFLAMMATION	2.885	6	positive
ANK2-->INFLAMMATION	ANK2--> CACNA1A--> CALCIUM(2+)--> PRKCA--> OR--| SRF--> IL6--> INFLAMMATION	2.943	6	unknown
ANK2-->INFLAMMATION	ANK2--> CACNA1B--> CALCIUM(2+)--> PRKCA--> OR--| SRF--> IL6--> INFLAMMATION	2.943	6	unknown
ANK2-->INFLAMMATION	ANK2--> CACNA1A--> CALCIUM(2+)--> PRKCA--> OR--| SRF--> PTGS2--> INFLAMMATION	2.965	6	unknown
ANK2-->INFLAMMATION	ANK2--> CACNA1B--> CALCIUM(2+)--> PRKCA--> OR--| SRF--> PTGS2--> INFLAMMATION	2.965	6	unknown
ANK2-->INFLAMMATION	ANK2--> PPP2R5A--> TGFBR1--> RAC1--> MAPK8--| NR3C1--> INFLAMMATION	3.187	6	negative
ANK2-->INFLAMMATION	ANK2--> PPP2R5A--> TGFBR1--> PI3K--> AKT--| NR3C1--> INFLAMMATION	3.448	6	negative
ANK2-->METASTASIS	ANK2--> CACNA1A--> CALCIUM(2+)--> CDH1--> CTNNB1--> METASTASIS	1.475	5	positive
ANK2-->METASTASIS	ANK2--> CACNA1B--> CALCIUM(2+)--> CDH1--> CTNNB1--> METASTASIS	1.475	5	positive
ANK2-->METASTASIS	ANK2--> CACNA1A--> CALCIUM(2+)--> CDH3--> CTNNB1--> METASTASIS	1.577	5	positive
ANK2-->METASTASIS	ANK2--> CACNA1B--> CALCIUM(2+)--> CDH3--> CTNNB1--> METASTASIS	1.577	5	positive
ANK2-->METASTASIS	ANK2--> CACNA1A--> CALCIUM(2+)--> CDH2--> CTNNB1--> METASTASIS	1.642	5	positive
ANK2-->METASTASIS	ANK2--> CACNA1B--> CALCIUM(2+)--> CDH2--> CTNNB1--> METASTASIS	1.642	5	positive
ANK2-->METASTASIS	ANK2--> CACNA1A--> CALCIUM(2+)--> CDH5--> CTNNB1--> METASTASIS	1.703	5	positive
ANK2-->METASTASIS	ANK2--> CACNA1B--> CALCIUM(2+)--> CDH5--> CTNNB1--> METASTASIS	1.703	5	positive
ANK2-->METASTASIS	ANK2--> CACNA1A--> CALCIUM(2+)--> CDH8--> CTNNB1--> METASTASIS	1.765	5	positive
ANK2-->METASTASIS	ANK2--> CACNA1B--> CALCIUM(2+)--> CDH8--> CTNNB1--> METASTASIS	1.765	5	positive
ANK2-->METASTASIS	ANK2--> CACNA1B--> CALCIUM(2+)--> CDH11--> OR--? CTNNB1--> METASTASIS	1.783	5	unknown
ANK2-->METASTASIS	ANK2--> CACNA1A--> CALCIUM(2+)--> CDH17--> CTNNB1--> METASTASIS	1.787	5	positive
ANK2-->METASTASIS	ANK2--> CACNA1B--> CALCIUM(2+)--> CDH17--> CTNNB1--> METASTASIS	1.787	5	positive
ANK2-->METASTASIS	ANK2--> CACNA1A--> CALCIUM(2+)--> CDH15--> CTNNB1--> METASTASIS	1.797	5	positive
ANK2-->METASTASIS	ANK2--> CACNA1B--> CALCIUM(2+)--> CDH15--> CTNNB1--> METASTASIS	1.797	5	positive
ANK2-->METASTASIS	ANK2--> CACNA1A--> CALCIUM(2+)--> CDH10--> CTNNB1--> METASTASIS	1.836	5	positive
ANK2-->METASTASIS	ANK2--> CACNA1B--> CALCIUM(2+)--> CDH10--> CTNNB1--> METASTASIS	1.836	5	positive
ANK2-->METASTASIS	ANK2--> CACNA1A--> CALCIUM(2+)--> CDH9--> CTNNB1--> METASTASIS	1.836	5	positive
ANK2-->METASTASIS	ANK2--> CACNA1B--> CALCIUM(2+)--> CDH9--> CTNNB1--> METASTASIS	1.836	5	positive
ANK2-->METASTASIS	ANK2--> CACNA1A--> CALCIUM(2+)--> CDH7--> CTNNB1--> METASTASIS	1.85	5	positive
ANK2-->METASTASIS	ANK2--> CACNA1B--> CALCIUM(2+)--> CDH7--> CTNNB1--> METASTASIS	1.85	5	positive
ANK2-->METASTASIS	ANK2--> CACNA1A--> CALCIUM(2+)--> CDH6--> CTNNB1--> METASTASIS	1.851	5	positive
ANK2-->METASTASIS	ANK2--> CACNA1B--> CALCIUM(2+)--> CDH6--> CTNNB1--> METASTASIS	1.851	5	positive
ANK2-->METASTASIS	ANK2--> CACNA1A--> CALCIUM(2+)--> CDH18--> CTNNB1--> METASTASIS	1.852	5	positive
ANK2-->METASTASIS	ANK2--> CACNA1B--> CALCIUM(2+)--> CDH18--> CTNNB1--> METASTASIS	1.852	5	positive
ANK2-->METASTASIS	ANK2--> CACNA1A--> CALCIUM(2+)--> CDH24--> CTNNB1--> METASTASIS	1.861	5	positive
ANK2-->METASTASIS	ANK2--> CACNA1B--> CALCIUM(2+)--> CDH24--> CTNNB1--> METASTASIS	1.861	5	positive
ANK2-->METASTASIS	ANK2--> CACNA1A--> CALCIUM(2+)--> PRKCA--> EZR--> METASTASIS	1.883	5	positive
ANK2-->METASTASIS	ANK2--> CACNA1B--> CALCIUM(2+)--> PRKCA--> EZR--> METASTASIS	1.883	5	positive
ANK2-->METASTASIS	ANK2--> CACNA1A--> CALCIUM(2+)--> PRKCA--> NFE2L2--> METASTASIS	1.887	5	positive
ANK2-->METASTASIS	ANK2--> CACNA1B--> CALCIUM(2+)--> PRKCA--> NFE2L2--> METASTASIS	1.887	5	positive
ANK2-->METASTASIS	ANK2--> CACNA1A--> CALCIUM(2+)--> CDH13--> CTNNB1--> METASTASIS	1.915	5	positive
ANK2-->METASTASIS	ANK2--> CACNA1B--> CALCIUM(2+)--> CDH13--> CTNNB1--> METASTASIS	1.915	5	positive
ANK2-->METASTASIS	ANK2--> CACNA1A--> CALCIUM(2+)--> CDH4--> CTNNB1--> METASTASIS	1.921	5	positive
ANK2-->METASTASIS	ANK2--> CACNA1B--> CALCIUM(2+)--> CDH4--> CTNNB1--> METASTASIS	1.921	5	positive
ANK2-->METASTASIS	ANK2--> CACNA1A--> CALCIUM(2+)--> CDH12--> CTNNB1--> METASTASIS	1.934	5	positive
ANK2-->METASTASIS	ANK2--> CACNA1B--> CALCIUM(2+)--> CDH12--> CTNNB1--> METASTASIS	1.934	5	positive
ANK2-->METASTASIS	ANK2--> CACNA1A--> CALCIUM(2+)--> CDH16--> CTNNB1--> METASTASIS	2.043	5	positive
ANK2-->METASTASIS	ANK2--> CACNA1B--> CALCIUM(2+)--> CDH16--> CTNNB1--> METASTASIS	2.043	5	positive
ANK2-->METASTASIS	ANK2--> CACNA1A--> CALCIUM(2+)--> CDH22--> CTNNB1--> METASTASIS	2.11	5	positive
ANK2-->METASTASIS	ANK2--> CACNA1B--> CALCIUM(2+)--> CDH22--> CTNNB1--> METASTASIS	2.11	5	positive
ANK2-->METASTASIS	ANK2--> CACNA1A--> CALCIUM(2+)--> CDH19--> CTNNB1--> METASTASIS	2.124	5	positive
ANK2-->METASTASIS	ANK2--> CACNA1B--> CALCIUM(2+)--> CDH19--> CTNNB1--> METASTASIS	2.124	5	positive
ANK2-->METASTASIS	ANK2--> CACNA1A--> CALCIUM(2+)--> CDH20--> CTNNB1--> METASTASIS	2.137	5	positive
ANK2-->METASTASIS	ANK2--> CACNA1B--> CALCIUM(2+)--> CDH20--> CTNNB1--> METASTASIS	2.137	5	positive
ANK2-->METASTASIS	ANK2--> CACNA1A--> CALCIUM(2+)--> CDH23--> CTNNB1--> METASTASIS	2.144	5	positive
ANK2-->METASTASIS	ANK2--> CACNA1B--> CALCIUM(2+)--> CDH23--> CTNNB1--> METASTASIS	2.144	5	positive
ANK2-->METASTASIS	ANK2--> CACNA1A--> CALCIUM(2+)--> PRKCA--| MET--> METASTASIS	2.186	5	negative
ANK2-->METASTASIS	ANK2--> CACNA1B--> CALCIUM(2+)--> PRKCA--| MET--> METASTASIS	2.186	5	negative
ANK2-->METASTASIS	ANK2--> CACNA1A--> CALCIUM(2+)--> CADHERINS--> CTNNB1--> METASTASIS	2.239	5	positive
ANK2-->METASTASIS	ANK2--> CACNA1B--> CALCIUM(2+)--> CADHERINS--> CTNNB1--> METASTASIS	2.239	5	positive
ANK2-->METASTASIS	ANK2--> PPP2R5A--> TGFBR1--> RHOA--> EZR--> METASTASIS	2.401	5	positive
ANK2-->PROLIFERATION	ANK2--> CACNA1B--> CALCIUM(2+)--> PRKCA--> PROLIFERATION	1.439	4	positive
ANK2-->PROLIFERATION	ANK2--> CACNA1A--> CALCIUM(2+)--> PRKCA--> PROLIFERATION	1.439	4	positive
ANK2-->PROLIFERATION	ANK2--> CACNA1A--> CALCIUM(2+)--> CDH1--> CTNNB1--> PROLIFERATION	1.475	5	positive
ANK2-->PROLIFERATION	ANK2--> CACNA1B--> CALCIUM(2+)--> CDH1--> CTNNB1--> PROLIFERATION	1.475	5	positive
ANK2-->PROLIFERATION	ANK2--> CACNA1A--> CALCIUM(2+)--> CDH3--> CTNNB1--> PROLIFERATION	1.577	5	positive
ANK2-->PROLIFERATION	ANK2--> CACNA1B--> CALCIUM(2+)--> CDH3--> CTNNB1--> PROLIFERATION	1.577	5	positive
ANK2-->PROLIFERATION	ANK2--> CACNA1A--> CALCIUM(2+)--> CDH2--> CTNNB1--> PROLIFERATION	1.642	5	positive
ANK2-->PROLIFERATION	ANK2--> CACNA1B--> CALCIUM(2+)--> CDH2--> CTNNB1--> PROLIFERATION	1.642	5	positive
ANK2-->PROLIFERATION	ANK2--> CACNA1A--> CALCIUM(2+)--> CDH5--> CTNNB1--> PROLIFERATION	1.703	5	positive
ANK2-->PROLIFERATION	ANK2--> CACNA1B--> CALCIUM(2+)--> CDH5--> CTNNB1--> PROLIFERATION	1.703	5	positive
ANK2-->PROLIFERATION	ANK2--> CACNA1A--> CALCIUM(2+)--> CDH8--> CTNNB1--> PROLIFERATION	1.765	5	positive
ANK2-->PROLIFERATION	ANK2--> CACNA1B--> CALCIUM(2+)--> CDH8--> CTNNB1--> PROLIFERATION	1.765	5	positive
ANK2-->PROLIFERATION	ANK2--> CACNA1A--> CALCIUM(2+)--> CDH11--> OR--? CTNNB1--> PROLIFERATION	1.783	5	unknown
ANK2-->PROLIFERATION	ANK2--> CACNA1B--> CALCIUM(2+)--> CDH11--> OR--? CTNNB1--> PROLIFERATION	1.783	5	unknown
ANK2-->PROLIFERATION	ANK2--> CACNA1A--> CALCIUM(2+)--> CDH17--> CTNNB1--> PROLIFERATION	1.787	5	positive
ANK2-->PROLIFERATION	ANK2--> CACNA1B--> CALCIUM(2+)--> CDH17--> CTNNB1--> PROLIFERATION	1.787	5	positive
ANK2-->PROLIFERATION	ANK2--> CACNA1A--> CALCIUM(2+)--> CDH15--> CTNNB1--> PROLIFERATION	1.797	5	positive
ANK2-->PROLIFERATION	ANK2--> CACNA1B--> CALCIUM(2+)--> CDH15--> CTNNB1--> PROLIFERATION	1.797	5	positive
ANK2-->PROLIFERATION	ANK2--> CACNA1A--> CALCIUM(2+)--> CDH10--> CTNNB1--> PROLIFERATION	1.836	5	positive
ANK2-->PROLIFERATION	ANK2--> CACNA1A--> CALCIUM(2+)--> CDH9--> CTNNB1--> PROLIFERATION	1.836	5	positive
ANK2-->PROLIFERATION	ANK2--> CACNA1B--> CALCIUM(2+)--> CDH10--> CTNNB1--> PROLIFERATION	1.836	5	positive
ANK2-->PROLIFERATION	ANK2--> CACNA1B--> CALCIUM(2+)--> CDH9--> CTNNB1--> PROLIFERATION	1.836	5	positive
ANK2-->PROLIFERATION	ANK2--> CACNA1A--> CALCIUM(2+)--> CDH7--> CTNNB1--> PROLIFERATION	1.85	5	positive
ANK2-->PROLIFERATION	ANK2--> CACNA1B--> CALCIUM(2+)--> CDH7--> CTNNB1--> PROLIFERATION	1.85	5	positive
ANK2-->PROLIFERATION	ANK2--> CACNA1A--> CALCIUM(2+)--> CDH6--> CTNNB1--> PROLIFERATION	1.851	5	positive
ANK2-->PROLIFERATION	ANK2--> CACNA1B--> CALCIUM(2+)--> CDH6--> CTNNB1--> PROLIFERATION	1.851	5	positive
ANK2-->PROLIFERATION	ANK2--> CACNA1A--> CALCIUM(2+)--> CDH18--> CTNNB1--> PROLIFERATION	1.852	5	positive
ANK2-->PROLIFERATION	ANK2--> CACNA1B--> CALCIUM(2+)--> CDH18--> CTNNB1--> PROLIFERATION	1.852	5	positive
ANK2-->PROLIFERATION	ANK2--> CACNA1A--> CALCIUM(2+)--> CAMK2A--| CREB1_P16220--> PROLIFERATION	1.854	5	negative
ANK2-->PROLIFERATION	ANK2--> CACNA1B--> CALCIUM(2+)--> CAMK2A--| CREB1_P16220--> PROLIFERATION	1.854	5	negative
ANK2-->PROLIFERATION	ANK2--> CACNA1A--> CALCIUM(2+)--> CDH24--> CTNNB1--> PROLIFERATION	1.861	5	positive
ANK2-->PROLIFERATION	ANK2--> CACNA1B--> CALCIUM(2+)--> CDH24--> CTNNB1--> PROLIFERATION	1.861	5	positive
ANK2-->PROLIFERATION	ANK2--> CACNA1A--> CALCIUM(2+)--> PRKCA--> NFE2L2--> PROLIFERATION	1.887	5	positive
ANK2-->PROLIFERATION	ANK2--> CACNA1B--> CALCIUM(2+)--> PRKCA--> NFE2L2--> PROLIFERATION	1.887	5	positive
ANK2-->PROLIFERATION	ANK2--> CACNA1A--> CALCIUM(2+)--> CDH13--> CTNNB1--> PROLIFERATION	1.915	5	positive
ANK2-->PROLIFERATION	ANK2--> CACNA1A--> CALCIUM(2+)--> CAMK2G--> STAT1--| PROLIFERATION	1.915	5	negative
ANK2-->PROLIFERATION	ANK2--> CACNA1B--> CALCIUM(2+)--> CDH13--> CTNNB1--> PROLIFERATION	1.915	5	positive
ANK2-->PROLIFERATION	ANK2--> CACNA1B--> CALCIUM(2+)--> CAMK2G--> STAT1--| PROLIFERATION	1.915	5	negative
ANK2-->PROLIFERATION	ANK2--> CACNA1A--> CALCIUM(2+)--> CDH4--> CTNNB1--> PROLIFERATION	1.921	5	positive
ANK2-->PROLIFERATION	ANK2--> CACNA1B--> CALCIUM(2+)--> CDH4--> CTNNB1--> PROLIFERATION	1.921	5	positive
ANK2-->PROLIFERATION	ANK2--> CACNA1A--> CALCIUM(2+)--> CDH12--> CTNNB1--> PROLIFERATION	1.934	5	positive
ANK2-->PROLIFERATION	ANK2--> CACNA1B--> CALCIUM(2+)--> CDH12--> CTNNB1--> PROLIFERATION	1.934	5	positive
ANK2-->PROLIFERATION	ANK2--> CACNA1A--> CALCIUM(2+)--> CDH16--> CTNNB1--> PROLIFERATION	2.043	5	positive
ANK2-->PROLIFERATION	ANK2--> CACNA1B--> CALCIUM(2+)--> CDH16--> CTNNB1--> PROLIFERATION	2.043	5	positive
ANK2-->PROLIFERATION	ANK2--> CACNA1A--> CALCIUM(2+)--> CDH22--> CTNNB1--> PROLIFERATION	2.11	5	positive
ANK2-->PROLIFERATION	ANK2--> CACNA1B--> CALCIUM(2+)--> CDH22--> CTNNB1--> PROLIFERATION	2.11	5	positive
ANK2-->PROLIFERATION	ANK2--> CACNA1A--> CALCIUM(2+)--> CDH19--> CTNNB1--> PROLIFERATION	2.124	5	positive
ANK2-->PROLIFERATION	ANK2--> CACNA1B--> CALCIUM(2+)--> CDH19--> CTNNB1--> PROLIFERATION	2.124	5	positive
ANK2-->PROLIFERATION	ANK2--> CACNA1A--> CALCIUM(2+)--> CDH20--> CTNNB1--> PROLIFERATION	2.137	5	positive
ANK2-->PROLIFERATION	ANK2--> CACNA1B--> CALCIUM(2+)--> CDH20--> CTNNB1--> PROLIFERATION	2.137	5	positive
ANK2-->PROLIFERATION	ANK2--> CACNA1A--> CALCIUM(2+)--> CDH23--> CTNNB1--> PROLIFERATION	2.144	5	positive
ANK2-->PROLIFERATION	ANK2--> CACNA1B--> CALCIUM(2+)--> CDH23--> CTNNB1--> PROLIFERATION	2.144	5	positive
ANK2-->PROLIFERATION	ANK2--> CACNA1A--> CALCIUM(2+)--> CDH4--> RAC1--> PROLIFERATION	2.176	5	positive
ANK2-->PROLIFERATION	ANK2--> CACNA1B--> CALCIUM(2+)--> CDH4--> RAC1--> PROLIFERATION	2.176	5	positive
ANK2-->PROLIFERATION	ANK2--> CACNA1A--> CALCIUM(2+)--> CADHERINS--> CTNNB1--> PROLIFERATION	2.239	5	positive
ANK2-->PROLIFERATION	ANK2--> CACNA1B--> CALCIUM(2+)--> CADHERINS--> CTNNB1--> PROLIFERATION	2.239	5	positive
ANK2-->PROLIFERATION	ANK2--> PPP2R5A--> TGFBR1--> SMAD3--> NOTCH--> PROLIFERATION	2.277	5	positive
ANK2-->PROLIFERATION	ANK2--> PPP2R5A--> TGFBR1--> SMAD3--| MYC--> PROLIFERATION	2.309	5	negative
ANK2-->PROLIFERATION	ANK2--> PPP2R5A--> TGFBR1--> PI3K--> PROLIFERATION	2.406	4	positive
ANK2-->PROLIFERATION	ANK2--> PPP2R5A--> TGFBR1--> PIK3R1--[] PI3K--> PROLIFERATION	2.42	5	positive
ANK2-->PROLIFERATION	ANK2--> PPP2R5A--> TGFBR1--> RAC1--> PROLIFERATION	2.471	4	positive
ANK2-->PROLIFERATION	ANK2--> PPP2R5A--> TGFBR1--> PI3K--> AKT--> PROLIFERATION	2.648	5	positive
ANK2-->PROLIFERATION	ANK2--> PPP2R5A--> TGFBR1--> SMAD2--> CREB1_P16220--> PROLIFERATION	2.668	5	positive
SYNE1-->ANGIOGENESIS	SYNE1--[] LINC COMPLEX--> TTM COMPLEX--> SHELTERIN COMPLEX--| ATM--> HIF1A--> VEGFA--> ANGIOGENESIS	3.801	7	negative
SYNE1-->ANGIOGENESIS	SYNE1--[] LINC COMPLEX--> TTM COMPLEX--> SHELTERIN COMPLEX--| ATM--> ABL1--? OR--> JUN--> TGFB1--> ANGIOGENESIS	4.245	8	unknown
SYNE1-->ANGIOGENESIS	SYNE1--[] LINC COMPLEX--> TTM COMPLEX--> SHELTERIN COMPLEX--| ATM--> PRKDC--? JUN--> TGFB1--> ANGIOGENESIS	4.323	8	unknown
SYNE1-->ANGIOGENESIS	SYNE1--[] LINC COMPLEX--> TTM COMPLEX--> SHELTERIN COMPLEX--| ATM--> PRKDC--> HNRNPU--> TNF--> ANGIOGENESIS	4.714	8	negative
SYNE1-->ANGIOGENESIS	SYNE1--[] LINC COMPLEX--> TTM COMPLEX--> SHELTERIN COMPLEX--| ATM--> KHSRP--> SRC--> TGFA--> ANGIOGENESIS	5.063	8	negative
SYNE1-->CELL_DEATH	SYNE1--[] LINC COMPLEX--> TTM COMPLEX--> SHELTERIN COMPLEX--| ATM--> TP53--> CELL_DEATH	3.149	6	negative
SYNE1-->CELL_DEATH	SYNE1--[] LINC COMPLEX--> TTM COMPLEX--> SHELTERIN COMPLEX--| ATM--| MDM2--| TP53--> CELL_DEATH	3.271	7	negative
SYNE1-->CELL_DEATH	SYNE1--[] LINC COMPLEX--> TTM COMPLEX--> SHELTERIN COMPLEX--| ATM--| MDM2--| TP73--> CELL_DEATH	3.373	7	negative
SYNE1-->CELL_DEATH	SYNE1--[] LINC COMPLEX--> TTM COMPLEX--> SHELTERIN COMPLEX--| ATM--> CHEK1--> TP53--> CELL_DEATH	3.41	7	negative
SYNE1-->CELL_DEATH	SYNE1--[] LINC COMPLEX--> TTM COMPLEX--> SHELTERIN COMPLEX--| ATM--> TP53--| BCL2--| CELL_DEATH	3.414	7	negative
SYNE1-->CELL_DEATH	SYNE1--[] LINC COMPLEX--> TTM COMPLEX--> SHELTERIN COMPLEX--| ATM--> CHEK2--> TP53--> CELL_DEATH	3.415	7	negative
SYNE1-->CELL_DEATH	SYNE1--[] LINC COMPLEX--> TTM COMPLEX--> SHELTERIN COMPLEX--| ATM--| IKBKG--> NFKB-P65/P50--| CELL_DEATH	3.466	7	negative
SYNE1-->CELL_DEATH	SYNE1--[] LINC COMPLEX--> TTM COMPLEX--> SHELTERIN COMPLEX--| ATM--> PRKDC--> TP53--> CELL_DEATH	3.473	7	negative
SYNE1-->CELL_DEATH	SYNE1--[] LINC COMPLEX--> TTM COMPLEX--> SHELTERIN COMPLEX--| ATM--> ABL1--> TP73--> CELL_DEATH	3.534	7	negative
SYNE1-->CELL_DEATH	SYNE1--[] LINC COMPLEX--> TTM COMPLEX--> SHELTERIN COMPLEX--| ATM--> ABL1--> YAP1--| CELL_DEATH	3.555	7	positive
SYNE1-->CELL_DEATH	SYNE1--[] LINC COMPLEX--> TTM COMPLEX--> SHELTERIN COMPLEX--| ATM--> CHEK1--> TP73--> CELL_DEATH	3.65	7	negative
SYNE1-->CELL_DEATH	SYNE1--[] LINC COMPLEX--> TTM COMPLEX--> SHELTERIN COMPLEX--| ATM--> EP300--> TP53--> CELL_DEATH	3.67	7	negative
SYNE1-->CELL_DEATH	SYNE1--[] LINC COMPLEX--> TTM COMPLEX--> SHELTERIN COMPLEX--| ATM--> OR--? STK11--> TP53--> CELL_DEATH	3.706	7	unknown
SYNE1-->CELL_DEATH	SYNE1--[] LINC COMPLEX--> TTM COMPLEX--> SHELTERIN COMPLEX--| ATM--> CHEK2--? PML--> CELL_DEATH	3.754	7	unknown
SYNE1-->CELL_DEATH	SYNE1--[] LINC COMPLEX--> TTM COMPLEX--> SHELTERIN COMPLEX--| ATM--> TP53--| HK2--| CELL_DEATH	3.789	7	negative
SYNE1-->CELL_DEATH	SYNE1--[] LINC COMPLEX--> TTM COMPLEX--> SHELTERIN COMPLEX--| ATM--| CREB1_P16220--| FOXO--> CELL_DEATH	3.983	7	negative
SYNE1-->CELL_DEATH	SYNE1--[] LINC COMPLEX--> TTM COMPLEX--> SHELTERIN COMPLEX--| ATM--> EP300--> PLAG1--> CELL_DEATH	4.292	7	negative
SYNE1-->CELL_DEATH	SYNE1--[] LINC COMPLEX--> TTM COMPLEX--> SHELTERIN COMPLEX--| ATM--> METTL3--> WWTR1--| CELL_DEATH	4.56	7	positive
SYNE1-->DIFFERENTIATION	SYNE1--[] LINC COMPLEX--> TTM COMPLEX--> SHELTERIN COMPLEX--| ATM--| MDM2--| EP300--> DIFFERENTIATION	3.574	7	negative
SYNE1-->DIFFERENTIATION	SYNE1--[] LINC COMPLEX--> TTM COMPLEX--> SHELTERIN COMPLEX--| ATM--> EP300--> DIFFERENTIATION	3.592	6	negative
SYNE1-->DIFFERENTIATION	SYNE1--[] LINC COMPLEX--> TTM COMPLEX--> SHELTERIN COMPLEX--| ATM--| MDM2--> NOTCH1--> DIFFERENTIATION	3.776	7	positive
SYNE1-->DIFFERENTIATION	SYNE1--[] LINC COMPLEX--> TTM COMPLEX--> SHELTERIN COMPLEX--| ATM--> ABL1--> CEBPB--> DIFFERENTIATION	3.874	7	negative
SYNE1-->DIFFERENTIATION	SYNE1--[] LINC COMPLEX--> TTM COMPLEX--> SHELTERIN COMPLEX--| ATM--> TTC5--> EP300--> DIFFERENTIATION	3.902	7	negative
SYNE1-->DIFFERENTIATION	SYNE1--[] LINC COMPLEX--> TTM COMPLEX--> SHELTERIN COMPLEX--| ATM--> EP300--> MYOD1--> DIFFERENTIATION	3.918	7	negative
SYNE1-->DIFFERENTIATION	SYNE1--[] LINC COMPLEX--> TTM COMPLEX--> SHELTERIN COMPLEX--| ATM--> ABL1--| MYOD1--> DIFFERENTIATION	3.976	7	positive
SYNE1-->DIFFERENTIATION	SYNE1--[] LINC COMPLEX--> TTM COMPLEX--> SHELTERIN COMPLEX--| ATM--> FBXW7--| NOTCH1--> DIFFERENTIATION	3.997	7	positive
SYNE1-->DIFFERENTIATION	SYNE1--[] LINC COMPLEX--> TTM COMPLEX--> SHELTERIN COMPLEX--| ATM--> EP300--> MN1--| DIFFERENTIATION	4.229	7	positive
SYNE1-->DIFFERENTIATION	SYNE1--[] LINC COMPLEX--> TTM COMPLEX--> SHELTERIN COMPLEX--| ATM--| SIAH1--> NOTCH1--> DIFFERENTIATION	4.434	7	positive
SYNE1-->DIFFERENTIATION	SYNE1--[] LINC COMPLEX--> TTM COMPLEX--> SHELTERIN COMPLEX--| ATM--| COP1--| CEBPB--> DIFFERENTIATION	4.56	7	negative
SYNE1-->DNA_REPAIR	SYNE1--> MSH2/MSH6--> BLM--> DNA_REPAIR	1.474	3	positive
SYNE1-->GLYCOLYSIS	SYNE1--[] LINC COMPLEX--> TTM COMPLEX--> SHELTERIN COMPLEX--| ATM--> TP53--| GLYCOLYSIS	3.149	6	positive
SYNE1-->GLYCOLYSIS	SYNE1--[] LINC COMPLEX--> TTM COMPLEX--> SHELTERIN COMPLEX--| ATM--| MDM2--| TP53--| GLYCOLYSIS	3.271	7	positive
SYNE1-->GLYCOLYSIS	SYNE1--[] LINC COMPLEX--> TTM COMPLEX--> SHELTERIN COMPLEX--| ATM--> CHEK1--> TP53--| GLYCOLYSIS	3.41	7	positive
SYNE1-->GLYCOLYSIS	SYNE1--[] LINC COMPLEX--> TTM COMPLEX--> SHELTERIN COMPLEX--| ATM--> CHEK2--> TP53--| GLYCOLYSIS	3.415	7	positive
SYNE1-->GLYCOLYSIS	SYNE1--[] LINC COMPLEX--> TTM COMPLEX--> SHELTERIN COMPLEX--| ATM--> PRKDC--> TP53--| GLYCOLYSIS	3.473	7	positive
SYNE1-->GLYCOLYSIS	SYNE1--[] LINC COMPLEX--> TTM COMPLEX--> SHELTERIN COMPLEX--| ATM--> HIF1A--> GLYCOLYSIS	3.528	6	negative
SYNE1-->GLYCOLYSIS	SYNE1--[] LINC COMPLEX--> TTM COMPLEX--> SHELTERIN COMPLEX--| ATM--> EP300--> TP53--| GLYCOLYSIS	3.67	7	positive
SYNE1-->GLYCOLYSIS	SYNE1--[] LINC COMPLEX--> TTM COMPLEX--> SHELTERIN COMPLEX--| ATM--> OR--? STK11--> TP53--| GLYCOLYSIS	3.706	7	unknown
SYNE1-->GLYCOLYSIS	SYNE1--[] LINC COMPLEX--> TTM COMPLEX--> SHELTERIN COMPLEX--| ATM--> TP53--| HK2--> GLYCOLYSIS	3.789	7	positive
SYNE1-->GLYCOLYSIS	SYNE1--[] LINC COMPLEX--> TTM COMPLEX--> SHELTERIN COMPLEX--| ATM--> OR--? STK11--> AMPK--> GLYCOLYSIS	3.809	7	unknown
SYNE1-->IMMORTALITY	SYNE1--[] LINC COMPLEX--> TTM COMPLEX--> SHELTERIN COMPLEX--| ATM--| DAXX--| IMMORTALITY	3.478	6	negative
SYNE1-->INFLAMMATION	SYNE1--[] LINC COMPLEX--> TTM COMPLEX--> SHELTERIN COMPLEX--| ATM--| IKBKG--> IKBKB--? OR--| NFKB-P65/P50--> INFLAMMATION	3.422	8	unknown
SYNE1-->INFLAMMATION	SYNE1--[] LINC COMPLEX--> TTM COMPLEX--> SHELTERIN COMPLEX--| ATM--| IKBKG--> NFKB-P65/P50--> INFLAMMATION	3.466	7	positive
SYNE1-->INFLAMMATION	SYNE1--[] LINC COMPLEX--> TTM COMPLEX--> SHELTERIN COMPLEX--| ATM--| IKBKG--[] IKK-COMPLEX--> NFKB-P65/P50--> INFLAMMATION	3.501	8	positive
SYNE1-->INFLAMMATION	SYNE1--[] LINC COMPLEX--> TTM COMPLEX--> SHELTERIN COMPLEX--| ATM--| IKBKG--> RELA--[] NFKB-P65/P50--> INFLAMMATION	3.619	8	positive
SYNE1-->INFLAMMATION	SYNE1--[] LINC COMPLEX--> TTM COMPLEX--> SHELTERIN COMPLEX--| ATM--| IKBKG--> RELA--> IL6--> INFLAMMATION	3.736	8	positive
SYNE1-->INFLAMMATION	SYNE1--[] LINC COMPLEX--> TTM COMPLEX--> SHELTERIN COMPLEX--| ATM--> PRKDC--? NR3C1--> INFLAMMATION	3.879	7	unknown
SYNE1-->INFLAMMATION	SYNE1--[] LINC COMPLEX--> TTM COMPLEX--> SHELTERIN COMPLEX--| ATM--> EP300--> RELA--[] NFKB-P65/P50--> INFLAMMATION	3.993	8	negative
SYNE1-->INFLAMMATION	SYNE1--[] LINC COMPLEX--> TTM COMPLEX--> SHELTERIN COMPLEX--| ATM--> E2F1--> HDAC1--| NFKB-P65/P50--> INFLAMMATION	4.093	8	positive
SYNE1-->INFLAMMATION	SYNE1--[] LINC COMPLEX--> TTM COMPLEX--> SHELTERIN COMPLEX--| ATM--> PRKDC--? HSP90AA1--| NR3C1--> INFLAMMATION	4.101	8	unknown
SYNE1-->INFLAMMATION	SYNE1--[] LINC COMPLEX--> TTM COMPLEX--> SHELTERIN COMPLEX--| ATM--> EP300--> RELA--> IL6--> INFLAMMATION	4.11	8	negative
SYNE1-->INFLAMMATION	SYNE1--[] LINC COMPLEX--> TTM COMPLEX--> SHELTERIN COMPLEX--| ATM--> CHEK1--| NFKB1--[] NFKB-P65/P50--> INFLAMMATION	4.114	8	positive
SYNE1-->INFLAMMATION	SYNE1--[] LINC COMPLEX--> TTM COMPLEX--> SHELTERIN COMPLEX--| ATM--> HIF1A--> CCL2--> INFLAMMATION	4.175	7	negative
SYNE1-->INFLAMMATION	SYNE1--[] LINC COMPLEX--> TTM COMPLEX--> SHELTERIN COMPLEX--| ATM--> ABL1--> CDK5--| NR3C1--> INFLAMMATION	4.204	8	positive
SYNE1-->INFLAMMATION	SYNE1--[] LINC COMPLEX--> TTM COMPLEX--> SHELTERIN COMPLEX--| ATM--> HIF1A--> IL1B--> IL1R1--> INFLAMMATION	4.319	8	negative
SYNE1-->INFLAMMATION	SYNE1--[] LINC COMPLEX--> TTM COMPLEX--> SHELTERIN COMPLEX--| ATM--> PRKDC--> AKT--| NR3C1--> INFLAMMATION	4.322	8	positive
SYNE1-->INFLAMMATION	SYNE1--[] LINC COMPLEX--> TTM COMPLEX--> SHELTERIN COMPLEX--| ATM--> PRKDC--> IRF3--> IL6--> INFLAMMATION	4.474	8	negative
SYNE1-->INFLAMMATION	SYNE1--[] LINC COMPLEX--> TTM COMPLEX--> SHELTERIN COMPLEX--| ATM--> OR--? BRCA1--| AKT--| NR3C1--> INFLAMMATION	4.482	8	unknown
SYNE1-->INFLAMMATION	SYNE1--[] LINC COMPLEX--> TTM COMPLEX--> SHELTERIN COMPLEX--| ATM--> PRKDC--? NR3C1--> IRAK3--| INFLAMMATION	4.545	8	unknown
SYNE1-->INFLAMMATION	SYNE1--[] LINC COMPLEX--> TTM COMPLEX--> SHELTERIN COMPLEX--| ATM--> PRKDC--> SRF--> IL6--> INFLAMMATION	4.573	8	negative
SYNE1-->INFLAMMATION	SYNE1--[] LINC COMPLEX--> TTM COMPLEX--> SHELTERIN COMPLEX--| ATM--> PRKDC--> SRF--> PTGS2--> INFLAMMATION	4.595	8	negative
SYNE1-->INFLAMMATION	SYNE1--[] LINC COMPLEX--> TTM COMPLEX--> SHELTERIN COMPLEX--| ATM--> PRKDC--> HNRNPU--> TNF--> INFLAMMATION	4.714	8	negative
SYNE1-->METASTASIS	SYNE1--[] LINC COMPLEX--> TTM COMPLEX--> SHELTERIN COMPLEX--| ATM--> ABL1--> WASF3--> METASTASIS	3.707	7	negative
SYNE1-->METASTASIS	SYNE1--[] LINC COMPLEX--> TTM COMPLEX--> SHELTERIN COMPLEX--| ATM--> ABL1--> YAP1--> CTNNB1--> METASTASIS	4.04	8	negative
SYNE1-->METASTASIS	SYNE1--[] LINC COMPLEX--> TTM COMPLEX--> SHELTERIN COMPLEX--| ATM--| IKBKG--> RELA--> MET--> METASTASIS	4.145	8	positive
SYNE1-->METASTASIS	SYNE1--[] LINC COMPLEX--> TTM COMPLEX--> SHELTERIN COMPLEX--| ATM--> ABL1--> CDK5--> EZR--> METASTASIS	4.203	8	negative
SYNE1-->METASTASIS	SYNE1--[] LINC COMPLEX--> TTM COMPLEX--> SHELTERIN COMPLEX--| ATM--> CCAR2--| SIRT1--> CTNNB1--> METASTASIS	4.232	8	positive
SYNE1-->METASTASIS	SYNE1--[] LINC COMPLEX--> TTM COMPLEX--> SHELTERIN COMPLEX--| ATM--? SP1--> MET--> METASTASIS	4.299	7	unknown
SYNE1-->METASTASIS	SYNE1--[] LINC COMPLEX--> TTM COMPLEX--> SHELTERIN COMPLEX--| ATM--> BUB1--> PLK1--? CTNNB1--> METASTASIS	4.307	8	unknown
SYNE1-->METASTASIS	SYNE1--[] LINC COMPLEX--> TTM COMPLEX--> SHELTERIN COMPLEX--| ATM--> ABL1--> EGFR--> OR--? EZR--> METASTASIS	4.316	8	unknown
SYNE1-->METASTASIS	SYNE1--[] LINC COMPLEX--> TTM COMPLEX--> SHELTERIN COMPLEX--| ATM--> PRKDC--> AKT--> CTNNB1--> METASTASIS	4.322	8	negative
SYNE1-->METASTASIS	SYNE1--[] LINC COMPLEX--> TTM COMPLEX--> SHELTERIN COMPLEX--| ATM--> PRKDC--> AKT--> EZR--> METASTASIS	4.322	8	negative
SYNE1-->METASTASIS	SYNE1--[] LINC COMPLEX--> TTM COMPLEX--> SHELTERIN COMPLEX--| ATM--? SP1--> HGF--> MET--> METASTASIS	4.479	8	unknown
SYNE1-->METASTASIS	SYNE1--[] LINC COMPLEX--> TTM COMPLEX--> SHELTERIN COMPLEX--| ATM--> OR--? BRCA1--| AKT--> CTNNB1--> METASTASIS	4.482	8	unknown
SYNE1-->METASTASIS	SYNE1--[] LINC COMPLEX--> TTM COMPLEX--> SHELTERIN COMPLEX--| ATM--> OR--? BRCA1--| AKT--> EZR--> METASTASIS	4.482	8	unknown
SYNE1-->METASTASIS	SYNE1--[] LINC COMPLEX--> TTM COMPLEX--> SHELTERIN COMPLEX--| ATM--> EP300--> RELA--> MET--> METASTASIS	4.519	8	negative
SYNE1-->METASTASIS	SYNE1--[] LINC COMPLEX--> TTM COMPLEX--> SHELTERIN COMPLEX--| ATM--> ABL1--? OR--> PRKD1--> CTNNB1--> METASTASIS	4.548	8	unknown
SYNE1-->METASTASIS	SYNE1--[] LINC COMPLEX--> TTM COMPLEX--> SHELTERIN COMPLEX--| ATM--> ABL1--> PLK1--? CTNNB1--> METASTASIS	4.576	8	unknown
SYNE1-->METASTASIS	SYNE1--[] LINC COMPLEX--> TTM COMPLEX--> SHELTERIN COMPLEX--| ATM--> SMAD1--> DVL1--> CTNNB1--> METASTASIS	4.6	8	negative
SYNE1-->METASTASIS	SYNE1--[] LINC COMPLEX--> TTM COMPLEX--> SHELTERIN COMPLEX--| ATM--> KHSRP--> SRC--> OR--| CTNNB1--> METASTASIS	4.602	8	unknown
SYNE1-->METASTASIS	SYNE1--[] LINC COMPLEX--> TTM COMPLEX--> SHELTERIN COMPLEX--| ATM--> OR--? STK11--| PAK1--> CTNNB1--> METASTASIS	4.666	8	unknown
SYNE1-->METASTASIS	SYNE1--[] LINC COMPLEX--> TTM COMPLEX--> SHELTERIN COMPLEX--| ATM--> EP300--> MAML1--> CTNNB1--> METASTASIS	4.684	8	negative
SYNE1-->METASTASIS	SYNE1--[] LINC COMPLEX--> TTM COMPLEX--> SHELTERIN COMPLEX--| ATM--> KHSRP--> SRC--> EZR--> METASTASIS	4.748	8	negative
SYNE1-->METASTASIS	SYNE1--[] LINC COMPLEX--> TTM COMPLEX--> SHELTERIN COMPLEX--| ATM--> HNF1A--> CDH17--> CTNNB1--> METASTASIS	4.78	8	negative
SYNE1-->METASTASIS	SYNE1--[] LINC COMPLEX--> TTM COMPLEX--> SHELTERIN COMPLEX--| ATM--> FBXW7--| DAB2IP--| CTNNB1--> METASTASIS	4.944	8	negative
SYNE1-->METASTASIS	SYNE1--[] LINC COMPLEX--> TTM COMPLEX--> SHELTERIN COMPLEX--| ATM--> METTL3--> EGFR--> OR--? EZR--> METASTASIS	4.956	8	unknown
SYNE1-->PROLIFERATION	SYNE1--[] LINC COMPLEX--> TTM COMPLEX--> SHELTERIN COMPLEX--| ATM--> ATF2--> PROLIFERATION	3.427	6	negative
SYNE1-->PROLIFERATION	SYNE1--[] LINC COMPLEX--> TTM COMPLEX--> SHELTERIN COMPLEX--| ATM--| CREB1_P16220--> PROLIFERATION	3.46	6	positive
SYNE1-->PROLIFERATION	SYNE1--[] LINC COMPLEX--> TTM COMPLEX--> SHELTERIN COMPLEX--| ATM--> PRKDC--> AKT--> PROLIFERATION	3.522	7	negative
SYNE1-->PROLIFERATION	SYNE1--[] LINC COMPLEX--> TTM COMPLEX--> SHELTERIN COMPLEX--| ATM--> ABL1--> YAP1--> PROLIFERATION	3.555	7	negative
SYNE1-->PROLIFERATION	SYNE1--[] LINC COMPLEX--> TTM COMPLEX--> SHELTERIN COMPLEX--| ATM--> ABL1--| CDKN1B--| PROLIFERATION	3.656	7	negative
SYNE1-->PROLIFERATION	SYNE1--[] LINC COMPLEX--> TTM COMPLEX--> SHELTERIN COMPLEX--| ATM--> ABL1--? RB1--| PROLIFERATION	3.669	7	unknown
SYNE1-->PROLIFERATION	SYNE1--[] LINC COMPLEX--> TTM COMPLEX--> SHELTERIN COMPLEX--| ATM--> OR--? BRCA1--| AKT--> PROLIFERATION	3.682	7	unknown
SYNE1-->PROLIFERATION	SYNE1--[] LINC COMPLEX--> TTM COMPLEX--> SHELTERIN COMPLEX--| ATM--> CHEK1--> RB1--| PROLIFERATION	3.728	7	positive
SYNE1-->PROLIFERATION	SYNE1--[] LINC COMPLEX--> TTM COMPLEX--> SHELTERIN COMPLEX--| ATM--> CHEK2--> RB1--| PROLIFERATION	3.74	7	positive
SYNE1-->PROLIFERATION	SYNE1--[] LINC COMPLEX--> TTM COMPLEX--> SHELTERIN COMPLEX--| ATM--> ABL1--? OR--> JUN--> PROLIFERATION	3.746	7	unknown
SYNE1-->PROLIFERATION	SYNE1--[] LINC COMPLEX--> TTM COMPLEX--> SHELTERIN COMPLEX--| ATM--> ABL1--| MTOR--> PROLIFERATION	3.795	7	unknown
SYNE1-->PROLIFERATION	SYNE1--[] LINC COMPLEX--> TTM COMPLEX--> SHELTERIN COMPLEX--| ATM--> PRKDC--? JUN--> PROLIFERATION	3.824	7	unknown
SYNE1-->PROLIFERATION	SYNE1--[] LINC COMPLEX--> TTM COMPLEX--> SHELTERIN COMPLEX--| ATM--> FBXW7--| MYC--> PROLIFERATION	3.858	7	positive
SYNE1-->PROLIFERATION	SYNE1--[] LINC COMPLEX--> TTM COMPLEX--> SHELTERIN COMPLEX--| ATM--> TP53--> NR4A3--| PROLIFERATION	3.901	7	positive
SYNE1-->PROLIFERATION	SYNE1--[] LINC COMPLEX--> TTM COMPLEX--> SHELTERIN COMPLEX--| ATM--> FBXW7--| NOTCH--> PROLIFERATION	3.997	7	positive
SYNE1-->PROLIFERATION	SYNE1--[] LINC COMPLEX--> TTM COMPLEX--> SHELTERIN COMPLEX--| ATM--> EP300--> MN1--> PROLIFERATION	4.229	7	negative
SYNE1-->PROLIFERATION	SYNE1--[] LINC COMPLEX--> TTM COMPLEX--> SHELTERIN COMPLEX--| ATM--| SIAH1--> NOTCH--> PROLIFERATION	4.434	7	positive
SYNE1-->PROLIFERATION	SYNE1--[] LINC COMPLEX--> TTM COMPLEX--> SHELTERIN COMPLEX--| ATM--> METTL3--> WWTR1--> PROLIFERATION	4.56	7	negative
KMT2D-->ANGIOGENESIS	KMT2D--> ESR1--> PI3K--> AKT--? MTOR--> STAT3--> VEGFA--> ANGIOGENESIS	2.763	7	unknown
KMT2D-->ANGIOGENESIS	KMT2D--> ESR1--> PI3K--> AKT--| FOXO1--| STAT3--> VEGFA--> ANGIOGENESIS	2.925	7	positive
KMT2D-->ANGIOGENESIS	KMT2D--> ESR1--> PI3K--> AKT--| IRAK1--> STAT3--> VEGFA--> ANGIOGENESIS	2.941	7	negative
KMT2D-->ANGIOGENESIS	KMT2D--> ESR1--> PI3K--> AKT--| PTPN1--| STAT3--> VEGFA--> ANGIOGENESIS	2.948	7	positive
KMT2D-->ANGIOGENESIS	KMT2D--> ESR1--> PI3K--> AKT--| NR3C1--| JUN--> TGFB1--> ANGIOGENESIS	3.001	7	positive
KMT2D-->ANGIOGENESIS	KMT2D--> ESR1--> PI3K--> AKT--| GSK3B--| JUN--> TGFB1--> ANGIOGENESIS	3.014	7	positive
KMT2D-->ANGIOGENESIS	KMT2D--> ESR1--| PPARG--| HDAC1--| RELA--> JUN--> TGFB1--> ANGIOGENESIS	3.158	7	negative
KMT2D-->ANGIOGENESIS	KMT2D--> ESR1--> PI3K--> AKT--| PTPN1--> SRC--> TGFA--> ANGIOGENESIS	3.2	7	negative
KMT2D-->ANGIOGENESIS	KMT2D--> ESR1--| PPARG--| HDAC1--| NFKB-P65/P50--> JUN--> TGFB1--> ANGIOGENESIS	3.342	7	negative
KMT2D-->ANGIOGENESIS	KMT2D--> ESR1--> CRH--> CRHR1--> GNAI1--> SRC--> TGFA--> ANGIOGENESIS	3.345	7	positive
KMT2D-->ANGIOGENESIS	KMT2D--> ESR1--> PI3K--> AKT--| GSK3A--| JUN--> TGFB1--> ANGIOGENESIS	3.414	7	positive
KMT2D-->ANGIOGENESIS	KMT2D--> ESR1--> PI3K--> AKT--| KHSRP--> SRC--> TGFA--> ANGIOGENESIS	3.695	7	negative
KMT2D-->CELL_DEATH	KMT2D--> ESR1--> PI3K--> AKT--| FOXO--> CELL_DEATH	1.527	5	negative
KMT2D-->CELL_DEATH	KMT2D--> ESR1--> PI3K--| BAD--| BCL2--| CELL_DEATH	2.095	5	negative
KMT2D-->CELL_DEATH	KMT2D--> ESR1--> PI3K--> AKT--| YAP1--| CELL_DEATH	2.224	5	positive
KMT2D-->CELL_DEATH	KMT2D--> ESR1--> PI3K--> AKT--> HK2--| CELL_DEATH	2.224	5	negative
KMT2D-->CELL_DEATH	KMT2D--> ESR1--| PPARG--| HDAC1--| NFKB-P65/P50--| CELL_DEATH	2.383	5	positive
KMT2D-->CELL_DEATH	KMT2D--> ESR1--| PPARG--| HDAC1--> FOXO--> CELL_DEATH	2.605	5	positive
KMT2D-->CELL_DEATH	KMT2D--> ESR1--> PI3K--| BAD--> TP53--> CELL_DEATH	2.626	5	negative
KMT2D-->DIFFERENTIATION	KMT2D--> ESR1--> AP1--> SPI1--> DIFFERENTIATION	1.632	4	positive
KMT2D-->DIFFERENTIATION	KMT2D--> ESR1--> CCND1--> CDK4--| MYOD1--> DIFFERENTIATION	1.653	5	negative
KMT2D-->DIFFERENTIATION	KMT2D--> ESR1--> CCND1--[] CYCLIND/CDK4--| MYOD1--> DIFFERENTIATION	1.741	5	negative
KMT2D-->DIFFERENTIATION	KMT2D--> ESR1--> PI3K--> AKT--> EP300--> DIFFERENTIATION	2.224	5	positive
KMT2D-->DIFFERENTIATION	KMT2D--> ESR1--> PI3K--> AKT--| AR--> DIFFERENTIATION	2.224	5	negative
KMT2D-->DIFFERENTIATION	KMT2D--> ESR1--| PPARG--| HDAC1--| MYOD1--> DIFFERENTIATION	2.416	5	negative
KMT2D-->DIFFERENTIATION	KMT2D--[] MLL2 COMPLEX--> ESR1--> AP1--> SPI1--> DIFFERENTIATION	2.432	5	positive
KMT2D-->DIFFERENTIATION	KMT2D--> ESR1--| PPARG--| HDAC1--| CEBPA--> DIFFERENTIATION	2.5	5	negative
KMT2D-->DNA_REPAIR	KMT2D--> ESR1--> CCND1--> CDK4--| BRCA1--> DNA_REPAIR	1.496	5	negative
KMT2D-->DNA_REPAIR	KMT2D--> ESR1--> CCND1--[] CYCLIND/CDK4--| BRCA1--> DNA_REPAIR	1.585	5	negative
KMT2D-->DNA_REPAIR	KMT2D--> ESR1--> CCND1--> CDK4--[] CYCLIND/CDK4--| BRCA1--> DNA_REPAIR	1.618	6	negative
KMT2D-->DNA_REPAIR	KMT2D--> ESR1--> CCND1--> CDK4--| BRCA1--> MRE11/RAD50/NBS1--> DNA_REPAIR	1.712	6	negative
KMT2D-->DNA_REPAIR	KMT2D--> ESR1--> CCND1--[] CYCLIND/CDK4--| BRCA1--> MRE11/RAD50/NBS1--> DNA_REPAIR	1.801	6	negative
KMT2D-->DNA_REPAIR	KMT2D--> ESR1--> PI3K--> AKT--> BRCA1--> DNA_REPAIR	2.224	5	positive
KMT2D-->DNA_REPAIR	KMT2D--> ESR1--> PIK3R1--> PIK3CA--> AKT--> BRCA1--> DNA_REPAIR	2.284	6	positive
KMT2D-->DNA_REPAIR	KMT2D--[] MLL2 COMPLEX--> ESR1--> CCND1--> CDK4--| BRCA1--> DNA_REPAIR	2.296	6	negative
KMT2D-->DNA_REPAIR	KMT2D--> ESR1--> PIK3R1--[] PI3K--> AKT--> BRCA1--> DNA_REPAIR	2.304	6	positive
KMT2D-->DNA_REPAIR	KMT2D--> ESR1--> PI3K--> PIP3--> AKT--> BRCA1--> DNA_REPAIR	2.382	6	positive
KMT2D-->DNA_REPAIR	KMT2D--[] MLL2 COMPLEX--> ESR1--> CCND1--[] CYCLIND/CDK4--| BRCA1--> DNA_REPAIR	2.385	6	negative
KMT2D-->DNA_REPAIR	KMT2D--> ESR1--> PI3K--> AKT--| CHEK1--> RAD51--> DNA_REPAIR	2.415	6	negative
KMT2D-->DNA_REPAIR	KMT2D--> ESR1--> PI3K--> AKT--> BRCA1--> MRE11/RAD50/NBS1--> DNA_REPAIR	2.44	6	positive
KMT2D-->DNA_REPAIR	KMT2D--> ESR1--> PI3K--> AKT--| CHEK1--> BLM--> DNA_REPAIR	2.461	6	negative
KMT2D-->DNA_REPAIR	KMT2D--> ESR1--> PI3K--> AKT--> CDK2--> BRCA1--> DNA_REPAIR	2.564	6	positive
KMT2D-->DNA_REPAIR	KMT2D--> ESR1--> PI3K--> AKT--> ILF3--[] NF90-NF45--> DNA_REPAIR	2.614	6	positive
KMT2D-->DNA_REPAIR	KMT2D--> ESR1--> PI3K--> BTK--> STAT5A--> RAD51--> DNA_REPAIR	2.993	6	positive
KMT2D-->DNA_REPAIR	KMT2D--[] MLL2 COMPLEX--> ESR1--> PI3K--> AKT--> BRCA1--> DNA_REPAIR	3.024	6	positive
KMT2D-->DNA_REPAIR	KMT2D--> ESR1--> PI3K--> AKT--| GSK3A--| UNG--> DNA_REPAIR	3.024	6	positive
KMT2D-->DNA_REPAIR	KMT2D--> ESR1--> PI3K--> AKT--| GSK3B--| UNG--> DNA_REPAIR	3.024	6	positive
KMT2D-->DNA_REPAIR	KMT2D--> ESR1--> PI3K--| BAD--> TP53--> MLH1--> DNA_REPAIR	3.074	6	negative
KMT2D-->DNA_REPAIR	KMT2D--> ESR1--> PI3K--| BAD--> TP53--> PMS2--> DNA_REPAIR	3.095	6	negative
KMT2D-->DNA_REPAIR	KMT2D--> ESR1--> PI3K--| BAD--> TP53--> OGG1--> DNA_REPAIR	3.253	6	negative
KMT2D-->DNA_REPAIR	KMT2D--> ESR1--| PPARG--| PTEN--| STAT5A--> RAD51--> DNA_REPAIR	3.495	6	negative
KMT2D-->GLYCOLYSIS	KMT2D--> ESR1--> PI3K--> AKT--> HEXOKINASE--> GLYCOLYSIS	1.991	5	positive
KMT2D-->GLYCOLYSIS	KMT2D--> ESR1--> PI3K--> AKT--> OR--? PFKFB2--> GLYCOLYSIS	2.224	5	unknown
KMT2D-->GLYCOLYSIS	KMT2D--> ESR1--> PI3K--> AKT--> HK2--> GLYCOLYSIS	2.224	5	positive
KMT2D-->GLYCOLYSIS	KMT2D--> ESR1--> PI3K--> AKT--| BRAF--> GLYCOLYSIS	2.224	5	negative
KMT2D-->GLYCOLYSIS	KMT2D--> ESR1--> PI3K--| BAD--> TP53--| GLYCOLYSIS	2.626	5	positive
KMT2D-->IMMORTALITY	KMT2D--> ESR1--> PI3K--> AKT--> TERT--> IMMORTALITY	2.224	5	positive
KMT2D-->IMMORTALITY	KMT2D--> ESR1--> PIK3R1--> PIK3CA--> AKT--> TERT--> IMMORTALITY	2.284	6	positive
KMT2D-->IMMORTALITY	KMT2D--> ESR1--> PIK3R1--[] PI3K--> AKT--> TERT--> IMMORTALITY	2.304	6	positive
KMT2D-->IMMORTALITY	KMT2D--> ESR1--> PI3K--> PIP3--> AKT--> TERT--> IMMORTALITY	2.382	6	positive
KMT2D-->IMMORTALITY	KMT2D--> ESR1--> PI3K--> AKT--| MAP3K5--> DAXX--| IMMORTALITY	2.39	6	positive
KMT2D-->IMMORTALITY	KMT2D--> ESR1--> PI3K--> AKT--> BMI1--| CDKN2A_P42771--| IMMORTALITY	2.831	6	positive
KMT2D-->IMMORTALITY	KMT2D--[] MLL2 COMPLEX--> ESR1--> PI3K--> AKT--> TERT--> IMMORTALITY	3.024	6	positive
KMT2D-->INFLAMMATION	KMT2D--> ESR1--> AP1--> CCL2--> INFLAMMATION	1.568	4	positive
KMT2D-->INFLAMMATION	KMT2D--> ESR1--> AP1--> NFATC1--> IL6--> INFLAMMATION	2.144	5	positive
KMT2D-->INFLAMMATION	KMT2D--> ESR1--> AP1--> NFATC1--> PTGS2--> INFLAMMATION	2.218	5	positive
KMT2D-->INFLAMMATION	KMT2D--> ESR1--> PI3K--> AKT--| NR3C1--> INFLAMMATION	2.224	5	negative
KMT2D-->INFLAMMATION	KMT2D--[] MLL2 COMPLEX--> ESR1--> AP1--> CCL2--> INFLAMMATION	2.368	5	positive
KMT2D-->INFLAMMATION	KMT2D--> ESR1--| PPARG--| HDAC1--| NFKB-P65/P50--> INFLAMMATION	2.383	5	negative
KMT2D-->METASTASIS	KMT2D--> ESR1--> CCND1--[] CDK6/CCND1--| CTNNB1--> METASTASIS	1.529	5	negative
KMT2D-->METASTASIS	KMT2D--> ESR1--> PI3K--> AKT--| GSK3B/AXIN/APC--| CTNNB1--> METASTASIS	1.999	6	positive
KMT2D-->METASTASIS	KMT2D--> ESR1--> PI3K--> AKT--> EZR--> METASTASIS	2.224	5	positive
KMT2D-->METASTASIS	KMT2D--> ESR1--> PI3K--> AKT--> CTNNB1--> METASTASIS	2.224	5	positive
KMT2D-->METASTASIS	KMT2D--> ESR1--> PIK3R1--> PIK3CA--> AKT--> CTNNB1--> METASTASIS	2.284	6	positive
KMT2D-->METASTASIS	KMT2D--> ESR1--> PIK3R1--> PIK3CA--> AKT--> EZR--> METASTASIS	2.284	6	positive
KMT2D-->METASTASIS	KMT2D--> ESR1--> PIK3R1--[] PI3K--> AKT--> CTNNB1--> METASTASIS	2.304	6	positive
KMT2D-->METASTASIS	KMT2D--> ESR1--> PIK3R1--[] PI3K--> AKT--> EZR--> METASTASIS	2.304	6	positive
KMT2D-->METASTASIS	KMT2D--[] MLL2 COMPLEX--> ESR1--> CCND1--[] CDK6/CCND1--| CTNNB1--> METASTASIS	2.329	6	negative
KMT2D-->METASTASIS	KMT2D--> ESR1--> PI3K--> PIP3--> AKT--> CTNNB1--> METASTASIS	2.382	6	positive
KMT2D-->METASTASIS	KMT2D--> ESR1--> PI3K--> PIP3--> AKT--> EZR--> METASTASIS	2.382	6	positive
KMT2D-->METASTASIS	KMT2D--> ESR1--> PI3K--> AKT--| GSK3B--| CTNNB1--> METASTASIS	2.385	6	positive
KMT2D-->METASTASIS	KMT2D--> ESR1--> PI3K--> AKT--| PTPN1--| MET--> METASTASIS	2.572	6	positive
KMT2D-->METASTASIS	KMT2D--> ESR1--> PI3K--> AKT--| YAP1--> CTNNB1--> METASTASIS	2.709	6	negative
KMT2D-->METASTASIS	KMT2D--> ESR1--| PPARG--| PTEN--| PTK2--? CTNNB1--> METASTASIS	3	6	unknown
KMT2D-->METASTASIS	KMT2D--[] MLL2 COMPLEX--> ESR1--> PI3K--> AKT--> CTNNB1--> METASTASIS	3.024	6	positive
KMT2D-->METASTASIS	KMT2D--[] MLL2 COMPLEX--> ESR1--> PI3K--> AKT--> EZR--> METASTASIS	3.024	6	positive
KMT2D-->METASTASIS	KMT2D--> ESR1--| PPARG--| HDAC1--| RELA--> MET--> METASTASIS	3.124	6	negative
KMT2D-->PROLIFERATION	KMT2D--> ESR1--> CCND1--> PROLIFERATION	1.113	3	positive
KMT2D-->PROLIFERATION	KMT2D--> ESR1--> AP1--> PROLIFERATION	1.125	3	positive
KMT2D-->PROLIFERATION	KMT2D--> ESR1--> PI3K--> PROLIFERATION	1.182	3	positive
KMT2D-->PROLIFERATION	KMT2D--> ESR1--> PIK3R1--[] PI3K--> PROLIFERATION	1.262	4	positive
KMT2D-->PROLIFERATION	KMT2D--> ESR1--> PI3K--> AKT--> PROLIFERATION	1.424	4	positive
KMT2D-->PROLIFERATION	KMT2D--[] MLL2 COMPLEX--> ESR1--> CCND1--> PROLIFERATION	1.913	4	positive
KMT2D-->PROLIFERATION	KMT2D--[] MLL2 COMPLEX--> ESR1--> AP1--> PROLIFERATION	1.925	4	positive
KMT2D-->PROLIFERATION	KMT2D--[] MLL2 COMPLEX--> ESR1--> PI3K--> PROLIFERATION	1.982	4	positive
DMD-->ANGIOGENESIS	DMD--[] DGC--> NRXN1_Q9ULB1--> NLGN2--> DLG4--> NOS1--> NITRIC OXIDE--> NFKB-P65/P50--> JUN--> TGFB1--> ANGIOGENESIS	3.414	10	positive
DMD-->ANGIOGENESIS	DMD--[] DGC--> NRXN1_P58400--> NLGN2--> DLG4--> NOS1--> NITRIC OXIDE--> NFKB-P65/P50--> JUN--> TGFB1--> ANGIOGENESIS	3.417	10	positive
DMD-->ANGIOGENESIS	DMD--[] DGC--> NRXN3_Q9Y4C0--> NLGN2--> DLG4--> NOS1--> NITRIC OXIDE--> NFKB-P65/P50--> JUN--> TGFB1--> ANGIOGENESIS	3.481	10	positive
DMD-->ANGIOGENESIS	DMD--[] DGC--> NRXN3_Q9HDB5--> NLGN2--> DLG4--> NOS1--> NITRIC OXIDE--> NFKB-P65/P50--> JUN--> TGFB1--> ANGIOGENESIS	3.483	10	positive
DMD-->ANGIOGENESIS	DMD--[] DGC--> NRXN2_Q9P2S2--> NLGN2--> DLG4--> NOS1--> NITRIC OXIDE--> NFKB-P65/P50--> JUN--> TGFB1--> ANGIOGENESIS	3.493	10	positive
DMD-->ANGIOGENESIS	DMD--[] DGC--> NRXN2_P58401--> NLGN2--> DLG4--> NOS1--> NITRIC OXIDE--> NFKB-P65/P50--> JUN--> TGFB1--> ANGIOGENESIS	3.494	10	positive
DMD-->ANGIOGENESIS	DMD--[] DGC--> NRXN1_Q9ULB1--> NLGN2--> DLG4--> GRIN2A--> CALCIUM(2+)--> PRKCA--? SRC--> TGFA--> ANGIOGENESIS	3.508	10	unknown
DMD-->ANGIOGENESIS	DMD--[] DGC--> NRXN1_P58400--> NLGN2--> DLG4--> GRIN2A--> CALCIUM(2+)--> PRKCA--? SRC--> TGFA--> ANGIOGENESIS	3.511	10	unknown
DMD-->ANGIOGENESIS	DMD--[] DGC--> NRXN3_Q9Y4C0--> NLGN2--> DLG4--> GRIN2A--> CALCIUM(2+)--> PRKCA--? SRC--> TGFA--> ANGIOGENESIS	3.575	10	unknown
DMD-->ANGIOGENESIS	DMD--[] DGC--> NRXN3_Q9HDB5--> NLGN2--> DLG4--> GRIN2A--> CALCIUM(2+)--> PRKCA--? SRC--> TGFA--> ANGIOGENESIS	3.577	10	unknown
DMD-->ANGIOGENESIS	DMD--[] DGC--> NRXN2_Q9P2S2--> NLGN2--> DLG4--> GRIN2A--> CALCIUM(2+)--> PRKCA--? SRC--> TGFA--> ANGIOGENESIS	3.587	10	unknown
DMD-->ANGIOGENESIS	DMD--[] DGC--> NRXN2_P58401--> NLGN2--> DLG4--> GRIN2A--> CALCIUM(2+)--> PRKCA--? SRC--> TGFA--> ANGIOGENESIS	3.588	10	unknown
DMD-->CELL_DEATH	DMD--[] DGC--> NRXN1_Q9ULB1--> NLGN2--> DLG4--> NOS1--> NITRIC OXIDE--> NFKB-P65/P50--| CELL_DEATH	2.455	8	negative
DMD-->CELL_DEATH	DMD--[] DGC--> NRXN1_P58400--> NLGN2--> DLG4--> NOS1--> NITRIC OXIDE--> NFKB-P65/P50--| CELL_DEATH	2.458	8	negative
DMD-->CELL_DEATH	DMD--[] DGC--> NRXN3_Q9Y4C0--> NLGN2--> DLG4--> NOS1--> NITRIC OXIDE--> NFKB-P65/P50--| CELL_DEATH	2.522	8	negative
DMD-->CELL_DEATH	DMD--[] DGC--> NRXN3_Q9HDB5--> NLGN2--> DLG4--> NOS1--> NITRIC OXIDE--> NFKB-P65/P50--| CELL_DEATH	2.524	8	negative
DMD-->CELL_DEATH	DMD--[] DGC--> NRXN2_Q9P2S2--> NLGN2--> DLG4--> NOS1--> NITRIC OXIDE--> NFKB-P65/P50--| CELL_DEATH	2.534	8	negative
DMD-->CELL_DEATH	DMD--[] DGC--> NRXN2_P58401--> NLGN2--> DLG4--> NOS1--> NITRIC OXIDE--> NFKB-P65/P50--| CELL_DEATH	2.535	8	negative
DMD-->CELL_DEATH	DMD--[] DGC--> NRXN1_Q9ULB1--> NLGN2--> DLG4--> GRIN2A--> CALCIUM(2+)--> PRKCA--> NFE2L2--| CELL_DEATH	2.835	9	negative
DMD-->CELL_DEATH	DMD--[] DGC--> NRXN1_P58400--> NLGN2--> DLG4--> GRIN2A--> CALCIUM(2+)--> PRKCA--> NFE2L2--| CELL_DEATH	2.838	9	negative
DMD-->CELL_DEATH	DMD--[] DGC--> NRXN1_Q9ULB1--> NLGN2--> DLG4--> GRIN2A--> CALCIUM(2+)--> PRKCZ--> NFKB-P65/P50--| CELL_DEATH	2.882	9	negative
DMD-->CELL_DEATH	DMD--[] DGC--> NRXN1_P58400--> NLGN2--> DLG4--> GRIN2A--> CALCIUM(2+)--> PRKCZ--> NFKB-P65/P50--| CELL_DEATH	2.885	9	negative
DMD-->CELL_DEATH	DMD--[] DGC--> NRXN3_Q9Y4C0--> NLGN2--> DLG4--> GRIN2A--> CALCIUM(2+)--> PRKCA--> NFE2L2--| CELL_DEATH	2.902	9	negative
DMD-->CELL_DEATH	DMD--[] DGC--> NRXN3_Q9HDB5--> NLGN2--> DLG4--> GRIN2A--> CALCIUM(2+)--> PRKCA--> NFE2L2--| CELL_DEATH	2.904	9	negative
DMD-->CELL_DEATH	DMD--[] DGC--> NRXN2_Q9P2S2--> NLGN2--> DLG4--> GRIN2A--> CALCIUM(2+)--> PRKCA--> NFE2L2--| CELL_DEATH	2.914	9	negative
DMD-->CELL_DEATH	DMD--[] DGC--> NRXN2_P58401--> NLGN2--> DLG4--> GRIN2A--> CALCIUM(2+)--> PRKCA--> NFE2L2--| CELL_DEATH	2.915	9	negative
DMD-->CELL_DEATH	DMD--[] DGC--> NRXN3_Q9Y4C0--> NLGN2--> DLG4--> GRIN2A--> CALCIUM(2+)--> PRKCZ--> NFKB-P65/P50--| CELL_DEATH	2.949	9	negative
DMD-->CELL_DEATH	DMD--[] DGC--> NRXN3_Q9HDB5--> NLGN2--> DLG4--> GRIN2A--> CALCIUM(2+)--> PRKCZ--> NFKB-P65/P50--| CELL_DEATH	2.951	9	negative
DMD-->CELL_DEATH	DMD--[] DGC--> NRXN1_Q9ULB1--> NLGN2--> DLG4--> GRIN2A--> CALCIUM(2+)--> PRKCA--> TP53--> CELL_DEATH	2.952	9	positive
DMD-->CELL_DEATH	DMD--[] DGC--> NRXN1_P58400--> NLGN2--> DLG4--> GRIN2A--> CALCIUM(2+)--> PRKCA--> TP53--> CELL_DEATH	2.955	9	positive
DMD-->CELL_DEATH	DMD--[] DGC--> NRXN2_Q9P2S2--> NLGN2--> DLG4--> GRIN2A--> CALCIUM(2+)--> PRKCZ--> NFKB-P65/P50--| CELL_DEATH	2.961	9	negative
DMD-->CELL_DEATH	DMD--[] DGC--> NRXN2_P58401--> NLGN2--> DLG4--> GRIN2A--> CALCIUM(2+)--> PRKCZ--> NFKB-P65/P50--| CELL_DEATH	2.962	9	negative
DMD-->CELL_DEATH	DMD--[] DGC--> NRXN1_Q9ULB1--> NLGN2--> DLG4--> GRIN2A--> CALCIUM(2+)--> PRKCA--> BCL2--| CELL_DEATH	3.018	9	negative
DMD-->CELL_DEATH	DMD--[] DGC--> NRXN3_Q9Y4C0--> NLGN2--> DLG4--> GRIN2A--> CALCIUM(2+)--> PRKCA--> TP53--> CELL_DEATH	3.019	9	positive
DMD-->CELL_DEATH	DMD--[] DGC--> NRXN1_P58400--> NLGN2--> DLG4--> GRIN2A--> CALCIUM(2+)--> PRKCA--> BCL2--| CELL_DEATH	3.021	9	negative
DMD-->CELL_DEATH	DMD--[] DGC--> NRXN3_Q9HDB5--> NLGN2--> DLG4--> GRIN2A--> CALCIUM(2+)--> PRKCA--> TP53--> CELL_DEATH	3.021	9	positive
DMD-->CELL_DEATH	DMD--[] DGC--> NRXN2_Q9P2S2--> NLGN2--> DLG4--> GRIN2A--> CALCIUM(2+)--> PRKCA--> TP53--> CELL_DEATH	3.031	9	positive
DMD-->CELL_DEATH	DMD--[] DGC--> NRXN2_P58401--> NLGN2--> DLG4--> GRIN2A--> CALCIUM(2+)--> PRKCA--> TP53--> CELL_DEATH	3.032	9	positive
DMD-->CELL_DEATH	DMD--[] DGC--> NRXN3_Q9Y4C0--> NLGN2--> DLG4--> GRIN2A--> CALCIUM(2+)--> PRKCA--> BCL2--| CELL_DEATH	3.085	9	negative
DMD-->CELL_DEATH	DMD--[] DGC--> NRXN3_Q9HDB5--> NLGN2--> DLG4--> GRIN2A--> CALCIUM(2+)--> PRKCA--> BCL2--| CELL_DEATH	3.087	9	negative
DMD-->CELL_DEATH	DMD--[] DGC--> NRXN2_Q9P2S2--> NLGN2--> DLG4--> GRIN2A--> CALCIUM(2+)--> PRKCA--> BCL2--| CELL_DEATH	3.097	9	negative
DMD-->CELL_DEATH	DMD--[] DGC--> NRXN2_P58401--> NLGN2--> DLG4--> GRIN2A--> CALCIUM(2+)--> PRKCA--> BCL2--| CELL_DEATH	3.098	9	negative
DMD-->DIFFERENTIATION	DMD--[] DGC--> NRXN1_P58400--> NLGN2--> DLG4--> GRIN2A--> CALCIUM(2+)--> S100A9--> OR--| DIFFERENTIATION	2.39	8	unknown
DMD-->DIFFERENTIATION	DMD--[] DGC--> NRXN3_Q9Y4C0--> NLGN2--> DLG4--> GRIN2A--> CALCIUM(2+)--> S100A9--> OR--| DIFFERENTIATION	2.454	8	unknown
DMD-->DIFFERENTIATION	DMD--[] DGC--> NRXN2_P58401--> NLGN2--> DLG4--> GRIN2A--> CALCIUM(2+)--> S100A9--> OR--| DIFFERENTIATION	2.467	8	unknown
DMD-->DIFFERENTIATION	DMD--[] DGC--> NRXN1_Q9ULB1--> NLGN2--> DLG4--> GRIN2B--[] NMDA RECEPTOR_2B--> CALCIUM(2+)--> S100A9--> OR--| DIFFERENTIATION	2.608	9	unknown
DMD-->DIFFERENTIATION	DMD--[] DGC--> NRXN1_P58400--> NLGN2--> DLG4--> GRIN2B--[] NMDA RECEPTOR_2B--> CALCIUM(2+)--> S100A9--> OR--| DIFFERENTIATION	2.611	9	unknown
DMD-->DIFFERENTIATION	DMD--[] DGC--> NRXN1_Q9ULB1--> NLGN2--> DLG4--> GRIN2A--[] NMDA RECEPTOR_2A--> CALCIUM(2+)--> S100A9--> OR--| DIFFERENTIATION	2.623	9	unknown
DMD-->DIFFERENTIATION	DMD--[] DGC--> NRXN1_P58400--> NLGN2--> DLG4--> GRIN2A--[] NMDA RECEPTOR_2A--> CALCIUM(2+)--> S100A9--> OR--| DIFFERENTIATION	2.626	9	unknown
DMD-->DIFFERENTIATION	DMD--[] DGC--> NRXN3_Q9Y4C0--> NLGN2--> DLG4--> GRIN2B--[] NMDA RECEPTOR_2B--> CALCIUM(2+)--> S100A9--> OR--| DIFFERENTIATION	2.675	9	unknown
DMD-->DIFFERENTIATION	DMD--[] DGC--> NRXN3_Q9HDB5--> NLGN2--> DLG4--> GRIN2B--[] NMDA RECEPTOR_2B--> CALCIUM(2+)--> S100A9--> OR--| DIFFERENTIATION	2.677	9	unknown
DMD-->DIFFERENTIATION	DMD--[] DGC--> NRXN2_Q9P2S2--> NLGN2--> DLG4--> GRIN2B--[] NMDA RECEPTOR_2B--> CALCIUM(2+)--> S100A9--> OR--| DIFFERENTIATION	2.687	9	unknown
DMD-->DIFFERENTIATION	DMD--[] DGC--> NRXN2_P58401--> NLGN2--> DLG4--> GRIN2B--[] NMDA RECEPTOR_2B--> CALCIUM(2+)--> S100A9--> OR--| DIFFERENTIATION	2.688	9	unknown
DMD-->DIFFERENTIATION	DMD--[] DGC--> NRXN3_Q9Y4C0--> NLGN2--> DLG4--> GRIN2A--[] NMDA RECEPTOR_2A--> CALCIUM(2+)--> S100A9--> OR--| DIFFERENTIATION	2.69	9	unknown
DMD-->DIFFERENTIATION	DMD--[] DGC--> NRXN3_Q9HDB5--> NLGN2--> DLG4--> GRIN2A--[] NMDA RECEPTOR_2A--> CALCIUM(2+)--> S100A9--> OR--| DIFFERENTIATION	2.692	9	unknown
DMD-->DIFFERENTIATION	DMD--[] DGC--> NRXN2_Q9P2S2--> NLGN2--> DLG4--> GRIN2A--[] NMDA RECEPTOR_2A--> CALCIUM(2+)--> S100A9--> OR--| DIFFERENTIATION	2.702	9	unknown
DMD-->DIFFERENTIATION	DMD--[] DGC--> NRXN2_P58401--> NLGN2--> DLG4--> GRIN2A--[] NMDA RECEPTOR_2A--> CALCIUM(2+)--> S100A9--> OR--| DIFFERENTIATION	2.703	9	unknown
DMD-->DIFFERENTIATION	DMD--[] DGC--> NRXN1_Q9ULB1--> NLGN2--> DLG4--> GRIN2A--> CALCIUM(2+)--> S100A9--> TLR4--> DIFFERENTIATION	2.882	9	positive
DMD-->DIFFERENTIATION	DMD--[] DGC--> NRXN1_P58400--> NLGN2--> DLG4--> GRIN2A--> CALCIUM(2+)--> S100A9--> TLR4--> DIFFERENTIATION	2.885	9	positive
DMD-->DIFFERENTIATION	DMD--[] DGC--> NRXN1_Q9ULB1--> NLGN2--> DLG4--> GRIN2A--> CALCIUM(2+)--> S100A8--| TLR4--> DIFFERENTIATION	2.891	9	negative
DMD-->DIFFERENTIATION	DMD--[] DGC--> NRXN1_P58400--> NLGN2--> DLG4--> GRIN2A--> CALCIUM(2+)--> S100A8--| TLR4--> DIFFERENTIATION	2.894	9	negative
DMD-->DIFFERENTIATION	DMD--[] DGC--> NRXN3_Q9Y4C0--> NLGN2--> DLG4--> GRIN2A--> CALCIUM(2+)--> S100A9--> TLR4--> DIFFERENTIATION	2.949	9	positive
DMD-->DIFFERENTIATION	DMD--[] DGC--> NRXN3_Q9HDB5--> NLGN2--> DLG4--> GRIN2A--> CALCIUM(2+)--> S100A9--> TLR4--> DIFFERENTIATION	2.951	9	positive
DMD-->DIFFERENTIATION	DMD--[] DGC--> NRXN3_Q9Y4C0--> NLGN2--> DLG4--> GRIN2A--> CALCIUM(2+)--> S100A8--| TLR4--> DIFFERENTIATION	2.958	9	negative
DMD-->DIFFERENTIATION	DMD--[] DGC--> NRXN3_Q9HDB5--> NLGN2--> DLG4--> GRIN2A--> CALCIUM(2+)--> S100A8--| TLR4--> DIFFERENTIATION	2.96	9	negative
DMD-->DIFFERENTIATION	DMD--[] DGC--> NRXN2_Q9P2S2--> NLGN2--> DLG4--> GRIN2A--> CALCIUM(2+)--> S100A9--> TLR4--> DIFFERENTIATION	2.961	9	positive
DMD-->DIFFERENTIATION	DMD--[] DGC--> NRXN2_P58401--> NLGN2--> DLG4--> GRIN2A--> CALCIUM(2+)--> S100A9--> TLR4--> DIFFERENTIATION	2.962	9	positive
DMD-->DIFFERENTIATION	DMD--[] DGC--> NRXN2_Q9P2S2--> NLGN2--> DLG4--> GRIN2A--> CALCIUM(2+)--> S100A8--| TLR4--> DIFFERENTIATION	2.97	9	negative
DMD-->DIFFERENTIATION	DMD--[] DGC--> NRXN2_P58401--> NLGN2--> DLG4--> GRIN2A--> CALCIUM(2+)--> S100A8--| TLR4--> DIFFERENTIATION	2.971	9	negative
DMD-->DIFFERENTIATION	DMD--[] DGC--> NRXN1_Q9ULB1--> NLGN2--> DLG4--> GRIN2A--> CALCIUM(2+)--> PRKCA--| MYOD1--> DIFFERENTIATION	3.008	9	negative
DMD-->DIFFERENTIATION	DMD--[] DGC--> NRXN1_P58400--> NLGN2--> DLG4--> GRIN2A--> CALCIUM(2+)--> PRKCA--| MYOD1--> DIFFERENTIATION	3.011	9	negative
DMD-->DIFFERENTIATION	DMD--[] DGC--> NRXN1_Q9ULB1--> NLGN2--> DLG4--> GRIN2A--> CALCIUM(2+)--> CAMK2A--> CEBPB--> DIFFERENTIATION	3.036	9	positive
DMD-->DIFFERENTIATION	DMD--[] DGC--> NRXN1_P58400--> NLGN2--> DLG4--> GRIN2A--> CALCIUM(2+)--> CAMK2A--> CEBPB--> DIFFERENTIATION	3.039	9	positive
DMD-->DIFFERENTIATION	DMD--[] DGC--> NRXN3_Q9Y4C0--> NLGN2--> DLG4--> GRIN2A--> CALCIUM(2+)--> PRKCA--| MYOD1--> DIFFERENTIATION	3.075	9	negative
DMD-->DIFFERENTIATION	DMD--[] DGC--> NRXN3_Q9HDB5--> NLGN2--> DLG4--> GRIN2A--> CALCIUM(2+)--> PRKCA--| MYOD1--> DIFFERENTIATION	3.077	9	negative
DMD-->DIFFERENTIATION	DMD--[] DGC--> NRXN2_Q9P2S2--> NLGN2--> DLG4--> GRIN2A--> CALCIUM(2+)--> PRKCA--| MYOD1--> DIFFERENTIATION	3.087	9	negative
DMD-->DIFFERENTIATION	DMD--[] DGC--> NRXN2_P58401--> NLGN2--> DLG4--> GRIN2A--> CALCIUM(2+)--> PRKCA--| MYOD1--> DIFFERENTIATION	3.088	9	negative
DMD-->DIFFERENTIATION	DMD--[] DGC--> NRXN3_Q9Y4C0--> NLGN2--> DLG4--> GRIN2A--> CALCIUM(2+)--> CAMK2A--> CEBPB--> DIFFERENTIATION	3.103	9	positive
DMD-->DIFFERENTIATION	DMD--[] DGC--> NRXN3_Q9HDB5--> NLGN2--> DLG4--> GRIN2A--> CALCIUM(2+)--> CAMK2A--> CEBPB--> DIFFERENTIATION	3.105	9	positive
DMD-->DIFFERENTIATION	DMD--[] DGC--> NRXN2_Q9P2S2--> NLGN2--> DLG4--> GRIN2A--> CALCIUM(2+)--> CAMK2A--> CEBPB--> DIFFERENTIATION	3.115	9	positive
DMD-->DIFFERENTIATION	DMD--[] DGC--> NRXN2_P58401--> NLGN2--> DLG4--> GRIN2A--> CALCIUM(2+)--> CAMK2A--> CEBPB--> DIFFERENTIATION	3.116	9	positive
DMD-->DIFFERENTIATION	DMD--[] DGC--> NRXN1_Q9ULB1--> NLGN2--> DLG4--> GRIN2B--[] NMDA RECEPTOR_2B--> CAMK2A--> CEBPB--> DIFFERENTIATION	3.187	9	positive
DMD-->DIFFERENTIATION	DMD--[] DGC--> NRXN1_Q9ULB1--> NLGN2--> DLG4--> NOS1--> NITRIC OXIDE--> NFKB-P65/P50--| MYOD1--> DIFFERENTIATION	3.19	9	negative
DMD-->DIFFERENTIATION	DMD--[] DGC--> NRXN1_P58400--> NLGN2--> DLG4--> GRIN2B--[] NMDA RECEPTOR_2B--> CAMK2A--> CEBPB--> DIFFERENTIATION	3.19	9	positive
DMD-->DIFFERENTIATION	DMD--[] DGC--> NRXN1_P58400--> NLGN2--> DLG4--> NOS1--> NITRIC OXIDE--> NFKB-P65/P50--| MYOD1--> DIFFERENTIATION	3.193	9	negative
DMD-->DIFFERENTIATION	DMD--[] DGC--> NRXN1_Q9ULB1--> NLGN2--> DLG4--> GRIN2A--[] NMDA RECEPTOR_2A--> CAMK2A--> CEBPB--> DIFFERENTIATION	3.22	9	positive
DMD-->DIFFERENTIATION	DMD--[] DGC--> NRXN1_P58400--> NLGN2--> DLG4--> GRIN2A--[] NMDA RECEPTOR_2A--> CAMK2A--> CEBPB--> DIFFERENTIATION	3.223	9	positive
DMD-->DIFFERENTIATION	DMD--[] DGC--> NRXN3_Q9Y4C0--> NLGN2--> DLG4--> GRIN2B--[] NMDA RECEPTOR_2B--> CAMK2A--> CEBPB--> DIFFERENTIATION	3.254	9	positive
DMD-->DIFFERENTIATION	DMD--[] DGC--> NRXN3_Q9HDB5--> NLGN2--> DLG4--> GRIN2B--[] NMDA RECEPTOR_2B--> CAMK2A--> CEBPB--> DIFFERENTIATION	3.256	9	positive
DMD-->DIFFERENTIATION	DMD--[] DGC--> NRXN3_Q9Y4C0--> NLGN2--> DLG4--> NOS1--> NITRIC OXIDE--> NFKB-P65/P50--| MYOD1--> DIFFERENTIATION	3.257	9	negative
DMD-->DIFFERENTIATION	DMD--[] DGC--> NRXN3_Q9HDB5--> NLGN2--> DLG4--> NOS1--> NITRIC OXIDE--> NFKB-P65/P50--| MYOD1--> DIFFERENTIATION	3.259	9	negative
DMD-->DIFFERENTIATION	DMD--[] DGC--> NRXN2_Q9P2S2--> NLGN2--> DLG4--> GRIN2B--[] NMDA RECEPTOR_2B--> CAMK2A--> CEBPB--> DIFFERENTIATION	3.266	9	positive
DMD-->DIFFERENTIATION	DMD--[] DGC--> NRXN2_P58401--> NLGN2--> DLG4--> GRIN2B--[] NMDA RECEPTOR_2B--> CAMK2A--> CEBPB--> DIFFERENTIATION	3.267	9	positive
DMD-->DIFFERENTIATION	DMD--[] DGC--> NRXN2_Q9P2S2--> NLGN2--> DLG4--> NOS1--> NITRIC OXIDE--> NFKB-P65/P50--| MYOD1--> DIFFERENTIATION	3.269	9	negative
DMD-->DIFFERENTIATION	DMD--[] DGC--> NRXN2_P58401--> NLGN2--> DLG4--> NOS1--> NITRIC OXIDE--> NFKB-P65/P50--| MYOD1--> DIFFERENTIATION	3.27	9	negative
DMD-->DIFFERENTIATION	DMD--[] DGC--> NRXN3_Q9Y4C0--> NLGN2--> DLG4--> GRIN2A--[] NMDA RECEPTOR_2A--> CAMK2A--> CEBPB--> DIFFERENTIATION	3.287	9	positive
DMD-->DIFFERENTIATION	DMD--[] DGC--> NRXN3_Q9HDB5--> NLGN2--> DLG4--> GRIN2A--[] NMDA RECEPTOR_2A--> CAMK2A--> CEBPB--> DIFFERENTIATION	3.289	9	positive
DMD-->DIFFERENTIATION	DMD--[] DGC--> NRXN2_Q9P2S2--> NLGN2--> DLG4--> GRIN2A--[] NMDA RECEPTOR_2A--> CAMK2A--> CEBPB--> DIFFERENTIATION	3.299	9	positive
DMD-->DIFFERENTIATION	DMD--[] DGC--> NRXN2_P58401--> NLGN2--> DLG4--> GRIN2A--[] NMDA RECEPTOR_2A--> CAMK2A--> CEBPB--> DIFFERENTIATION	3.3	9	positive
DMD-->DIFFERENTIATION	DMD--[] DGC--> NRXN1_Q9ULB1--> NLGN2--> DLG4--> NOS1--| HDAC2--> ZNF318--| AR--> DIFFERENTIATION	4.066	9	positive
DMD-->DIFFERENTIATION	DMD--[] DGC--> NRXN1_P58400--> NLGN2--> DLG4--> NOS1--| HDAC2--> ZNF318--| AR--> DIFFERENTIATION	4.069	9	positive
DMD-->DIFFERENTIATION	DMD--[] DGC--> NRXN3_Q9Y4C0--> NLGN2--> DLG4--> NOS1--| HDAC2--> ZNF318--| AR--> DIFFERENTIATION	4.133	9	positive
DMD-->DIFFERENTIATION	DMD--[] DGC--> NRXN3_Q9HDB5--> NLGN2--> DLG4--> NOS1--| HDAC2--> ZNF318--| AR--> DIFFERENTIATION	4.135	9	positive
DMD-->DIFFERENTIATION	DMD--[] DGC--> NRXN2_Q9P2S2--> NLGN2--> DLG4--> NOS1--| HDAC2--> ZNF318--| AR--> DIFFERENTIATION	4.145	9	positive
DMD-->DIFFERENTIATION	DMD--[] DGC--> NRXN2_P58401--> NLGN2--> DLG4--> NOS1--| HDAC2--> ZNF318--| AR--> DIFFERENTIATION	4.146	9	positive
DMD-->DNA_REPAIR	DMD--[] DGC--> NRXN1_Q9ULB1--> NLGN2--> DLG4--> GRIN2A--> CALCIUM(2+)--> PRKCA--> TP53--> MLH1--> DNA_REPAIR	3.4	10	positive
DMD-->DNA_REPAIR	DMD--[] DGC--> NRXN1_P58400--> NLGN2--> DLG4--> GRIN2A--> CALCIUM(2+)--> PRKCA--> TP53--> MLH1--> DNA_REPAIR	3.403	10	positive
DMD-->DNA_REPAIR	DMD--[] DGC--> NRXN1_Q9ULB1--> NLGN2--> DLG4--> GRIN2A--> CALCIUM(2+)--> PRKCA--> TP53--> PMS2--> DNA_REPAIR	3.421	10	positive
DMD-->DNA_REPAIR	DMD--[] DGC--> NRXN1_P58400--> NLGN2--> DLG4--> GRIN2A--> CALCIUM(2+)--> PRKCA--> TP53--> PMS2--> DNA_REPAIR	3.424	10	positive
DMD-->DNA_REPAIR	DMD--[] DGC--> NRXN3_Q9Y4C0--> NLGN2--> DLG4--> GRIN2A--> CALCIUM(2+)--> PRKCA--> TP53--> MLH1--> DNA_REPAIR	3.467	10	positive
DMD-->DNA_REPAIR	DMD--[] DGC--> NRXN3_Q9HDB5--> NLGN2--> DLG4--> GRIN2A--> CALCIUM(2+)--> PRKCA--> TP53--> MLH1--> DNA_REPAIR	3.469	10	positive
DMD-->DNA_REPAIR	DMD--[] DGC--> NRXN2_Q9P2S2--> NLGN2--> DLG4--> GRIN2A--> CALCIUM(2+)--> PRKCA--> TP53--> MLH1--> DNA_REPAIR	3.479	10	positive
DMD-->DNA_REPAIR	DMD--[] DGC--> NRXN2_P58401--> NLGN2--> DLG4--> GRIN2A--> CALCIUM(2+)--> PRKCA--> TP53--> MLH1--> DNA_REPAIR	3.48	10	positive
DMD-->DNA_REPAIR	DMD--[] DGC--> NRXN3_Q9Y4C0--> NLGN2--> DLG4--> GRIN2A--> CALCIUM(2+)--> PRKCA--> TP53--> PMS2--> DNA_REPAIR	3.488	10	positive
DMD-->DNA_REPAIR	DMD--[] DGC--> NRXN3_Q9HDB5--> NLGN2--> DLG4--> GRIN2A--> CALCIUM(2+)--> PRKCA--> TP53--> PMS2--> DNA_REPAIR	3.49	10	positive
DMD-->DNA_REPAIR	DMD--[] DGC--> NRXN2_Q9P2S2--> NLGN2--> DLG4--> GRIN2A--> CALCIUM(2+)--> PRKCA--> TP53--> PMS2--> DNA_REPAIR	3.5	10	positive
DMD-->DNA_REPAIR	DMD--[] DGC--> NRXN2_P58401--> NLGN2--> DLG4--> GRIN2A--> CALCIUM(2+)--> PRKCA--> TP53--> PMS2--> DNA_REPAIR	3.501	10	positive
DMD-->DNA_REPAIR	DMD--[] DGC--> NRXN1_Q9ULB1--> NLGN2--> DLG4--> GRIN2A--> CALCIUM(2+)--> CALCINEURIN--> NFATC2--> NF90-NF45--> DNA_REPAIR	3.509	10	positive
DMD-->DNA_REPAIR	DMD--[] DGC--> NRXN1_P58400--> NLGN2--> DLG4--> GRIN2A--> CALCIUM(2+)--> CALCINEURIN--> NFATC2--> NF90-NF45--> DNA_REPAIR	3.512	10	positive
DMD-->DNA_REPAIR	DMD--[] DGC--> NRXN1_Q9ULB1--> NLGN2--> DLG4--> GRIN2A--> CALCIUM(2+)--> PPP3CA--> NFATC2--> NF90-NF45--> DNA_REPAIR	3.525	10	positive
DMD-->DNA_REPAIR	DMD--[] DGC--> NRXN1_P58400--> NLGN2--> DLG4--> GRIN2A--> CALCIUM(2+)--> PPP3CA--> NFATC2--> NF90-NF45--> DNA_REPAIR	3.528	10	positive
DMD-->DNA_REPAIR	DMD--[] DGC--> NRXN1_Q9ULB1--> NLGN2--> DLG4--> GRIN2A--> CALCIUM(2+)--> PRKCZ--| GSK3B--| UNG--> DNA_REPAIR	3.565	10	positive
DMD-->DNA_REPAIR	DMD--[] DGC--> NRXN1_P58400--> NLGN2--> DLG4--> GRIN2A--> CALCIUM(2+)--> PRKCZ--| GSK3B--| UNG--> DNA_REPAIR	3.568	10	positive
DMD-->DNA_REPAIR	DMD--[] DGC--> NRXN3_Q9Y4C0--> NLGN2--> DLG4--> GRIN2A--> CALCIUM(2+)--> CALCINEURIN--> NFATC2--> NF90-NF45--> DNA_REPAIR	3.576	10	positive
DMD-->DNA_REPAIR	DMD--[] DGC--> NRXN3_Q9HDB5--> NLGN2--> DLG4--> GRIN2A--> CALCIUM(2+)--> CALCINEURIN--> NFATC2--> NF90-NF45--> DNA_REPAIR	3.578	10	positive
DMD-->DNA_REPAIR	DMD--[] DGC--> NRXN1_Q9ULB1--> NLGN2--> DLG4--> GRIN2A--> CALCIUM(2+)--> PRKCA--> TP53--> OGG1--> DNA_REPAIR	3.579	10	positive
DMD-->DNA_REPAIR	DMD--[] DGC--> NRXN1_P58400--> NLGN2--> DLG4--> GRIN2A--> CALCIUM(2+)--> PRKCA--> TP53--> OGG1--> DNA_REPAIR	3.582	10	positive
DMD-->DNA_REPAIR	DMD--[] DGC--> NRXN2_Q9P2S2--> NLGN2--> DLG4--> GRIN2A--> CALCIUM(2+)--> CALCINEURIN--> NFATC2--> NF90-NF45--> DNA_REPAIR	3.588	10	positive
DMD-->DNA_REPAIR	DMD--[] DGC--> NRXN2_P58401--> NLGN2--> DLG4--> GRIN2A--> CALCIUM(2+)--> CALCINEURIN--> NFATC2--> NF90-NF45--> DNA_REPAIR	3.589	10	positive
DMD-->DNA_REPAIR	DMD--[] DGC--> NRXN3_Q9Y4C0--> NLGN2--> DLG4--> GRIN2A--> CALCIUM(2+)--> PPP3CA--> NFATC2--> NF90-NF45--> DNA_REPAIR	3.592	10	positive
DMD-->DNA_REPAIR	DMD--[] DGC--> NRXN3_Q9HDB5--> NLGN2--> DLG4--> GRIN2A--> CALCIUM(2+)--> PPP3CA--> NFATC2--> NF90-NF45--> DNA_REPAIR	3.594	10	positive
DMD-->DNA_REPAIR	DMD--[] DGC--> NRXN2_Q9P2S2--> NLGN2--> DLG4--> GRIN2A--> CALCIUM(2+)--> PPP3CA--> NFATC2--> NF90-NF45--> DNA_REPAIR	3.604	10	positive
DMD-->DNA_REPAIR	DMD--[] DGC--> NRXN2_P58401--> NLGN2--> DLG4--> GRIN2A--> CALCIUM(2+)--> PPP3CA--> NFATC2--> NF90-NF45--> DNA_REPAIR	3.605	10	positive
DMD-->DNA_REPAIR	DMD--[] DGC--> NRXN3_Q9Y4C0--> NLGN2--> DLG4--> GRIN2A--> CALCIUM(2+)--> PRKCZ--| GSK3B--| UNG--> DNA_REPAIR	3.632	10	positive
DMD-->DNA_REPAIR	DMD--[] DGC--> NRXN3_Q9HDB5--> NLGN2--> DLG4--> GRIN2A--> CALCIUM(2+)--> PRKCZ--| GSK3B--| UNG--> DNA_REPAIR	3.634	10	positive
DMD-->DNA_REPAIR	DMD--[] DGC--> NRXN2_Q9P2S2--> NLGN2--> DLG4--> GRIN2A--> CALCIUM(2+)--> PRKCZ--| GSK3B--| UNG--> DNA_REPAIR	3.644	10	positive
DMD-->DNA_REPAIR	DMD--[] DGC--> NRXN2_P58401--> NLGN2--> DLG4--> GRIN2A--> CALCIUM(2+)--> PRKCZ--| GSK3B--| UNG--> DNA_REPAIR	3.645	10	positive
DMD-->DNA_REPAIR	DMD--[] DGC--> NRXN3_Q9Y4C0--> NLGN2--> DLG4--> GRIN2A--> CALCIUM(2+)--> PRKCA--> TP53--> OGG1--> DNA_REPAIR	3.646	10	positive
DMD-->DNA_REPAIR	DMD--[] DGC--> NRXN3_Q9HDB5--> NLGN2--> DLG4--> GRIN2A--> CALCIUM(2+)--> PRKCA--> TP53--> OGG1--> DNA_REPAIR	3.648	10	positive
DMD-->DNA_REPAIR	DMD--[] DGC--> NRXN2_Q9P2S2--> NLGN2--> DLG4--> GRIN2A--> CALCIUM(2+)--> PRKCA--> TP53--> OGG1--> DNA_REPAIR	3.658	10	positive
DMD-->DNA_REPAIR	DMD--[] DGC--> NRXN2_P58401--> NLGN2--> DLG4--> GRIN2A--> CALCIUM(2+)--> PRKCA--> TP53--> OGG1--> DNA_REPAIR	3.659	10	positive
DMD-->DNA_REPAIR	DMD--[] DGC--> NRXN1_Q9ULB1--> NLGN2--> DLG4--> NOS1--| HDAC2--> CCND1--> CDK4--| BRCA1--> DNA_REPAIR	3.718	10	positive
DMD-->DNA_REPAIR	DMD--[] DGC--> NRXN1_P58400--> NLGN2--> DLG4--> NOS1--| HDAC2--> CCND1--> CDK4--| BRCA1--> DNA_REPAIR	3.721	10	positive
DMD-->DNA_REPAIR	DMD--[] DGC--> NRXN3_Q9Y4C0--> NLGN2--> DLG4--> NOS1--| HDAC2--> CCND1--> CDK4--| BRCA1--> DNA_REPAIR	3.785	10	positive
DMD-->DNA_REPAIR	DMD--[] DGC--> NRXN3_Q9HDB5--> NLGN2--> DLG4--> NOS1--| HDAC2--> CCND1--> CDK4--| BRCA1--> DNA_REPAIR	3.787	10	positive
DMD-->DNA_REPAIR	DMD--[] DGC--> NRXN2_Q9P2S2--> NLGN2--> DLG4--> NOS1--| HDAC2--> CCND1--> CDK4--| BRCA1--> DNA_REPAIR	3.797	10	positive
DMD-->DNA_REPAIR	DMD--[] DGC--> NRXN2_P58401--> NLGN2--> DLG4--> NOS1--| HDAC2--> CCND1--> CDK4--| BRCA1--> DNA_REPAIR	3.798	10	positive
DMD-->DNA_REPAIR	DMD--[] DGC--> NRXN1_Q9ULB1--> NLGN2--> DLG4--> NOS1--| HDAC2--> CCND1--[] CYCLIND/CDK4--| BRCA1--> DNA_REPAIR	3.807	10	positive
DMD-->DNA_REPAIR	DMD--[] DGC--> NRXN1_P58400--> NLGN2--> DLG4--> NOS1--| HDAC2--> CCND1--[] CYCLIND/CDK4--| BRCA1--> DNA_REPAIR	3.81	10	positive
DMD-->DNA_REPAIR	DMD--[] DGC--> NRXN1_Q9ULB1--> NLGN2--> DLG4--> GRIN2A--> CALCIUM(2+)--> PRKCA--| GSK3B--| UNG--> DNA_REPAIR	3.81	10	positive
DMD-->DNA_REPAIR	DMD--[] DGC--> NRXN1_P58400--> NLGN2--> DLG4--> GRIN2A--> CALCIUM(2+)--> PRKCA--| GSK3B--| UNG--> DNA_REPAIR	3.813	10	positive
DMD-->DNA_REPAIR	DMD--[] DGC--> NRXN1_Q9ULB1--> NLGN2--> DLG4--> GRIN2A--> CALCIUM(2+)--> PRKCA--| GSK3A--| UNG--> DNA_REPAIR	3.824	10	positive
DMD-->DNA_REPAIR	DMD--[] DGC--> NRXN1_P58400--> NLGN2--> DLG4--> GRIN2A--> CALCIUM(2+)--> PRKCA--| GSK3A--| UNG--> DNA_REPAIR	3.827	10	positive
DMD-->DNA_REPAIR	DMD--[] DGC--> NRXN3_Q9Y4C0--> NLGN2--> DLG4--> NOS1--| HDAC2--> CCND1--[] CYCLIND/CDK4--| BRCA1--> DNA_REPAIR	3.874	10	positive
DMD-->DNA_REPAIR	DMD--[] DGC--> NRXN3_Q9HDB5--> NLGN2--> DLG4--> NOS1--| HDAC2--> CCND1--[] CYCLIND/CDK4--| BRCA1--> DNA_REPAIR	3.876	10	positive
DMD-->DNA_REPAIR	DMD--[] DGC--> NRXN3_Q9Y4C0--> NLGN2--> DLG4--> GRIN2A--> CALCIUM(2+)--> PRKCA--| GSK3B--| UNG--> DNA_REPAIR	3.877	10	positive
DMD-->DNA_REPAIR	DMD--[] DGC--> NRXN3_Q9HDB5--> NLGN2--> DLG4--> GRIN2A--> CALCIUM(2+)--> PRKCA--| GSK3B--| UNG--> DNA_REPAIR	3.879	10	positive
DMD-->DNA_REPAIR	DMD--[] DGC--> NRXN2_Q9P2S2--> NLGN2--> DLG4--> NOS1--| HDAC2--> CCND1--[] CYCLIND/CDK4--| BRCA1--> DNA_REPAIR	3.886	10	positive
DMD-->DNA_REPAIR	DMD--[] DGC--> NRXN2_P58401--> NLGN2--> DLG4--> NOS1--| HDAC2--> CCND1--[] CYCLIND/CDK4--| BRCA1--> DNA_REPAIR	3.887	10	positive
DMD-->DNA_REPAIR	DMD--[] DGC--> NRXN2_Q9P2S2--> NLGN2--> DLG4--> GRIN2A--> CALCIUM(2+)--> PRKCA--| GSK3B--| UNG--> DNA_REPAIR	3.889	10	positive
DMD-->DNA_REPAIR	DMD--[] DGC--> NRXN2_P58401--> NLGN2--> DLG4--> GRIN2A--> CALCIUM(2+)--> PRKCA--| GSK3B--| UNG--> DNA_REPAIR	3.89	10	positive
DMD-->DNA_REPAIR	DMD--[] DGC--> NRXN3_Q9Y4C0--> NLGN2--> DLG4--> GRIN2A--> CALCIUM(2+)--> PRKCA--| GSK3A--| UNG--> DNA_REPAIR	3.891	10	positive
DMD-->DNA_REPAIR	DMD--[] DGC--> NRXN3_Q9HDB5--> NLGN2--> DLG4--> GRIN2A--> CALCIUM(2+)--> PRKCA--| GSK3A--| UNG--> DNA_REPAIR	3.893	10	positive
DMD-->DNA_REPAIR	DMD--[] DGC--> NRXN1_Q9ULB1--> NLGN2--> DLG4--> GRIN2A--> CALCIUM(2+)--> CAPN1--> GSK3B--| UNG--> DNA_REPAIR	3.902	10	negative
DMD-->DNA_REPAIR	DMD--[] DGC--> NRXN2_Q9P2S2--> NLGN2--> DLG4--> GRIN2A--> CALCIUM(2+)--> PRKCA--| GSK3A--| UNG--> DNA_REPAIR	3.903	10	positive
DMD-->DNA_REPAIR	DMD--[] DGC--> NRXN2_P58401--> NLGN2--> DLG4--> GRIN2A--> CALCIUM(2+)--> PRKCA--| GSK3A--| UNG--> DNA_REPAIR	3.904	10	positive
DMD-->DNA_REPAIR	DMD--[] DGC--> NRXN1_P58400--> NLGN2--> DLG4--> GRIN2A--> CALCIUM(2+)--> CAPN1--> GSK3B--| UNG--> DNA_REPAIR	3.905	10	negative
DMD-->DNA_REPAIR	DMD--[] DGC--> NRXN3_Q9Y4C0--> NLGN2--> DLG4--> GRIN2A--> CALCIUM(2+)--> CAPN1--> GSK3B--| UNG--> DNA_REPAIR	3.969	10	negative
DMD-->DNA_REPAIR	DMD--[] DGC--> NRXN3_Q9HDB5--> NLGN2--> DLG4--> GRIN2A--> CALCIUM(2+)--> CAPN1--> GSK3B--| UNG--> DNA_REPAIR	3.971	10	negative
DMD-->DNA_REPAIR	DMD--[] DGC--> NRXN2_Q9P2S2--> NLGN2--> DLG4--> GRIN2A--> CALCIUM(2+)--> CAPN1--> GSK3B--| UNG--> DNA_REPAIR	3.981	10	negative
DMD-->DNA_REPAIR	DMD--[] DGC--> NRXN2_P58401--> NLGN2--> DLG4--> GRIN2A--> CALCIUM(2+)--> CAPN1--> GSK3B--| UNG--> DNA_REPAIR	3.982	10	negative
DMD-->DNA_REPAIR	DMD--[] DGC--> NRXN1_Q9ULB1--> NLGN2--> DLG4--> GRIN2A--> CALCIUM(2+)--> CAPN1--> GSK3A--| UNG--> DNA_REPAIR	3.987	10	negative
DMD-->DNA_REPAIR	DMD--[] DGC--> NRXN1_P58400--> NLGN2--> DLG4--> GRIN2A--> CALCIUM(2+)--> CAPN1--> GSK3A--| UNG--> DNA_REPAIR	3.99	10	negative
DMD-->DNA_REPAIR	DMD--[] DGC--> NRXN3_Q9Y4C0--> NLGN2--> DLG4--> GRIN2A--> CALCIUM(2+)--> CAPN1--> GSK3A--| UNG--> DNA_REPAIR	4.054	10	negative
DMD-->DNA_REPAIR	DMD--[] DGC--> NRXN3_Q9HDB5--> NLGN2--> DLG4--> GRIN2A--> CALCIUM(2+)--> CAPN1--> GSK3A--| UNG--> DNA_REPAIR	4.056	10	negative
DMD-->DNA_REPAIR	DMD--[] DGC--> NRXN2_Q9P2S2--> NLGN2--> DLG4--> GRIN2A--> CALCIUM(2+)--> CAPN1--> GSK3A--| UNG--> DNA_REPAIR	4.066	10	negative
DMD-->DNA_REPAIR	DMD--[] DGC--> NRXN2_P58401--> NLGN2--> DLG4--> GRIN2A--> CALCIUM(2+)--> CAPN1--> GSK3A--| UNG--> DNA_REPAIR	4.067	10	negative
DMD-->GLYCOLYSIS	DMD--[] DGC--> NRXN1_Q9ULB1--> NLGN2--> DLG4--> GRIN2A--> CALCIUM(2+)--> PRKCA--> PFKFB2--> GLYCOLYSIS	2.881	9	positive
DMD-->GLYCOLYSIS	DMD--[] DGC--> NRXN1_P58400--> NLGN2--> DLG4--> GRIN2A--> CALCIUM(2+)--> PRKCA--> PFKFB2--> GLYCOLYSIS	2.884	9	positive
DMD-->GLYCOLYSIS	DMD--[] DGC--> NRXN3_Q9Y4C0--> NLGN2--> DLG4--> GRIN2A--> CALCIUM(2+)--> PRKCA--> PFKFB2--> GLYCOLYSIS	2.948	9	positive
DMD-->GLYCOLYSIS	DMD--[] DGC--> NRXN3_Q9HDB5--> NLGN2--> DLG4--> GRIN2A--> CALCIUM(2+)--> PRKCA--> PFKFB2--> GLYCOLYSIS	2.95	9	positive
DMD-->GLYCOLYSIS	DMD--[] DGC--> NRXN1_Q9ULB1--> NLGN2--> DLG4--> GRIN2A--> CALCIUM(2+)--> PRKCA--> TP53--| GLYCOLYSIS	2.952	9	negative
DMD-->GLYCOLYSIS	DMD--[] DGC--> NRXN1_P58400--> NLGN2--> DLG4--> GRIN2A--> CALCIUM(2+)--> PRKCA--> TP53--| GLYCOLYSIS	2.955	9	negative
DMD-->GLYCOLYSIS	DMD--[] DGC--> NRXN2_Q9P2S2--> NLGN2--> DLG4--> GRIN2A--> CALCIUM(2+)--> PRKCA--> PFKFB2--> GLYCOLYSIS	2.96	9	positive
DMD-->GLYCOLYSIS	DMD--[] DGC--> NRXN2_P58401--> NLGN2--> DLG4--> GRIN2A--> CALCIUM(2+)--> PRKCA--> PFKFB2--> GLYCOLYSIS	2.961	9	positive
DMD-->GLYCOLYSIS	DMD--[] DGC--> NRXN3_Q9Y4C0--> NLGN2--> DLG4--> GRIN2A--> CALCIUM(2+)--> PRKCA--> TP53--| GLYCOLYSIS	3.019	9	negative
DMD-->GLYCOLYSIS	DMD--[] DGC--> NRXN3_Q9HDB5--> NLGN2--> DLG4--> GRIN2A--> CALCIUM(2+)--> PRKCA--> TP53--| GLYCOLYSIS	3.021	9	negative
DMD-->GLYCOLYSIS	DMD--[] DGC--> NRXN2_Q9P2S2--> NLGN2--> DLG4--> GRIN2A--> CALCIUM(2+)--> PRKCA--> TP53--| GLYCOLYSIS	3.031	9	negative
DMD-->GLYCOLYSIS	DMD--[] DGC--> NRXN2_P58401--> NLGN2--> DLG4--> GRIN2A--> CALCIUM(2+)--> PRKCA--> TP53--| GLYCOLYSIS	3.032	9	negative
DMD-->IMMORTALITY	DMD--[] DGC--> NRXN1_Q9ULB1--> NLGN2--> DLG4--> GRIN2A--> CALCIUM(2+)--> PRKCA--? SRC--| TERT--> IMMORTALITY	3.362	10	unknown
DMD-->IMMORTALITY	DMD--[] DGC--> NRXN1_P58400--> NLGN2--> DLG4--> GRIN2A--> CALCIUM(2+)--> PRKCA--? SRC--| TERT--> IMMORTALITY	3.365	10	unknown
DMD-->IMMORTALITY	DMD--[] DGC--> NRXN3_Q9Y4C0--> NLGN2--> DLG4--> GRIN2A--> CALCIUM(2+)--> PRKCA--? SRC--| TERT--> IMMORTALITY	3.429	10	unknown
DMD-->IMMORTALITY	DMD--[] DGC--> NRXN3_Q9HDB5--> NLGN2--> DLG4--> GRIN2A--> CALCIUM(2+)--> PRKCA--? SRC--| TERT--> IMMORTALITY	3.431	10	unknown
DMD-->IMMORTALITY	DMD--[] DGC--> NRXN2_Q9P2S2--> NLGN2--> DLG4--> GRIN2A--> CALCIUM(2+)--> PRKCA--? SRC--| TERT--> IMMORTALITY	3.441	10	unknown
DMD-->IMMORTALITY	DMD--[] DGC--> NRXN2_P58401--> NLGN2--> DLG4--> GRIN2A--> CALCIUM(2+)--> PRKCA--? SRC--| TERT--> IMMORTALITY	3.442	10	unknown
DMD-->IMMORTALITY	DMD--[] DGC--> NRXN1_Q9ULB1--> NLGN2--> DLG4--> GRIN2A--> CALCIUM(2+)--> PRKCZ--> IKBKB--| CDKN2A_P42771--| IMMORTALITY	3.446	10	positive
DMD-->IMMORTALITY	DMD--[] DGC--> NRXN1_P58400--> NLGN2--> DLG4--> GRIN2A--> CALCIUM(2+)--> PRKCZ--> IKBKB--| CDKN2A_P42771--| IMMORTALITY	3.449	10	positive
DMD-->IMMORTALITY	DMD--[] DGC--> NRXN3_Q9Y4C0--> NLGN2--> DLG4--> GRIN2A--> CALCIUM(2+)--> PRKCZ--> IKBKB--| CDKN2A_P42771--| IMMORTALITY	3.513	10	positive
DMD-->IMMORTALITY	DMD--[] DGC--> NRXN3_Q9HDB5--> NLGN2--> DLG4--> GRIN2A--> CALCIUM(2+)--> PRKCZ--> IKBKB--| CDKN2A_P42771--| IMMORTALITY	3.515	10	positive
DMD-->IMMORTALITY	DMD--[] DGC--> NRXN2_Q9P2S2--> NLGN2--> DLG4--> GRIN2A--> CALCIUM(2+)--> PRKCZ--> IKBKB--| CDKN2A_P42771--| IMMORTALITY	3.525	10	positive
DMD-->IMMORTALITY	DMD--[] DGC--> NRXN2_P58401--> NLGN2--> DLG4--> GRIN2A--> CALCIUM(2+)--> PRKCZ--> IKBKB--| CDKN2A_P42771--| IMMORTALITY	3.526	10	positive
DMD-->INFLAMMATION	DMD--[] DGC--> NRXN1_Q9ULB1--> NLGN2--> DLG4--> NOS1--> NITRIC OXIDE--> NFKB-P65/P50--> INFLAMMATION	2.455	8	positive
DMD-->INFLAMMATION	DMD--[] DGC--> NRXN1_P58400--> NLGN2--> DLG4--> NOS1--> NITRIC OXIDE--> NFKB-P65/P50--> INFLAMMATION	2.458	8	positive
DMD-->INFLAMMATION	DMD--[] DGC--> NRXN3_Q9Y4C0--> NLGN2--> DLG4--> NOS1--> NITRIC OXIDE--> NFKB-P65/P50--> INFLAMMATION	2.522	8	positive
DMD-->INFLAMMATION	DMD--[] DGC--> NRXN3_Q9HDB5--> NLGN2--> DLG4--> NOS1--> NITRIC OXIDE--> NFKB-P65/P50--> INFLAMMATION	2.524	8	positive
DMD-->INFLAMMATION	DMD--[] DGC--> NRXN2_Q9P2S2--> NLGN2--> DLG4--> NOS1--> NITRIC OXIDE--> NFKB-P65/P50--> INFLAMMATION	2.534	8	positive
DMD-->INFLAMMATION	DMD--[] DGC--> NRXN2_P58401--> NLGN2--> DLG4--> NOS1--> NITRIC OXIDE--> NFKB-P65/P50--> INFLAMMATION	2.535	8	positive
DMD-->INFLAMMATION	DMD--[] DGC--> NRXN1_Q9ULB1--> NLGN2--> DLG4--> GRIN2A--> CALCIUM(2+)--> PRKCZ--> NFKB-P65/P50--> INFLAMMATION	2.882	9	positive
DMD-->INFLAMMATION	DMD--[] DGC--> NRXN1_P58400--> NLGN2--> DLG4--> GRIN2A--> CALCIUM(2+)--> PRKCZ--> NFKB-P65/P50--> INFLAMMATION	2.885	9	positive
DMD-->INFLAMMATION	DMD--[] DGC--> NRXN3_Q9Y4C0--> NLGN2--> DLG4--> GRIN2A--> CALCIUM(2+)--> PRKCZ--> NFKB-P65/P50--> INFLAMMATION	2.949	9	positive
DMD-->INFLAMMATION	DMD--[] DGC--> NRXN3_Q9HDB5--> NLGN2--> DLG4--> GRIN2A--> CALCIUM(2+)--> PRKCZ--> NFKB-P65/P50--> INFLAMMATION	2.951	9	positive
DMD-->INFLAMMATION	DMD--[] DGC--> NRXN2_Q9P2S2--> NLGN2--> DLG4--> GRIN2A--> CALCIUM(2+)--> PRKCZ--> NFKB-P65/P50--> INFLAMMATION	2.961	9	positive
DMD-->INFLAMMATION	DMD--[] DGC--> NRXN2_P58401--> NLGN2--> DLG4--> GRIN2A--> CALCIUM(2+)--> PRKCZ--> NFKB-P65/P50--> INFLAMMATION	2.962	9	positive
DMD-->METASTASIS	DMD--[] DGC--> NRXN1_Q9ULB1--> NLGN2--> DLG4--> GRIN2A--> CALCIUM(2+)--> CDH1--> CTNNB1--> METASTASIS	2.423	9	positive
DMD-->METASTASIS	DMD--[] DGC--> NRXN1_P58400--> NLGN2--> DLG4--> GRIN2A--> CALCIUM(2+)--> CDH1--> CTNNB1--> METASTASIS	2.426	9	positive
DMD-->METASTASIS	DMD--[] DGC--> NRXN3_Q9Y4C0--> NLGN2--> DLG4--> GRIN2A--> CALCIUM(2+)--> CDH1--> CTNNB1--> METASTASIS	2.49	9	positive
DMD-->METASTASIS	DMD--[] DGC--> NRXN3_Q9HDB5--> NLGN2--> DLG4--> GRIN2A--> CALCIUM(2+)--> CDH1--> CTNNB1--> METASTASIS	2.492	9	positive
DMD-->METASTASIS	DMD--[] DGC--> NRXN2_Q9P2S2--> NLGN2--> DLG4--> GRIN2A--> CALCIUM(2+)--> CDH1--> CTNNB1--> METASTASIS	2.502	9	positive
DMD-->METASTASIS	DMD--[] DGC--> NRXN2_P58401--> NLGN2--> DLG4--> GRIN2A--> CALCIUM(2+)--> CDH1--> CTNNB1--> METASTASIS	2.503	9	positive
DMD-->METASTASIS	DMD--[] DGC--> NRXN1_Q9ULB1--> NLGN2--> DLG4--> GRIN2A--> CALCIUM(2+)--> CDH3--> CTNNB1--> METASTASIS	2.525	9	positive
DMD-->METASTASIS	DMD--[] DGC--> NRXN1_P58400--> NLGN2--> DLG4--> GRIN2A--> CALCIUM(2+)--> CDH3--> CTNNB1--> METASTASIS	2.528	9	positive
DMD-->METASTASIS	DMD--[] DGC--> NRXN1_Q9ULB1--> NLGN2--> DLG4--> GRIN2A--> CALCIUM(2+)--> CDH2--> CTNNB1--> METASTASIS	2.59	9	positive
DMD-->METASTASIS	DMD--[] DGC--> NRXN3_Q9Y4C0--> NLGN2--> DLG4--> GRIN2A--> CALCIUM(2+)--> CDH3--> CTNNB1--> METASTASIS	2.592	9	positive
DMD-->METASTASIS	DMD--[] DGC--> NRXN1_P58400--> NLGN2--> DLG4--> GRIN2A--> CALCIUM(2+)--> CDH2--> CTNNB1--> METASTASIS	2.593	9	positive
DMD-->METASTASIS	DMD--[] DGC--> NRXN3_Q9HDB5--> NLGN2--> DLG4--> GRIN2A--> CALCIUM(2+)--> CDH3--> CTNNB1--> METASTASIS	2.594	9	positive
DMD-->METASTASIS	DMD--[] DGC--> NRXN2_Q9P2S2--> NLGN2--> DLG4--> GRIN2A--> CALCIUM(2+)--> CDH3--> CTNNB1--> METASTASIS	2.604	9	positive
DMD-->METASTASIS	DMD--[] DGC--> NRXN2_P58401--> NLGN2--> DLG4--> GRIN2A--> CALCIUM(2+)--> CDH3--> CTNNB1--> METASTASIS	2.605	9	positive
DMD-->METASTASIS	DMD--[] DGC--> NRXN1_Q9ULB1--> NLGN2--> DLG4--> GRIN2A--> CALCIUM(2+)--> CDH5--> CTNNB1--> METASTASIS	2.651	9	positive
DMD-->METASTASIS	DMD--[] DGC--> NRXN1_P58400--> NLGN2--> DLG4--> GRIN2A--> CALCIUM(2+)--> CDH5--> CTNNB1--> METASTASIS	2.654	9	positive
DMD-->METASTASIS	DMD--[] DGC--> NRXN3_Q9Y4C0--> NLGN2--> DLG4--> GRIN2A--> CALCIUM(2+)--> CDH2--> CTNNB1--> METASTASIS	2.657	9	positive
DMD-->METASTASIS	DMD--[] DGC--> NRXN3_Q9HDB5--> NLGN2--> DLG4--> GRIN2A--> CALCIUM(2+)--> CDH2--> CTNNB1--> METASTASIS	2.659	9	positive
DMD-->METASTASIS	DMD--[] DGC--> NRXN2_Q9P2S2--> NLGN2--> DLG4--> GRIN2A--> CALCIUM(2+)--> CDH2--> CTNNB1--> METASTASIS	2.669	9	positive
DMD-->METASTASIS	DMD--[] DGC--> NRXN2_P58401--> NLGN2--> DLG4--> GRIN2A--> CALCIUM(2+)--> CDH2--> CTNNB1--> METASTASIS	2.67	9	positive
DMD-->METASTASIS	DMD--[] DGC--> NRXN1_Q9ULB1--> NLGN2--> DLG4--> GRIN2A--> CALCIUM(2+)--> CDH8--> CTNNB1--> METASTASIS	2.713	9	positive
DMD-->METASTASIS	DMD--[] DGC--> NRXN1_P58400--> NLGN2--> DLG4--> GRIN2A--> CALCIUM(2+)--> CDH8--> CTNNB1--> METASTASIS	2.716	9	positive
DMD-->METASTASIS	DMD--[] DGC--> NRXN3_Q9Y4C0--> NLGN2--> DLG4--> GRIN2A--> CALCIUM(2+)--> CDH5--> CTNNB1--> METASTASIS	2.718	9	positive
DMD-->METASTASIS	DMD--[] DGC--> NRXN3_Q9HDB5--> NLGN2--> DLG4--> GRIN2A--> CALCIUM(2+)--> CDH5--> CTNNB1--> METASTASIS	2.72	9	positive
DMD-->METASTASIS	DMD--[] DGC--> NRXN2_Q9P2S2--> NLGN2--> DLG4--> GRIN2A--> CALCIUM(2+)--> CDH5--> CTNNB1--> METASTASIS	2.73	9	positive
DMD-->METASTASIS	DMD--[] DGC--> NRXN1_Q9ULB1--> NLGN2--> DLG4--> GRIN2A--> CALCIUM(2+)--> CDH11--> OR--? CTNNB1--> METASTASIS	2.731	9	unknown
DMD-->METASTASIS	DMD--[] DGC--> NRXN2_P58401--> NLGN2--> DLG4--> GRIN2A--> CALCIUM(2+)--> CDH5--> CTNNB1--> METASTASIS	2.731	9	positive
DMD-->METASTASIS	DMD--[] DGC--> NRXN1_Q9ULB1--> NLGN2--> DLG4--> GRIN2A--> CALCIUM(2+)--> CDH17--> CTNNB1--> METASTASIS	2.735	9	positive
DMD-->METASTASIS	DMD--[] DGC--> NRXN1_P58400--> NLGN2--> DLG4--> GRIN2A--> CALCIUM(2+)--> CDH17--> CTNNB1--> METASTASIS	2.738	9	positive
DMD-->METASTASIS	DMD--[] DGC--> NRXN1_Q9ULB1--> NLGN2--> DLG4--> GRIN2A--> CALCIUM(2+)--> CDH15--> CTNNB1--> METASTASIS	2.745	9	positive
DMD-->METASTASIS	DMD--[] DGC--> NRXN1_P58400--> NLGN2--> DLG4--> GRIN2A--> CALCIUM(2+)--> CDH15--> CTNNB1--> METASTASIS	2.748	9	positive
DMD-->METASTASIS	DMD--[] DGC--> NRXN3_Q9Y4C0--> NLGN2--> DLG4--> GRIN2A--> CALCIUM(2+)--> CDH8--> CTNNB1--> METASTASIS	2.78	9	positive
DMD-->METASTASIS	DMD--[] DGC--> NRXN3_Q9HDB5--> NLGN2--> DLG4--> GRIN2A--> CALCIUM(2+)--> CDH8--> CTNNB1--> METASTASIS	2.782	9	positive
DMD-->METASTASIS	DMD--[] DGC--> NRXN1_Q9ULB1--> NLGN2--> DLG4--> GRIN2A--> CALCIUM(2+)--> CDH10--> CTNNB1--> METASTASIS	2.784	9	positive
DMD-->METASTASIS	DMD--[] DGC--> NRXN1_Q9ULB1--> NLGN2--> DLG4--> GRIN2A--> CALCIUM(2+)--> CDH9--> CTNNB1--> METASTASIS	2.784	9	positive
DMD-->METASTASIS	DMD--[] DGC--> NRXN1_P58400--> NLGN2--> DLG4--> GRIN2A--> CALCIUM(2+)--> CDH10--> CTNNB1--> METASTASIS	2.787	9	positive
DMD-->METASTASIS	DMD--[] DGC--> NRXN1_P58400--> NLGN2--> DLG4--> GRIN2A--> CALCIUM(2+)--> CDH9--> CTNNB1--> METASTASIS	2.787	9	positive
DMD-->METASTASIS	DMD--[] DGC--> NRXN2_Q9P2S2--> NLGN2--> DLG4--> GRIN2A--> CALCIUM(2+)--> CDH8--> CTNNB1--> METASTASIS	2.792	9	positive
DMD-->METASTASIS	DMD--[] DGC--> NRXN2_P58401--> NLGN2--> DLG4--> GRIN2A--> CALCIUM(2+)--> CDH8--> CTNNB1--> METASTASIS	2.793	9	positive
DMD-->METASTASIS	DMD--[] DGC--> NRXN1_Q9ULB1--> NLGN2--> DLG4--> GRIN2A--> CALCIUM(2+)--> CDH7--> CTNNB1--> METASTASIS	2.798	9	positive
DMD-->METASTASIS	DMD--[] DGC--> NRXN1_Q9ULB1--> NLGN2--> DLG4--> GRIN2A--> CALCIUM(2+)--> CDH6--> CTNNB1--> METASTASIS	2.799	9	positive
DMD-->METASTASIS	DMD--[] DGC--> NRXN3_Q9HDB5--> NLGN2--> DLG4--> GRIN2A--> CALCIUM(2+)--> CDH11--> OR--? CTNNB1--> METASTASIS	2.8	9	unknown
DMD-->METASTASIS	DMD--[] DGC--> NRXN1_Q9ULB1--> NLGN2--> DLG4--> GRIN2A--> CALCIUM(2+)--> CDH18--> CTNNB1--> METASTASIS	2.8	9	positive
DMD-->METASTASIS	DMD--[] DGC--> NRXN1_P58400--> NLGN2--> DLG4--> GRIN2A--> CALCIUM(2+)--> CDH7--> CTNNB1--> METASTASIS	2.801	9	positive
DMD-->METASTASIS	DMD--[] DGC--> NRXN3_Q9Y4C0--> NLGN2--> DLG4--> GRIN2A--> CALCIUM(2+)--> CDH17--> CTNNB1--> METASTASIS	2.802	9	positive
DMD-->METASTASIS	DMD--[] DGC--> NRXN1_P58400--> NLGN2--> DLG4--> GRIN2A--> CALCIUM(2+)--> CDH6--> CTNNB1--> METASTASIS	2.802	9	positive
DMD-->METASTASIS	DMD--[] DGC--> NRXN1_P58400--> NLGN2--> DLG4--> GRIN2A--> CALCIUM(2+)--> CDH18--> CTNNB1--> METASTASIS	2.803	9	positive
DMD-->METASTASIS	DMD--[] DGC--> NRXN3_Q9HDB5--> NLGN2--> DLG4--> GRIN2A--> CALCIUM(2+)--> CDH17--> CTNNB1--> METASTASIS	2.804	9	positive
DMD-->METASTASIS	DMD--[] DGC--> NRXN1_Q9ULB1--> NLGN2--> DLG4--> GRIN2A--> CALCIUM(2+)--> CDH24--> CTNNB1--> METASTASIS	2.809	9	positive
DMD-->METASTASIS	DMD--[] DGC--> NRXN2_Q9P2S2--> NLGN2--> DLG4--> GRIN2A--> CALCIUM(2+)--> CDH11--> OR--? CTNNB1--> METASTASIS	2.81	9	unknown
DMD-->METASTASIS	DMD--[] DGC--> NRXN3_Q9Y4C0--> NLGN2--> DLG4--> GRIN2A--> CALCIUM(2+)--> CDH15--> CTNNB1--> METASTASIS	2.812	9	positive
DMD-->METASTASIS	DMD--[] DGC--> NRXN1_P58400--> NLGN2--> DLG4--> GRIN2A--> CALCIUM(2+)--> CDH24--> CTNNB1--> METASTASIS	2.812	9	positive
DMD-->METASTASIS	DMD--[] DGC--> NRXN3_Q9HDB5--> NLGN2--> DLG4--> GRIN2A--> CALCIUM(2+)--> CDH15--> CTNNB1--> METASTASIS	2.814	9	positive
DMD-->METASTASIS	DMD--[] DGC--> NRXN2_Q9P2S2--> NLGN2--> DLG4--> GRIN2A--> CALCIUM(2+)--> CDH17--> CTNNB1--> METASTASIS	2.814	9	positive
DMD-->METASTASIS	DMD--[] DGC--> NRXN2_P58401--> NLGN2--> DLG4--> GRIN2A--> CALCIUM(2+)--> CDH17--> CTNNB1--> METASTASIS	2.815	9	positive
DMD-->METASTASIS	DMD--[] DGC--> NRXN2_Q9P2S2--> NLGN2--> DLG4--> GRIN2A--> CALCIUM(2+)--> CDH15--> CTNNB1--> METASTASIS	2.824	9	positive
DMD-->METASTASIS	DMD--[] DGC--> NRXN2_P58401--> NLGN2--> DLG4--> GRIN2A--> CALCIUM(2+)--> CDH15--> CTNNB1--> METASTASIS	2.825	9	positive
DMD-->METASTASIS	DMD--[] DGC--> NRXN1_Q9ULB1--> NLGN2--> DLG4--> GRIN2A--> CALCIUM(2+)--> PRKCA--> EZR--> METASTASIS	2.831	9	positive
DMD-->METASTASIS	DMD--[] DGC--> NRXN1_P58400--> NLGN2--> DLG4--> GRIN2A--> CALCIUM(2+)--> PRKCA--> EZR--> METASTASIS	2.834	9	positive
DMD-->METASTASIS	DMD--[] DGC--> NRXN1_Q9ULB1--> NLGN2--> DLG4--> GRIN2A--> CALCIUM(2+)--> PRKCA--> NFE2L2--> METASTASIS	2.835	9	positive
DMD-->METASTASIS	DMD--[] DGC--> NRXN1_P58400--> NLGN2--> DLG4--> GRIN2A--> CALCIUM(2+)--> PRKCA--> NFE2L2--> METASTASIS	2.838	9	positive
DMD-->METASTASIS	DMD--[] DGC--> NRXN3_Q9Y4C0--> NLGN2--> DLG4--> GRIN2A--> CALCIUM(2+)--> CDH10--> CTNNB1--> METASTASIS	2.851	9	positive
DMD-->METASTASIS	DMD--[] DGC--> NRXN3_Q9Y4C0--> NLGN2--> DLG4--> GRIN2A--> CALCIUM(2+)--> CDH9--> CTNNB1--> METASTASIS	2.851	9	positive
DMD-->METASTASIS	DMD--[] DGC--> NRXN3_Q9HDB5--> NLGN2--> DLG4--> GRIN2A--> CALCIUM(2+)--> CDH10--> CTNNB1--> METASTASIS	2.853	9	positive
DMD-->METASTASIS	DMD--[] DGC--> NRXN3_Q9HDB5--> NLGN2--> DLG4--> GRIN2A--> CALCIUM(2+)--> CDH9--> CTNNB1--> METASTASIS	2.853	9	positive
DMD-->METASTASIS	DMD--[] DGC--> NRXN2_Q9P2S2--> NLGN2--> DLG4--> GRIN2A--> CALCIUM(2+)--> CDH10--> CTNNB1--> METASTASIS	2.863	9	positive
DMD-->METASTASIS	DMD--[] DGC--> NRXN1_Q9ULB1--> NLGN2--> DLG4--> GRIN2A--> CALCIUM(2+)--> CDH13--> CTNNB1--> METASTASIS	2.863	9	positive
DMD-->METASTASIS	DMD--[] DGC--> NRXN2_Q9P2S2--> NLGN2--> DLG4--> GRIN2A--> CALCIUM(2+)--> CDH9--> CTNNB1--> METASTASIS	2.863	9	positive
DMD-->METASTASIS	DMD--[] DGC--> NRXN2_P58401--> NLGN2--> DLG4--> GRIN2A--> CALCIUM(2+)--> CDH10--> CTNNB1--> METASTASIS	2.864	9	positive
DMD-->METASTASIS	DMD--[] DGC--> NRXN2_P58401--> NLGN2--> DLG4--> GRIN2A--> CALCIUM(2+)--> CDH9--> CTNNB1--> METASTASIS	2.864	9	positive
DMD-->METASTASIS	DMD--[] DGC--> NRXN3_Q9Y4C0--> NLGN2--> DLG4--> GRIN2A--> CALCIUM(2+)--> CDH7--> CTNNB1--> METASTASIS	2.865	9	positive
DMD-->METASTASIS	DMD--[] DGC--> NRXN1_P58400--> NLGN2--> DLG4--> GRIN2A--> CALCIUM(2+)--> CDH13--> CTNNB1--> METASTASIS	2.866	9	positive
DMD-->METASTASIS	DMD--[] DGC--> NRXN3_Q9Y4C0--> NLGN2--> DLG4--> GRIN2A--> CALCIUM(2+)--> CDH6--> CTNNB1--> METASTASIS	2.866	9	positive
DMD-->METASTASIS	DMD--[] DGC--> NRXN3_Q9Y4C0--> NLGN2--> DLG4--> GRIN2A--> CALCIUM(2+)--> CDH18--> CTNNB1--> METASTASIS	2.867	9	positive
DMD-->METASTASIS	DMD--[] DGC--> NRXN3_Q9HDB5--> NLGN2--> DLG4--> GRIN2A--> CALCIUM(2+)--> CDH7--> CTNNB1--> METASTASIS	2.867	9	positive
DMD-->METASTASIS	DMD--[] DGC--> NRXN3_Q9HDB5--> NLGN2--> DLG4--> GRIN2A--> CALCIUM(2+)--> CDH6--> CTNNB1--> METASTASIS	2.868	9	positive
DMD-->METASTASIS	DMD--[] DGC--> NRXN3_Q9HDB5--> NLGN2--> DLG4--> GRIN2A--> CALCIUM(2+)--> CDH18--> CTNNB1--> METASTASIS	2.869	9	positive
DMD-->METASTASIS	DMD--[] DGC--> NRXN1_Q9ULB1--> NLGN2--> DLG4--> GRIN2A--> CALCIUM(2+)--> CDH4--> CTNNB1--> METASTASIS	2.869	9	positive
DMD-->METASTASIS	DMD--[] DGC--> NRXN1_P58400--> NLGN2--> DLG4--> GRIN2A--> CALCIUM(2+)--> CDH4--> CTNNB1--> METASTASIS	2.872	9	positive
DMD-->METASTASIS	DMD--[] DGC--> NRXN3_Q9Y4C0--> NLGN2--> DLG4--> GRIN2A--> CALCIUM(2+)--> CDH24--> CTNNB1--> METASTASIS	2.876	9	positive
DMD-->METASTASIS	DMD--[] DGC--> NRXN2_Q9P2S2--> NLGN2--> DLG4--> GRIN2A--> CALCIUM(2+)--> CDH7--> CTNNB1--> METASTASIS	2.877	9	positive
DMD-->METASTASIS	DMD--[] DGC--> NRXN3_Q9HDB5--> NLGN2--> DLG4--> GRIN2A--> CALCIUM(2+)--> CDH24--> CTNNB1--> METASTASIS	2.878	9	positive
DMD-->METASTASIS	DMD--[] DGC--> NRXN2_Q9P2S2--> NLGN2--> DLG4--> GRIN2A--> CALCIUM(2+)--> CDH6--> CTNNB1--> METASTASIS	2.878	9	positive
DMD-->METASTASIS	DMD--[] DGC--> NRXN2_P58401--> NLGN2--> DLG4--> GRIN2A--> CALCIUM(2+)--> CDH7--> CTNNB1--> METASTASIS	2.878	9	positive
DMD-->METASTASIS	DMD--[] DGC--> NRXN2_Q9P2S2--> NLGN2--> DLG4--> GRIN2A--> CALCIUM(2+)--> CDH18--> CTNNB1--> METASTASIS	2.879	9	positive
DMD-->METASTASIS	DMD--[] DGC--> NRXN2_P58401--> NLGN2--> DLG4--> GRIN2A--> CALCIUM(2+)--> CDH6--> CTNNB1--> METASTASIS	2.879	9	positive
DMD-->METASTASIS	DMD--[] DGC--> NRXN2_P58401--> NLGN2--> DLG4--> GRIN2A--> CALCIUM(2+)--> CDH18--> CTNNB1--> METASTASIS	2.88	9	positive
DMD-->METASTASIS	DMD--[] DGC--> NRXN1_Q9ULB1--> NLGN2--> DLG4--> GRIN2A--> CALCIUM(2+)--> CDH12--> CTNNB1--> METASTASIS	2.882	9	positive
DMD-->METASTASIS	DMD--[] DGC--> NRXN1_P58400--> NLGN2--> DLG4--> GRIN2A--> CALCIUM(2+)--> CDH12--> CTNNB1--> METASTASIS	2.885	9	positive
DMD-->METASTASIS	DMD--[] DGC--> NRXN2_Q9P2S2--> NLGN2--> DLG4--> GRIN2A--> CALCIUM(2+)--> CDH24--> CTNNB1--> METASTASIS	2.888	9	positive
DMD-->METASTASIS	DMD--[] DGC--> NRXN2_P58401--> NLGN2--> DLG4--> GRIN2A--> CALCIUM(2+)--> CDH24--> CTNNB1--> METASTASIS	2.889	9	positive
DMD-->METASTASIS	DMD--[] DGC--> NRXN3_Q9Y4C0--> NLGN2--> DLG4--> GRIN2A--> CALCIUM(2+)--> PRKCA--> EZR--> METASTASIS	2.898	9	positive
DMD-->METASTASIS	DMD--[] DGC--> NRXN3_Q9HDB5--> NLGN2--> DLG4--> GRIN2A--> CALCIUM(2+)--> PRKCA--> EZR--> METASTASIS	2.9	9	positive
DMD-->METASTASIS	DMD--[] DGC--> NRXN3_Q9Y4C0--> NLGN2--> DLG4--> GRIN2A--> CALCIUM(2+)--> PRKCA--> NFE2L2--> METASTASIS	2.902	9	positive
DMD-->METASTASIS	DMD--[] DGC--> NRXN3_Q9HDB5--> NLGN2--> DLG4--> GRIN2A--> CALCIUM(2+)--> PRKCA--> NFE2L2--> METASTASIS	2.904	9	positive
DMD-->METASTASIS	DMD--[] DGC--> NRXN2_Q9P2S2--> NLGN2--> DLG4--> GRIN2A--> CALCIUM(2+)--> PRKCA--> EZR--> METASTASIS	2.91	9	positive
DMD-->METASTASIS	DMD--[] DGC--> NRXN2_P58401--> NLGN2--> DLG4--> GRIN2A--> CALCIUM(2+)--> PRKCA--> EZR--> METASTASIS	2.911	9	positive
DMD-->METASTASIS	DMD--[] DGC--> NRXN2_Q9P2S2--> NLGN2--> DLG4--> GRIN2A--> CALCIUM(2+)--> PRKCA--> NFE2L2--> METASTASIS	2.914	9	positive
DMD-->METASTASIS	DMD--[] DGC--> NRXN2_P58401--> NLGN2--> DLG4--> GRIN2A--> CALCIUM(2+)--> PRKCA--> NFE2L2--> METASTASIS	2.915	9	positive
DMD-->METASTASIS	DMD--[] DGC--> NRXN3_Q9Y4C0--> NLGN2--> DLG4--> GRIN2A--> CALCIUM(2+)--> CDH13--> CTNNB1--> METASTASIS	2.93	9	positive
DMD-->METASTASIS	DMD--[] DGC--> NRXN3_Q9HDB5--> NLGN2--> DLG4--> GRIN2A--> CALCIUM(2+)--> CDH13--> CTNNB1--> METASTASIS	2.932	9	positive
DMD-->METASTASIS	DMD--[] DGC--> NRXN3_Q9Y4C0--> NLGN2--> DLG4--> GRIN2A--> CALCIUM(2+)--> CDH4--> CTNNB1--> METASTASIS	2.936	9	positive
DMD-->METASTASIS	DMD--[] DGC--> NRXN3_Q9HDB5--> NLGN2--> DLG4--> GRIN2A--> CALCIUM(2+)--> CDH4--> CTNNB1--> METASTASIS	2.938	9	positive
DMD-->METASTASIS	DMD--[] DGC--> NRXN2_Q9P2S2--> NLGN2--> DLG4--> GRIN2A--> CALCIUM(2+)--> CDH13--> CTNNB1--> METASTASIS	2.942	9	positive
DMD-->METASTASIS	DMD--[] DGC--> NRXN2_P58401--> NLGN2--> DLG4--> GRIN2A--> CALCIUM(2+)--> CDH13--> CTNNB1--> METASTASIS	2.943	9	positive
DMD-->METASTASIS	DMD--[] DGC--> NRXN2_Q9P2S2--> NLGN2--> DLG4--> GRIN2A--> CALCIUM(2+)--> CDH4--> CTNNB1--> METASTASIS	2.948	9	positive
DMD-->METASTASIS	DMD--[] DGC--> NRXN3_Q9Y4C0--> NLGN2--> DLG4--> GRIN2A--> CALCIUM(2+)--> CDH12--> CTNNB1--> METASTASIS	2.949	9	positive
DMD-->METASTASIS	DMD--[] DGC--> NRXN2_P58401--> NLGN2--> DLG4--> GRIN2A--> CALCIUM(2+)--> CDH4--> CTNNB1--> METASTASIS	2.949	9	positive
DMD-->METASTASIS	DMD--[] DGC--> NRXN3_Q9HDB5--> NLGN2--> DLG4--> GRIN2A--> CALCIUM(2+)--> CDH12--> CTNNB1--> METASTASIS	2.951	9	positive
DMD-->METASTASIS	DMD--[] DGC--> NRXN2_Q9P2S2--> NLGN2--> DLG4--> GRIN2A--> CALCIUM(2+)--> CDH12--> CTNNB1--> METASTASIS	2.961	9	positive
DMD-->METASTASIS	DMD--[] DGC--> NRXN2_P58401--> NLGN2--> DLG4--> GRIN2A--> CALCIUM(2+)--> CDH12--> CTNNB1--> METASTASIS	2.962	9	positive
DMD-->METASTASIS	DMD--[] DGC--> NRXN1_Q9ULB1--> NLGN2--> DLG4--> GRIN2A--> CALCIUM(2+)--> CDH16--> CTNNB1--> METASTASIS	2.991	9	positive
DMD-->METASTASIS	DMD--[] DGC--> NRXN1_P58400--> NLGN2--> DLG4--> GRIN2A--> CALCIUM(2+)--> CDH16--> CTNNB1--> METASTASIS	2.994	9	positive
DMD-->METASTASIS	DMD--[] DGC--> NRXN3_Q9Y4C0--> NLGN2--> DLG4--> GRIN2A--> CALCIUM(2+)--> CDH16--> CTNNB1--> METASTASIS	3.058	9	positive
DMD-->METASTASIS	DMD--[] DGC--> NRXN1_Q9ULB1--> NLGN2--> DLG4--> GRIN2A--> CALCIUM(2+)--> CDH22--> CTNNB1--> METASTASIS	3.058	9	positive
DMD-->METASTASIS	DMD--[] DGC--> NRXN3_Q9HDB5--> NLGN2--> DLG4--> GRIN2A--> CALCIUM(2+)--> CDH16--> CTNNB1--> METASTASIS	3.06	9	positive
DMD-->METASTASIS	DMD--[] DGC--> NRXN1_P58400--> NLGN2--> DLG4--> GRIN2A--> CALCIUM(2+)--> CDH22--> CTNNB1--> METASTASIS	3.061	9	positive
DMD-->METASTASIS	DMD--[] DGC--> NRXN2_Q9P2S2--> NLGN2--> DLG4--> GRIN2A--> CALCIUM(2+)--> CDH16--> CTNNB1--> METASTASIS	3.07	9	positive
DMD-->METASTASIS	DMD--[] DGC--> NRXN2_P58401--> NLGN2--> DLG4--> GRIN2A--> CALCIUM(2+)--> CDH16--> CTNNB1--> METASTASIS	3.071	9	positive
DMD-->METASTASIS	DMD--[] DGC--> NRXN1_Q9ULB1--> NLGN2--> DLG4--> GRIN2A--> CALCIUM(2+)--> CDH19--> CTNNB1--> METASTASIS	3.072	9	positive
DMD-->METASTASIS	DMD--[] DGC--> NRXN1_P58400--> NLGN2--> DLG4--> GRIN2A--> CALCIUM(2+)--> CDH19--> CTNNB1--> METASTASIS	3.075	9	positive
DMD-->METASTASIS	DMD--[] DGC--> NRXN1_Q9ULB1--> NLGN2--> DLG4--> GRIN2A--> CALCIUM(2+)--> CDH20--> CTNNB1--> METASTASIS	3.085	9	positive
DMD-->METASTASIS	DMD--[] DGC--> NRXN1_P58400--> NLGN2--> DLG4--> GRIN2A--> CALCIUM(2+)--> CDH20--> CTNNB1--> METASTASIS	3.088	9	positive
DMD-->METASTASIS	DMD--[] DGC--> NRXN1_Q9ULB1--> NLGN2--> DLG4--> GRIN2A--> CALCIUM(2+)--> CDH23--> CTNNB1--> METASTASIS	3.092	9	positive
DMD-->METASTASIS	DMD--[] DGC--> NRXN1_P58400--> NLGN2--> DLG4--> GRIN2A--> CALCIUM(2+)--> CDH23--> CTNNB1--> METASTASIS	3.095	9	positive
DMD-->METASTASIS	DMD--[] DGC--> NRXN3_Q9Y4C0--> NLGN2--> DLG4--> GRIN2A--> CALCIUM(2+)--> CDH22--> CTNNB1--> METASTASIS	3.125	9	positive
DMD-->METASTASIS	DMD--[] DGC--> NRXN3_Q9HDB5--> NLGN2--> DLG4--> GRIN2A--> CALCIUM(2+)--> CDH22--> CTNNB1--> METASTASIS	3.127	9	positive
DMD-->METASTASIS	DMD--[] DGC--> NRXN1_Q9ULB1--> NLGN2--> DLG4--> GRIN2A--> CALCIUM(2+)--> PRKCA--| MET--> METASTASIS	3.134	9	negative
DMD-->METASTASIS	DMD--[] DGC--> NRXN1_P58400--> NLGN2--> DLG4--> GRIN2A--> CALCIUM(2+)--> PRKCA--| MET--> METASTASIS	3.137	9	negative
DMD-->METASTASIS	DMD--[] DGC--> NRXN2_Q9P2S2--> NLGN2--> DLG4--> GRIN2A--> CALCIUM(2+)--> CDH22--> CTNNB1--> METASTASIS	3.137	9	positive
DMD-->METASTASIS	DMD--[] DGC--> NRXN2_P58401--> NLGN2--> DLG4--> GRIN2A--> CALCIUM(2+)--> CDH22--> CTNNB1--> METASTASIS	3.138	9	positive
DMD-->METASTASIS	DMD--[] DGC--> NRXN3_Q9Y4C0--> NLGN2--> DLG4--> GRIN2A--> CALCIUM(2+)--> CDH19--> CTNNB1--> METASTASIS	3.139	9	positive
DMD-->METASTASIS	DMD--[] DGC--> NRXN3_Q9HDB5--> NLGN2--> DLG4--> GRIN2A--> CALCIUM(2+)--> CDH19--> CTNNB1--> METASTASIS	3.141	9	positive
DMD-->METASTASIS	DMD--[] DGC--> NRXN2_Q9P2S2--> NLGN2--> DLG4--> GRIN2A--> CALCIUM(2+)--> CDH19--> CTNNB1--> METASTASIS	3.151	9	positive
DMD-->METASTASIS	DMD--[] DGC--> NRXN2_P58401--> NLGN2--> DLG4--> GRIN2A--> CALCIUM(2+)--> CDH19--> CTNNB1--> METASTASIS	3.152	9	positive
DMD-->METASTASIS	DMD--[] DGC--> NRXN3_Q9Y4C0--> NLGN2--> DLG4--> GRIN2A--> CALCIUM(2+)--> CDH20--> CTNNB1--> METASTASIS	3.152	9	positive
DMD-->METASTASIS	DMD--[] DGC--> NRXN3_Q9HDB5--> NLGN2--> DLG4--> GRIN2A--> CALCIUM(2+)--> CDH20--> CTNNB1--> METASTASIS	3.154	9	positive
DMD-->METASTASIS	DMD--[] DGC--> NRXN3_Q9Y4C0--> NLGN2--> DLG4--> GRIN2A--> CALCIUM(2+)--> CDH23--> CTNNB1--> METASTASIS	3.159	9	positive
DMD-->METASTASIS	DMD--[] DGC--> NRXN3_Q9HDB5--> NLGN2--> DLG4--> GRIN2A--> CALCIUM(2+)--> CDH23--> CTNNB1--> METASTASIS	3.161	9	positive
DMD-->METASTASIS	DMD--[] DGC--> NRXN2_Q9P2S2--> NLGN2--> DLG4--> GRIN2A--> CALCIUM(2+)--> CDH20--> CTNNB1--> METASTASIS	3.164	9	positive
DMD-->METASTASIS	DMD--[] DGC--> NRXN2_P58401--> NLGN2--> DLG4--> GRIN2A--> CALCIUM(2+)--> CDH20--> CTNNB1--> METASTASIS	3.165	9	positive
DMD-->METASTASIS	DMD--[] DGC--> NRXN2_Q9P2S2--> NLGN2--> DLG4--> GRIN2A--> CALCIUM(2+)--> CDH23--> CTNNB1--> METASTASIS	3.171	9	positive
DMD-->METASTASIS	DMD--[] DGC--> NRXN2_P58401--> NLGN2--> DLG4--> GRIN2A--> CALCIUM(2+)--> CDH23--> CTNNB1--> METASTASIS	3.172	9	positive
DMD-->METASTASIS	DMD--[] DGC--> NRXN1_Q9ULB1--> NLGN2--> DLG4--> GRIN2A--> CALCIUM(2+)--> CADHERINS--> CTNNB1--> METASTASIS	3.187	9	positive
DMD-->METASTASIS	DMD--[] DGC--> NRXN1_P58400--> NLGN2--> DLG4--> GRIN2A--> CALCIUM(2+)--> CADHERINS--> CTNNB1--> METASTASIS	3.19	9	positive
DMD-->METASTASIS	DMD--[] DGC--> NRXN3_Q9Y4C0--> NLGN2--> DLG4--> GRIN2A--> CALCIUM(2+)--> PRKCA--| MET--> METASTASIS	3.201	9	negative
DMD-->METASTASIS	DMD--[] DGC--> NRXN3_Q9HDB5--> NLGN2--> DLG4--> GRIN2A--> CALCIUM(2+)--> PRKCA--| MET--> METASTASIS	3.203	9	negative
DMD-->METASTASIS	DMD--[] DGC--> NRXN2_Q9P2S2--> NLGN2--> DLG4--> GRIN2A--> CALCIUM(2+)--> PRKCA--| MET--> METASTASIS	3.213	9	negative
DMD-->METASTASIS	DMD--[] DGC--> NRXN2_P58401--> NLGN2--> DLG4--> GRIN2A--> CALCIUM(2+)--> PRKCA--| MET--> METASTASIS	3.214	9	negative
DMD-->METASTASIS	DMD--[] DGC--> NRXN3_Q9Y4C0--> NLGN2--> DLG4--> GRIN2A--> CALCIUM(2+)--> CADHERINS--> CTNNB1--> METASTASIS	3.254	9	positive
DMD-->METASTASIS	DMD--[] DGC--> NRXN3_Q9HDB5--> NLGN2--> DLG4--> GRIN2A--> CALCIUM(2+)--> CADHERINS--> CTNNB1--> METASTASIS	3.256	9	positive
DMD-->METASTASIS	DMD--[] DGC--> NRXN2_Q9P2S2--> NLGN2--> DLG4--> GRIN2A--> CALCIUM(2+)--> CADHERINS--> CTNNB1--> METASTASIS	3.266	9	positive
DMD-->METASTASIS	DMD--[] DGC--> NRXN2_P58401--> NLGN2--> DLG4--> GRIN2A--> CALCIUM(2+)--> CADHERINS--> CTNNB1--> METASTASIS	3.267	9	positive
DMD-->PROLIFERATION	DMD--[] DGC--> NRXN1_Q9ULB1--> NLGN2--> DLG4--> GRIN2A--> CALCIUM(2+)--> PRKCA--> PROLIFERATION	2.387	8	positive
DMD-->PROLIFERATION	DMD--[] DGC--> NRXN1_P58400--> NLGN2--> DLG4--> GRIN2A--> CALCIUM(2+)--> PRKCA--> PROLIFERATION	2.39	8	positive
DMD-->PROLIFERATION	DMD--[] DGC--> NRXN3_Q9Y4C0--> NLGN2--> DLG4--> GRIN2A--> CALCIUM(2+)--> PRKCA--> PROLIFERATION	2.454	8	positive
DMD-->PROLIFERATION	DMD--[] DGC--> NRXN3_Q9HDB5--> NLGN2--> DLG4--> GRIN2A--> CALCIUM(2+)--> PRKCA--> PROLIFERATION	2.456	8	positive
DMD-->PROLIFERATION	DMD--[] DGC--> NRXN2_Q9P2S2--> NLGN2--> DLG4--> GRIN2A--> CALCIUM(2+)--> PRKCA--> PROLIFERATION	2.466	8	positive
DMD-->PROLIFERATION	DMD--[] DGC--> NRXN2_P58401--> NLGN2--> DLG4--> GRIN2A--> CALCIUM(2+)--> PRKCA--> PROLIFERATION	2.467	8	positive
DMD-->PROLIFERATION	DMD--[] DGC--> NRXN1_Q9ULB1--> NLGN2--> DLG4--> NOS1--| HDAC2--> CCND1--> PROLIFERATION	3.335	8	negative
DMD-->PROLIFERATION	DMD--[] DGC--> NRXN1_P58400--> NLGN2--> DLG4--> NOS1--| HDAC2--> CCND1--> PROLIFERATION	3.338	8	negative
DMD-->PROLIFERATION	DMD--[] DGC--> NRXN3_Q9Y4C0--> NLGN2--> DLG4--> NOS1--| HDAC2--> CCND1--> PROLIFERATION	3.402	8	negative
DMD-->PROLIFERATION	DMD--[] DGC--> NRXN3_Q9HDB5--> NLGN2--> DLG4--> NOS1--| HDAC2--> CCND1--> PROLIFERATION	3.404	8	negative
DMD-->PROLIFERATION	DMD--[] DGC--> NRXN2_Q9P2S2--> NLGN2--> DLG4--> NOS1--| HDAC2--> CCND1--> PROLIFERATION	3.414	8	negative
DMD-->PROLIFERATION	DMD--[] DGC--> NRXN2_P58401--> NLGN2--> DLG4--> NOS1--| HDAC2--> CCND1--> PROLIFERATION	3.415	8	negative
OBSCN-->ANGIOGENESIS	OBSCN--> ANK2--> CACNA1A--> CALCIUM(2+)--> PRKCA--| EGFR--> STAT3--> VEGFA--> ANGIOGENESIS	2.72	8	negative
OBSCN-->ANGIOGENESIS	OBSCN--> ANK2--> CACNA1B--> CALCIUM(2+)--> PRKCA--| EGFR--> STAT3--> VEGFA--> ANGIOGENESIS	2.72	8	negative
OBSCN-->ANGIOGENESIS	OBSCN--> ANK2--> CACNA1A--> CALCIUM(2+)--> PRKCA--? SRC--> STAT3--> VEGFA--> ANGIOGENESIS	2.848	8	unknown
OBSCN-->ANGIOGENESIS	OBSCN--> ANK2--> CACNA1B--> CALCIUM(2+)--> PRKCA--? SRC--> STAT3--> VEGFA--> ANGIOGENESIS	2.848	8	unknown
OBSCN-->ANGIOGENESIS	OBSCN--> ANK2--> CACNA1A--> CALCIUM(2+)--> CAMK2A--| EGFR--> STAT3--> VEGFA--> ANGIOGENESIS	2.951	8	negative
OBSCN-->ANGIOGENESIS	OBSCN--> ANK2--> CACNA1B--> CALCIUM(2+)--> CAMK2A--| EGFR--> STAT3--> VEGFA--> ANGIOGENESIS	2.951	8	negative
OBSCN-->ANGIOGENESIS	OBSCN--> ANK2--> CACNA1A--> CALCIUM(2+)--> CAMK2G--| EGFR--> STAT3--> VEGFA--> ANGIOGENESIS	2.957	8	negative
OBSCN-->ANGIOGENESIS	OBSCN--> ANK2--> CACNA1B--> CALCIUM(2+)--> CAMK2G--| EGFR--> STAT3--> VEGFA--> ANGIOGENESIS	2.957	8	negative
OBSCN-->ANGIOGENESIS	OBSCN--> ANK2--> CACNA1A--> CALCIUM(2+)--> PRKCA--| EGLN2--| HIF1A--> VEGFA--> ANGIOGENESIS	3.003	8	positive
OBSCN-->ANGIOGENESIS	OBSCN--> ANK2--> CACNA1B--> CALCIUM(2+)--> PRKCA--| EGLN2--| HIF1A--> VEGFA--> ANGIOGENESIS	3.003	8	positive
OBSCN-->ANGIOGENESIS	OBSCN--> ANK2--> CACNA1B--> CALCIUM(2+)--> PRKCA--? SRC--> TGFA--> ANGIOGENESIS	3.073	7	unknown
OBSCN-->ANGIOGENESIS	OBSCN--> ANK2--> CACNA1A--> CALCIUM(2+)--> PRKCA--? SRC--> TGFA--> ANGIOGENESIS	3.073	7	unknown
OBSCN-->ANGIOGENESIS	OBSCN--> ANK2--> CACNA1A--> CALCIUM(2+)--> PRKCZ--| GSK3B--| JUN--> TGFB1--> ANGIOGENESIS	3.12	8	positive
OBSCN-->ANGIOGENESIS	OBSCN--> ANK2--> CACNA1B--> CALCIUM(2+)--> PRKCZ--| GSK3B--| JUN--> TGFB1--> ANGIOGENESIS	3.12	8	positive
OBSCN-->ANGIOGENESIS	OBSCN--> ANK2--> CACNA1A--> CALCIUM(2+)--> PRKCZ--> RELA--> JUN--> TGFB1--> ANGIOGENESIS	3.181	8	positive
OBSCN-->ANGIOGENESIS	OBSCN--> ANK2--> CACNA1B--> CALCIUM(2+)--> PRKCZ--> RELA--> JUN--> TGFB1--> ANGIOGENESIS	3.181	8	positive
OBSCN-->ANGIOGENESIS	OBSCN--> ANK2--> CACNA1A--> CALCIUM(2+)--> PRKCA--| GSK3B--| JUN--> TGFB1--> ANGIOGENESIS	3.365	8	positive
OBSCN-->ANGIOGENESIS	OBSCN--> ANK2--> CACNA1B--> CALCIUM(2+)--> PRKCA--| GSK3B--| JUN--> TGFB1--> ANGIOGENESIS	3.365	8	positive
OBSCN-->ANGIOGENESIS	OBSCN--> ANK2--> CACNA1A--> CALCIUM(2+)--> PRKCZ--> NFKB-P65/P50--> JUN--> TGFB1--> ANGIOGENESIS	3.406	8	positive
OBSCN-->ANGIOGENESIS	OBSCN--> ANK2--> CACNA1B--> CALCIUM(2+)--> PRKCZ--> NFKB-P65/P50--> JUN--> TGFB1--> ANGIOGENESIS	3.406	8	positive
OBSCN-->ANGIOGENESIS	OBSCN--> ANK2--> CACNA1A--> CALCIUM(2+)--> PRKCA--| PTPN6--| STAT3--> VEGFA--> ANGIOGENESIS	3.41	8	positive
OBSCN-->ANGIOGENESIS	OBSCN--> ANK2--> CACNA1B--> CALCIUM(2+)--> PRKCA--| PTPN6--| STAT3--> VEGFA--> ANGIOGENESIS	3.41	8	positive
OBSCN-->ANGIOGENESIS	OBSCN--> ANK2--> PPP2R5A--> TGFBR1--> RHOA--> MAPK8--> JUN--> TGFB1--> ANGIOGENESIS	3.443	8	positive
OBSCN-->ANGIOGENESIS	OBSCN--> ANK2--> CACNA1A--> CALCIUM(2+)--> CAPN1--> GSK3B--| JUN--> TGFB1--> ANGIOGENESIS	3.457	8	negative
OBSCN-->ANGIOGENESIS	OBSCN--> ANK2--> CACNA1B--> CALCIUM(2+)--> CAPN1--> GSK3B--| JUN--> TGFB1--> ANGIOGENESIS	3.457	8	negative
OBSCN-->ANGIOGENESIS	OBSCN--> ANK2--> PPP2R5A--> TGFBR1--> SMAD3--[] SMAD3/SMAD4--> JUN--> TGFB1--> ANGIOGENESIS	3.523	8	positive
OBSCN-->ANGIOGENESIS	OBSCN--> ANK2--> PPP2R5A--> TGFBR1--> SMAD3--[] SMAD3/PIAS3--| STAT3--> VEGFA--> ANGIOGENESIS	3.547	8	negative
OBSCN-->ANGIOGENESIS	OBSCN--> ANK2--> PPP2R5A--> TGFBR1--> RHOA--> MAPK8--> STAT3--> VEGFA--> ANGIOGENESIS	3.555	8	positive
OBSCN-->ANGIOGENESIS	OBSCN--> ANK2--> PPP2R5A--> TGFBR1--> TRAF6--> IRAK1--> STAT3--> VEGFA--> ANGIOGENESIS	3.648	8	positive
OBSCN-->ANGIOGENESIS	OBSCN--> ANK2--> CACNA1A--> CALCIUM(2+)--> PRKCA--? PTPN11--| OR--> SRC--> TGFA--> ANGIOGENESIS	3.682	8	unknown
OBSCN-->ANGIOGENESIS	OBSCN--> ANK2--> CACNA1B--> CALCIUM(2+)--> PRKCA--? PTPN11--| OR--> SRC--> TGFA--> ANGIOGENESIS	3.682	8	unknown
OBSCN-->ANGIOGENESIS	OBSCN--> ANK2--> CACNA1A--> CALCIUM(2+)--> PRKCA--? RPL10--| JUN--> TGFB1--> ANGIOGENESIS	3.757	8	unknown
OBSCN-->ANGIOGENESIS	OBSCN--> ANK2--> CACNA1B--> CALCIUM(2+)--> PRKCA--? RPL10--| JUN--> TGFB1--> ANGIOGENESIS	3.757	8	unknown
OBSCN-->ANGIOGENESIS	OBSCN--> ANK2--> CACNA1A--> CALCIUM(2+)--> PRKCA--| GSK3A--| JUN--> TGFB1--> ANGIOGENESIS	3.779	8	positive
OBSCN-->ANGIOGENESIS	OBSCN--> ANK2--> CACNA1B--> CALCIUM(2+)--> PRKCA--| GSK3A--| JUN--> TGFB1--> ANGIOGENESIS	3.779	8	positive
OBSCN-->ANGIOGENESIS	OBSCN--> ANK2--> CACNA1A--> CALCIUM(2+)--> PRKCA--| PTPN6--> SRC--> TGFA--> ANGIOGENESIS	3.782	8	negative
OBSCN-->ANGIOGENESIS	OBSCN--> ANK2--> CACNA1B--> CALCIUM(2+)--> PRKCA--| PTPN6--> SRC--> TGFA--> ANGIOGENESIS	3.782	8	negative
OBSCN-->ANGIOGENESIS	OBSCN--> ANK2--> CACNA1A--> CALCIUM(2+)--> PRKCA--| PTPN12--| SRC--> TGFA--> ANGIOGENESIS	3.83	8	positive
OBSCN-->ANGIOGENESIS	OBSCN--> ANK2--> CACNA1B--> CALCIUM(2+)--> PRKCA--| PTPN12--| SRC--> TGFA--> ANGIOGENESIS	3.83	8	positive
OBSCN-->ANGIOGENESIS	OBSCN--> ANK2--> PPP2R5A--> TGFBR1--> RAC1--> MAPK8--> JUN--> TGFB1--> ANGIOGENESIS	3.936	8	positive
OBSCN-->ANGIOGENESIS	OBSCN--> ANK2--> CACNA1A--> CALCIUM(2+)--> CAPN1--> GSK3A--| JUN--> TGFB1--> ANGIOGENESIS	3.942	8	negative
OBSCN-->ANGIOGENESIS	OBSCN--> ANK2--> CACNA1B--> CALCIUM(2+)--> CAPN1--> GSK3A--| JUN--> TGFB1--> ANGIOGENESIS	3.942	8	negative
OBSCN-->ANGIOGENESIS	OBSCN--> ANK2--> PPP2R5A--> TGFBR1--> RAC1--> MAPK8--> STAT3--> VEGFA--> ANGIOGENESIS	4.048	8	positive
OBSCN-->ANGIOGENESIS	OBSCN--> ANK2--> PPP2R5A--> TGFBR1--> RAC1--> MAPK9--> JUN--> TGFB1--> ANGIOGENESIS	4.108	8	positive
OBSCN-->ANGIOGENESIS	OBSCN--> ANK2--> PPP2R5A--> TGFBR1--> RAC1--> MAPK9--> STAT3--> VEGFA--> ANGIOGENESIS	4.255	8	positive
OBSCN-->ANGIOGENESIS	OBSCN--> ANK2--> PPP2R5A--> TGFBR1--> RAC1--> PAK2--> JUN--> TGFB1--> ANGIOGENESIS	4.467	8	positive
OBSCN-->ANGIOGENESIS	OBSCN--> ANK2--> PPP2R5A--> TGFBR1--> VPS39--| SMAD3/SMAD4--> JUN--> TGFB1--> ANGIOGENESIS	4.59	8	negative
OBSCN-->CELL_DEATH	OBSCN--> ANK2--> CACNA1A--> CALCIUM(2+)--> PRKCA--> NFE2L2--| CELL_DEATH	2.4	6	negative
OBSCN-->CELL_DEATH	OBSCN--> ANK2--> CACNA1B--> CALCIUM(2+)--> PRKCA--> NFE2L2--| CELL_DEATH	2.4	6	negative
OBSCN-->CELL_DEATH	OBSCN--> ANK2--> CACNA1A--> CALCIUM(2+)--> PRKCZ--> NFKB-P65/P50--| CELL_DEATH	2.447	6	negative
OBSCN-->CELL_DEATH	OBSCN--> ANK2--> CACNA1B--> CALCIUM(2+)--> PRKCZ--> NFKB-P65/P50--| CELL_DEATH	2.447	6	negative
OBSCN-->CELL_DEATH	OBSCN--> ANK2--> CACNA1A--> CALCIUM(2+)--> PRKCA--> TP53--> CELL_DEATH	2.517	6	positive
OBSCN-->CELL_DEATH	OBSCN--> ANK2--> CACNA1B--> CALCIUM(2+)--> PRKCA--> TP53--> CELL_DEATH	2.517	6	positive
OBSCN-->CELL_DEATH	OBSCN--> ANK2--> CACNA1A--> CALCIUM(2+)--> PRKCA--> BCL2--| CELL_DEATH	2.583	6	negative
OBSCN-->CELL_DEATH	OBSCN--> ANK2--> CACNA1B--> CALCIUM(2+)--> PRKCA--> BCL2--| CELL_DEATH	2.583	6	negative
OBSCN-->CELL_DEATH	OBSCN--> ANK2--> PPP2R5A--> TGFBR1--> SMAD3--| FOXA1--> CELL_DEATH	3.176	6	negative
OBSCN-->CELL_DEATH	OBSCN--> ANK2--> PPP2R5A--> TGFBR1--> TRAF6--| HK2--| CELL_DEATH	3.634	6	positive
OBSCN-->DIFFERENTIATION	OBSCN--> ANK2--> CACNA1A--> CALCIUM(2+)--> S100A9--> OR--| DIFFERENTIATION	1.952	5	unknown
OBSCN-->DIFFERENTIATION	OBSCN--> ANK2--> CACNA1A--> CALCIUM(2+)--> S100A9--> TLR4--> DIFFERENTIATION	2.447	6	positive
OBSCN-->DIFFERENTIATION	OBSCN--> ANK2--> CACNA1B--> CALCIUM(2+)--> S100A9--> TLR4--> DIFFERENTIATION	2.447	6	positive
OBSCN-->DIFFERENTIATION	OBSCN--> ANK2--> CACNA1A--> CALCIUM(2+)--> S100A8--| TLR4--> DIFFERENTIATION	2.456	6	negative
OBSCN-->DIFFERENTIATION	OBSCN--> ANK2--> CACNA1B--> CALCIUM(2+)--> S100A8--| TLR4--> DIFFERENTIATION	2.456	6	negative
OBSCN-->DIFFERENTIATION	OBSCN--> ANK2--> CACNA1A--> CALCIUM(2+)--> PRKCA--| MYOD1--> DIFFERENTIATION	2.573	6	negative
OBSCN-->DIFFERENTIATION	OBSCN--> ANK2--> CACNA1B--> CALCIUM(2+)--> PRKCA--| MYOD1--> DIFFERENTIATION	2.573	6	negative
OBSCN-->DIFFERENTIATION	OBSCN--> ANK2--> CACNA1A--> CALCIUM(2+)--> CAMK2A--> CEBPB--> DIFFERENTIATION	2.601	6	positive
OBSCN-->DIFFERENTIATION	OBSCN--> ANK2--> CACNA1B--> CALCIUM(2+)--> CAMK2A--> CEBPB--> DIFFERENTIATION	2.601	6	positive
OBSCN-->DIFFERENTIATION	OBSCN--> ANK2--> PPP2R5A--> TGFBR1--> SMAD3--| MYOD1--> DIFFERENTIATION	2.774	6	negative
OBSCN-->DIFFERENTIATION	OBSCN--> ANK2--> PPP2R5A--> TGFBR1--> SMAD3--| CEBPB--> DIFFERENTIATION	2.889	6	negative
OBSCN-->DIFFERENTIATION	OBSCN--> ANK2--> PPP2R5A--> TGFBR1--> SMAD3--> NOTCH1--> DIFFERENTIATION	2.973	6	positive
OBSCN-->DIFFERENTIATION	OBSCN--> ANK2--> PPP2R5A--> TGFBR1--> SMAD3--| CEBPA--> DIFFERENTIATION	3.109	6	negative
OBSCN-->DNA_REPAIR	OBSCN--> ANK2--> CACNA1B--> CALCIUM(2+)--> PRKCA--> TP53--> MLH1--> DNA_REPAIR	2.965	7	positive
OBSCN-->DNA_REPAIR	OBSCN--> ANK2--> CACNA1A--> CALCIUM(2+)--> PRKCA--> TP53--> MLH1--> DNA_REPAIR	2.965	7	positive
OBSCN-->DNA_REPAIR	OBSCN--> ANK2--> CACNA1B--> CALCIUM(2+)--> PRKCA--> TP53--> PMS2--> DNA_REPAIR	2.986	7	positive
OBSCN-->DNA_REPAIR	OBSCN--> ANK2--> CACNA1A--> CALCIUM(2+)--> PRKCA--> TP53--> PMS2--> DNA_REPAIR	2.986	7	positive
OBSCN-->DNA_REPAIR	OBSCN--> ANK2--> CACNA1B--> CALCIUM(2+)--> CALCINEURIN--> NFATC2--> NF90-NF45--> DNA_REPAIR	3.074	7	positive
OBSCN-->DNA_REPAIR	OBSCN--> ANK2--> CACNA1A--> CALCIUM(2+)--> CALCINEURIN--> NFATC2--> NF90-NF45--> DNA_REPAIR	3.074	7	positive
OBSCN-->DNA_REPAIR	OBSCN--> ANK2--> CACNA1B--> CALCIUM(2+)--> PPP3CA--> NFATC2--> NF90-NF45--> DNA_REPAIR	3.09	7	positive
OBSCN-->DNA_REPAIR	OBSCN--> ANK2--> CACNA1A--> CALCIUM(2+)--> PPP3CA--> NFATC2--> NF90-NF45--> DNA_REPAIR	3.09	7	positive
OBSCN-->DNA_REPAIR	OBSCN--> ANK2--> CACNA1B--> CALCIUM(2+)--> PRKCZ--| GSK3B--| UNG--> DNA_REPAIR	3.13	7	positive
OBSCN-->DNA_REPAIR	OBSCN--> ANK2--> CACNA1A--> CALCIUM(2+)--> PRKCZ--| GSK3B--| UNG--> DNA_REPAIR	3.13	7	positive
OBSCN-->DNA_REPAIR	OBSCN--> ANK2--> CACNA1B--> CALCIUM(2+)--> PRKCA--> TP53--> OGG1--> DNA_REPAIR	3.144	7	positive
OBSCN-->DNA_REPAIR	OBSCN--> ANK2--> CACNA1A--> CALCIUM(2+)--> PRKCA--> TP53--> OGG1--> DNA_REPAIR	3.144	7	positive
OBSCN-->DNA_REPAIR	OBSCN--> ANK2--> CACNA1B--> CALCIUM(2+)--> PRKCA--| GSK3B--| UNG--> DNA_REPAIR	3.375	7	positive
OBSCN-->DNA_REPAIR	OBSCN--> ANK2--> CACNA1A--> CALCIUM(2+)--> PRKCA--| GSK3B--| UNG--> DNA_REPAIR	3.375	7	positive
OBSCN-->DNA_REPAIR	OBSCN--> ANK2--> CACNA1B--> CALCIUM(2+)--> PRKCA--| GSK3A--| UNG--> DNA_REPAIR	3.389	7	positive
OBSCN-->DNA_REPAIR	OBSCN--> ANK2--> CACNA1A--> CALCIUM(2+)--> PRKCA--| GSK3A--| UNG--> DNA_REPAIR	3.389	7	positive
OBSCN-->DNA_REPAIR	OBSCN--> ANK2--> CACNA1B--> CALCIUM(2+)--> CAPN1--> GSK3B--| UNG--> DNA_REPAIR	3.467	7	negative
OBSCN-->DNA_REPAIR	OBSCN--> ANK2--> CACNA1A--> CALCIUM(2+)--> CAPN1--> GSK3B--| UNG--> DNA_REPAIR	3.467	7	negative
OBSCN-->DNA_REPAIR	OBSCN--> ANK2--> CACNA1B--> CALCIUM(2+)--> CAPN1--> GSK3A--| UNG--> DNA_REPAIR	3.552	7	negative
OBSCN-->DNA_REPAIR	OBSCN--> ANK2--> CACNA1A--> CALCIUM(2+)--> CAPN1--> GSK3A--| UNG--> DNA_REPAIR	3.552	7	negative
OBSCN-->DNA_REPAIR	OBSCN--> ANK2--> PPP2R5A--> TGFBR1--> PI3K--> AKT--> BRCA1--> DNA_REPAIR	3.961	7	positive
OBSCN-->GLYCOLYSIS	OBSCN--> ANK2--> CACNA1A--> CALCIUM(2+)--> PRKCA--> PFKFB2--> GLYCOLYSIS	2.446	6	positive
OBSCN-->GLYCOLYSIS	OBSCN--> ANK2--> CACNA1B--> CALCIUM(2+)--> PRKCA--> PFKFB2--> GLYCOLYSIS	2.446	6	positive
OBSCN-->GLYCOLYSIS	OBSCN--> ANK2--> CACNA1A--> CALCIUM(2+)--> CALM1--> CAMKK2--> AMPK--> GLYCOLYSIS	2.508	7	positive
OBSCN-->GLYCOLYSIS	OBSCN--> ANK2--> CACNA1B--> CALCIUM(2+)--> CALM1--> CAMKK2--> AMPK--> GLYCOLYSIS	2.508	7	positive
OBSCN-->GLYCOLYSIS	OBSCN--> ANK2--> CACNA1A--> CALCIUM(2+)--> PRKCA--> TP53--| GLYCOLYSIS	2.517	6	negative
OBSCN-->GLYCOLYSIS	OBSCN--> ANK2--> CACNA1B--> CALCIUM(2+)--> PRKCA--> TP53--| GLYCOLYSIS	2.517	6	negative
OBSCN-->GLYCOLYSIS	OBSCN--> ANK2--> CACNA1A--> CALCIUM(2+)--> PRKCZ--| GSK3B--> TP53--| GLYCOLYSIS	2.623	7	positive
OBSCN-->GLYCOLYSIS	OBSCN--> ANK2--> CACNA1B--> CALCIUM(2+)--> PRKCZ--| GSK3B--> TP53--| GLYCOLYSIS	2.623	7	positive
OBSCN-->GLYCOLYSIS	OBSCN--> ANK2--> CACNA1A--> CALCIUM(2+)--> PRKCA--| EGLN2--| HIF1A--> GLYCOLYSIS	2.73	7	positive
OBSCN-->GLYCOLYSIS	OBSCN--> ANK2--> CACNA1B--> CALCIUM(2+)--> PRKCA--| EGLN2--| HIF1A--> GLYCOLYSIS	2.73	7	positive
OBSCN-->GLYCOLYSIS	OBSCN--> ANK2--> CACNA1A--> CALCIUM(2+)--> PRKCA--? SRC--> KRAS--> GLYCOLYSIS	2.732	7	unknown
OBSCN-->GLYCOLYSIS	OBSCN--> ANK2--> CACNA1B--> CALCIUM(2+)--> PRKCA--? SRC--> KRAS--> GLYCOLYSIS	2.732	7	unknown
OBSCN-->GLYCOLYSIS	OBSCN--> ANK2--> CACNA1A--> CALCIUM(2+)--> CALM3--> CAMKK2--> AMPK--> GLYCOLYSIS	2.748	7	positive
OBSCN-->GLYCOLYSIS	OBSCN--> ANK2--> CACNA1B--> CALCIUM(2+)--> CALM3--> CAMKK2--> AMPK--> GLYCOLYSIS	2.748	7	positive
OBSCN-->GLYCOLYSIS	OBSCN--> ANK2--> CACNA1A--> CALCIUM(2+)--> PRKCA--| CREBBP--> TP53--| GLYCOLYSIS	2.783	7	positive
OBSCN-->GLYCOLYSIS	OBSCN--> ANK2--> CACNA1B--> CALCIUM(2+)--> PRKCA--| CREBBP--> TP53--| GLYCOLYSIS	2.783	7	positive
OBSCN-->GLYCOLYSIS	OBSCN--> ANK2--> CACNA1A--> CALCIUM(2+)--> CALM2--> CAMKK2--> AMPK--> GLYCOLYSIS	2.785	7	positive
OBSCN-->GLYCOLYSIS	OBSCN--> ANK2--> CACNA1B--> CALCIUM(2+)--> CALM2--> CAMKK2--> AMPK--> GLYCOLYSIS	2.785	7	positive
OBSCN-->GLYCOLYSIS	OBSCN--> ANK2--> CACNA1A--> CALCIUM(2+)--> CAPN1--> CDK5/CDK5R1--> TP53--| GLYCOLYSIS	2.834	7	negative
OBSCN-->GLYCOLYSIS	OBSCN--> ANK2--> CACNA1B--> CALCIUM(2+)--> CAPN1--> CDK5/CDK5R1--> TP53--| GLYCOLYSIS	2.834	7	negative
OBSCN-->GLYCOLYSIS	OBSCN--> ANK2--> CACNA1A--> CALCIUM(2+)--> PRKCA--| GSK3B--> TP53--| GLYCOLYSIS	2.868	7	positive
OBSCN-->GLYCOLYSIS	OBSCN--> ANK2--> CACNA1B--> CALCIUM(2+)--> PRKCA--| GSK3B--> TP53--| GLYCOLYSIS	2.868	7	positive
OBSCN-->GLYCOLYSIS	OBSCN--> ANK2--> CACNA1A--> CALCIUM(2+)--> PRKCA--| DDX5--> TP53--| GLYCOLYSIS	2.916	7	positive
OBSCN-->GLYCOLYSIS	OBSCN--> ANK2--> CACNA1B--> CALCIUM(2+)--> PRKCA--| DDX5--> TP53--| GLYCOLYSIS	2.916	7	positive
OBSCN-->GLYCOLYSIS	OBSCN--> ANK2--> CACNA1A--> CALCIUM(2+)--> PRKCZ--> STK11--> TP53--| GLYCOLYSIS	2.923	7	negative
OBSCN-->GLYCOLYSIS	OBSCN--> ANK2--> CACNA1B--> CALCIUM(2+)--> PRKCZ--> STK11--> TP53--| GLYCOLYSIS	2.923	7	negative
OBSCN-->GLYCOLYSIS	OBSCN--> ANK2--> CACNA1A--> CALCIUM(2+)--> CAPN1--> GSK3B--> TP53--| GLYCOLYSIS	2.96	7	negative
OBSCN-->GLYCOLYSIS	OBSCN--> ANK2--> CACNA1B--> CALCIUM(2+)--> CAPN1--> GSK3B--> TP53--| GLYCOLYSIS	2.96	7	negative
OBSCN-->GLYCOLYSIS	OBSCN--> ANK2--> CACNA1A--> CALCIUM(2+)--> PRKCA--? PTPN11--> KRAS--> GLYCOLYSIS	2.994	7	unknown
OBSCN-->GLYCOLYSIS	OBSCN--> ANK2--> CACNA1B--> CALCIUM(2+)--> PRKCA--? PTPN11--> KRAS--> GLYCOLYSIS	2.994	7	unknown
OBSCN-->GLYCOLYSIS	OBSCN--> ANK2--> CACNA1A--> CALCIUM(2+)--> PRKCZ--> STK11--> AMPK--> GLYCOLYSIS	3.026	7	positive
OBSCN-->GLYCOLYSIS	OBSCN--> ANK2--> CACNA1B--> CALCIUM(2+)--> PRKCZ--> STK11--> AMPK--> GLYCOLYSIS	3.026	7	positive
OBSCN-->GLYCOLYSIS	OBSCN--> ANK2--> PPP2R5A--> TGFBR1--> RHOA--> MAPK8--> TP53--| GLYCOLYSIS	3.074	7	negative
OBSCN-->GLYCOLYSIS	OBSCN--> ANK2--> PPP2R5A--> TGFBR1--> SHC1--> SOS1--> KRAS--> GLYCOLYSIS	3.15	7	positive
OBSCN-->GLYCOLYSIS	OBSCN--> ANK2--> CACNA1A--> CALCIUM(2+)--> PPP3CA--> BAD--> TP53--| GLYCOLYSIS	3.156	7	negative
OBSCN-->GLYCOLYSIS	OBSCN--> ANK2--> CACNA1B--> CALCIUM(2+)--> PPP3CA--> BAD--> TP53--| GLYCOLYSIS	3.156	7	negative
OBSCN-->GLYCOLYSIS	OBSCN--> ANK2--> CACNA1A--> CALCIUM(2+)--> PRKCA--> TP53--| HK2--> GLYCOLYSIS	3.157	7	negative
OBSCN-->GLYCOLYSIS	OBSCN--> ANK2--> CACNA1B--> CALCIUM(2+)--> PRKCA--> TP53--| HK2--> GLYCOLYSIS	3.157	7	negative
OBSCN-->GLYCOLYSIS	OBSCN--> ANK2--> CACNA1A--> CALCIUM(2+)--> PRKCA--| CBL--| FLT3--> GLYCOLYSIS	3.159	7	positive
OBSCN-->GLYCOLYSIS	OBSCN--> ANK2--> CACNA1B--> CALCIUM(2+)--> PRKCA--| CBL--| FLT3--> GLYCOLYSIS	3.159	7	positive
OBSCN-->GLYCOLYSIS	OBSCN--> ANK2--> CACNA1A--> CALCIUM(2+)--> CALCINEURIN--> BAD--> TP53--| GLYCOLYSIS	3.209	7	negative
OBSCN-->GLYCOLYSIS	OBSCN--> ANK2--> CACNA1B--> CALCIUM(2+)--> CALCINEURIN--> BAD--> TP53--| GLYCOLYSIS	3.209	7	negative
OBSCN-->GLYCOLYSIS	OBSCN--> ANK2--> CACNA1A--> CALCIUM(2+)--> PRKCA--| HES1--| FLT3--> GLYCOLYSIS	3.398	7	positive
OBSCN-->GLYCOLYSIS	OBSCN--> ANK2--> CACNA1B--> CALCIUM(2+)--> PRKCA--| HES1--| FLT3--> GLYCOLYSIS	3.398	7	positive
OBSCN-->GLYCOLYSIS	OBSCN--> ANK2--> PPP2R5A--> TGFBR1--> SMAD3--| MYC--> HK2--> GLYCOLYSIS	3.493	7	negative
OBSCN-->GLYCOLYSIS	OBSCN--> ANK2--> PPP2R5A--> TGFBR1--> RAC1--> MAPK8--> TP53--| GLYCOLYSIS	3.567	7	negative
OBSCN-->GLYCOLYSIS	OBSCN--> ANK2--> PPP2R5A--> TGFBR1--> TRAF6--| HK2--> GLYCOLYSIS	3.634	6	negative
OBSCN-->GLYCOLYSIS	OBSCN--> ANK2--> PPP2R5A--> TGFBR1--> PI3K--> AKT--> HEXOKINASE--> GLYCOLYSIS	3.728	7	positive
OBSCN-->GLYCOLYSIS	OBSCN--> ANK2--> PPP2R5A--> TGFBR1--> RAC1--> MAPK9--> TP53--| GLYCOLYSIS	3.753	7	negative
OBSCN-->GLYCOLYSIS	OBSCN--> ANK2--> PPP2R5A--> TGFBR1--> TRAF6--| HK2--| ALPHA-D-GLUCOSE--> GLYCOLYSIS	3.834	7	positive
OBSCN-->GLYCOLYSIS	OBSCN--> ANK2--> PPP2R5A--> TGFBR1--> PI3K--> AKT--> HK2--> GLYCOLYSIS	3.961	7	positive
OBSCN-->GLYCOLYSIS	OBSCN--> ANK2--> PPP2R5A--> TGFBR1--> PI3K--> AKT--> OR--? PFKFB2--> GLYCOLYSIS	3.961	7	unknown
OBSCN-->GLYCOLYSIS	OBSCN--> ANK2--> PPP2R5A--> TGFBR1--> PI3K--> AKT--| BRAF--> GLYCOLYSIS	3.961	7	negative
OBSCN-->GLYCOLYSIS	OBSCN--> ANK2--> PPP2R5A--> TGFBR1--> PI3K--| BAD--> TP53--| GLYCOLYSIS	4.363	7	positive
OBSCN-->IMMORTALITY	OBSCN--> ANK2--> CACNA1A--> CALCIUM(2+)--> PRKCZ--| GSK3B--| MYC--| CDKN2A_P42771--| IMMORTALITY	2.911	8	positive
OBSCN-->IMMORTALITY	OBSCN--> ANK2--> CACNA1B--> CALCIUM(2+)--> PRKCZ--| GSK3B--| MYC--| CDKN2A_P42771--| IMMORTALITY	2.911	8	positive
OBSCN-->IMMORTALITY	OBSCN--> ANK2--> CACNA1B--> CALCIUM(2+)--> PRKCA--? SRC--| TERT--> IMMORTALITY	2.927	7	unknown
OBSCN-->IMMORTALITY	OBSCN--> ANK2--> CACNA1A--> CALCIUM(2+)--> PRKCA--? SRC--| TERT--> IMMORTALITY	2.927	7	unknown
OBSCN-->IMMORTALITY	OBSCN--> ANK2--> CACNA1A--> CALCIUM(2+)--> PRKCZ--? TRAF2--> MAP3K5--> DAXX--| IMMORTALITY	2.968	8	unknown
OBSCN-->IMMORTALITY	OBSCN--> ANK2--> CACNA1B--> CALCIUM(2+)--> PRKCZ--? TRAF2--> MAP3K5--> DAXX--| IMMORTALITY	2.968	8	unknown
OBSCN-->IMMORTALITY	OBSCN--> ANK2--> CACNA1B--> CALCIUM(2+)--> PRKCZ--> IKBKB--| CDKN2A_P42771--| IMMORTALITY	3.011	7	positive
OBSCN-->IMMORTALITY	OBSCN--> ANK2--> CACNA1A--> CALCIUM(2+)--> PRKCZ--> IKBKB--| CDKN2A_P42771--| IMMORTALITY	3.011	7	positive
OBSCN-->IMMORTALITY	OBSCN--> ANK2--> PPP2R5A--> TGFBR1--> SMAD3--| MYC--| CDKN2A_P42771--| IMMORTALITY	3.096	7	negative
OBSCN-->IMMORTALITY	OBSCN--> ANK2--> CACNA1A--> CALCIUM(2+)--> PRKCA--| OR--? OR--> RAF1--| MAP3K5--> DAXX--| IMMORTALITY	3.132	8	unknown
OBSCN-->IMMORTALITY	OBSCN--> ANK2--> CACNA1B--> CALCIUM(2+)--> PRKCA--| OR--? OR--> RAF1--| MAP3K5--> DAXX--| IMMORTALITY	3.132	8	unknown
OBSCN-->IMMORTALITY	OBSCN--> ANK2--> CACNA1A--> CALCIUM(2+)--> PRKCA--| GSK3B--| MYC--| CDKN2A_P42771--| IMMORTALITY	3.156	8	positive
OBSCN-->IMMORTALITY	OBSCN--> ANK2--> CACNA1B--> CALCIUM(2+)--> PRKCA--| GSK3B--| MYC--| CDKN2A_P42771--| IMMORTALITY	3.156	8	positive
OBSCN-->IMMORTALITY	OBSCN--> ANK2--> CACNA1A--> CALCIUM(2+)--> CDH2--> CDON/SPAG9--? MAP3K5--> DAXX--| IMMORTALITY	3.225	8	unknown
OBSCN-->IMMORTALITY	OBSCN--> ANK2--> CACNA1B--> CALCIUM(2+)--> CDH2--> CDON/SPAG9--? MAP3K5--> DAXX--| IMMORTALITY	3.225	8	unknown
OBSCN-->IMMORTALITY	OBSCN--> ANK2--> CACNA1A--> CALCIUM(2+)--> CAPN1--> GSK3B--| MYC--| CDKN2A_P42771--| IMMORTALITY	3.248	8	negative
OBSCN-->IMMORTALITY	OBSCN--> ANK2--> CACNA1B--> CALCIUM(2+)--> CAPN1--> GSK3B--| MYC--| CDKN2A_P42771--| IMMORTALITY	3.248	8	negative
OBSCN-->IMMORTALITY	OBSCN--> ANK2--> CACNA1A--> CALCIUM(2+)--> CDH2--> CDON--? MAP3K5--> DAXX--| IMMORTALITY	3.275	8	unknown
OBSCN-->IMMORTALITY	OBSCN--> ANK2--> CACNA1B--> CALCIUM(2+)--> CDH2--> CDON--? MAP3K5--> DAXX--| IMMORTALITY	3.275	8	unknown
OBSCN-->IMMORTALITY	OBSCN--> ANK2--> PPP2R5A--> TGFBR1--> SMAD3--[] SMAD3/SMAD4--| MYC--| CDKN2A_P42771--| IMMORTALITY	3.364	8	negative
OBSCN-->IMMORTALITY	OBSCN--> ANK2--> PPP2R5A--> TGFBR1--> ZFYVE9--> SMAD3--| MYC--| CDKN2A_P42771--| IMMORTALITY	3.378	8	negative
OBSCN-->IMMORTALITY	OBSCN--> ANK2--> PPP2R5A--> TGFBR1--> SMAD2--> SMAD4--| MYC--| CDKN2A_P42771--| IMMORTALITY	3.386	8	negative
OBSCN-->IMMORTALITY	OBSCN--> ANK2--> CACNA1A--> CALCIUM(2+)--> PRKCA--? PTPN11--> MAP3K5--> DAXX--| IMMORTALITY	3.396	8	unknown
OBSCN-->IMMORTALITY	OBSCN--> ANK2--> CACNA1B--> CALCIUM(2+)--> PRKCA--? PTPN11--> MAP3K5--> DAXX--| IMMORTALITY	3.396	8	unknown
OBSCN-->IMMORTALITY	OBSCN--> ANK2--> CACNA1A--> CALCIUM(2+)--> CDH15--> CDON--? MAP3K5--> DAXX--| IMMORTALITY	3.399	8	unknown
OBSCN-->IMMORTALITY	OBSCN--> ANK2--> CACNA1B--> CALCIUM(2+)--> CDH15--> CDON--? MAP3K5--> DAXX--| IMMORTALITY	3.399	8	unknown
OBSCN-->IMMORTALITY	OBSCN--> ANK2--> PPP2R5A--> TGFBR1--> SMAD3--> SMAD4--| MYC--| CDKN2A_P42771--| IMMORTALITY	3.405	8	negative
OBSCN-->IMMORTALITY	OBSCN--> ANK2--> CACNA1A--> CALCIUM(2+)--> PRKCA--| GSK3A--| MYC--| CDKN2A_P42771--| IMMORTALITY	3.449	8	positive
OBSCN-->IMMORTALITY	OBSCN--> ANK2--> CACNA1B--> CALCIUM(2+)--> PRKCA--| GSK3A--| MYC--| CDKN2A_P42771--| IMMORTALITY	3.449	8	positive
OBSCN-->IMMORTALITY	OBSCN--> ANK2--> CACNA1A--> CALCIUM(2+)--> PRKCA--? SRC--> AKT--> TERT--> IMMORTALITY	3.464	8	unknown
OBSCN-->IMMORTALITY	OBSCN--> ANK2--> CACNA1B--> CALCIUM(2+)--> PRKCA--? SRC--> AKT--> TERT--> IMMORTALITY	3.464	8	unknown
OBSCN-->IMMORTALITY	OBSCN--> ANK2--> CACNA1A--> CALCIUM(2+)--> PRKCA--? PTPN11--| OR--> SRC--| TERT--> IMMORTALITY	3.536	8	unknown
OBSCN-->IMMORTALITY	OBSCN--> ANK2--> CACNA1B--> CALCIUM(2+)--> PRKCA--? PTPN11--| OR--> SRC--| TERT--> IMMORTALITY	3.536	8	unknown
OBSCN-->IMMORTALITY	OBSCN--> ANK2--> CACNA1A--> CALCIUM(2+)--> CAMK2G--> MAP3K7--> IKBKB--| CDKN2A_P42771--| IMMORTALITY	3.55	8	positive
OBSCN-->IMMORTALITY	OBSCN--> ANK2--> CACNA1B--> CALCIUM(2+)--> CAMK2G--> MAP3K7--> IKBKB--| CDKN2A_P42771--| IMMORTALITY	3.55	8	positive
OBSCN-->IMMORTALITY	OBSCN--> ANK2--> CACNA1A--> CALCIUM(2+)--> PRKCA--? SRC--> IKBKB--| CDKN2A_P42771--| IMMORTALITY	3.557	8	unknown
OBSCN-->IMMORTALITY	OBSCN--> ANK2--> CACNA1B--> CALCIUM(2+)--> PRKCA--? SRC--> IKBKB--| CDKN2A_P42771--| IMMORTALITY	3.557	8	unknown
OBSCN-->IMMORTALITY	OBSCN--> ANK2--> CACNA1A--> CALCIUM(2+)--> CALM1--> CAMKK1--> AKT--> TERT--> IMMORTALITY	3.584	8	positive
OBSCN-->IMMORTALITY	OBSCN--> ANK2--> CACNA1B--> CALCIUM(2+)--> CALM1--> CAMKK1--> AKT--> TERT--> IMMORTALITY	3.584	8	positive
OBSCN-->IMMORTALITY	OBSCN--> ANK2--> PPP2R5A--> TGFBR1--> RHOA--> MAPK8--> MYC--| CDKN2A_P42771--| IMMORTALITY	3.586	8	positive
OBSCN-->IMMORTALITY	OBSCN--> ANK2--> CACNA1A--> CALCIUM(2+)--> CAPN1--> GSK3A--| MYC--| CDKN2A_P42771--| IMMORTALITY	3.612	8	negative
OBSCN-->IMMORTALITY	OBSCN--> ANK2--> CACNA1B--> CALCIUM(2+)--> CAPN1--> GSK3A--| MYC--| CDKN2A_P42771--| IMMORTALITY	3.612	8	negative
OBSCN-->IMMORTALITY	OBSCN--> ANK2--> CACNA1A--> CALCIUM(2+)--> PRKCA--| PTPN6--> SRC--| TERT--> IMMORTALITY	3.636	8	positive
OBSCN-->IMMORTALITY	OBSCN--> ANK2--> CACNA1B--> CALCIUM(2+)--> PRKCA--| PTPN6--> SRC--| TERT--> IMMORTALITY	3.636	8	positive
OBSCN-->IMMORTALITY	OBSCN--> ANK2--> CACNA1A--> CALCIUM(2+)--> PRKCA--| PTPN12--| SRC--| TERT--> IMMORTALITY	3.684	8	negative
OBSCN-->IMMORTALITY	OBSCN--> ANK2--> CACNA1B--> CALCIUM(2+)--> PRKCA--| PTPN12--| SRC--| TERT--> IMMORTALITY	3.684	8	negative
OBSCN-->IMMORTALITY	OBSCN--> ANK2--> PPP2R5A--> TGFBR1--> TRAF6--> MAP3K7--> IKBKB--| CDKN2A_P42771--| IMMORTALITY	3.719	8	positive
OBSCN-->IMMORTALITY	OBSCN--> ANK2--> CACNA1A--> CALCIUM(2+)--> PRKCA--| GSK3A--| AKT--> TERT--> IMMORTALITY	3.73	8	positive
OBSCN-->IMMORTALITY	OBSCN--> ANK2--> CACNA1B--> CALCIUM(2+)--> PRKCA--| GSK3A--| AKT--> TERT--> IMMORTALITY	3.73	8	positive
OBSCN-->IMMORTALITY	OBSCN--> ANK2--> CACNA1A--> CALCIUM(2+)--> CALM3--> CAMKK1--> AKT--> TERT--> IMMORTALITY	3.735	8	positive
OBSCN-->IMMORTALITY	OBSCN--> ANK2--> CACNA1B--> CALCIUM(2+)--> CALM3--> CAMKK1--> AKT--> TERT--> IMMORTALITY	3.735	8	positive
OBSCN-->IMMORTALITY	OBSCN--> ANK2--> CACNA1A--> CALCIUM(2+)--> CALM2--> CAMKK1--> AKT--> TERT--> IMMORTALITY	3.826	8	positive
OBSCN-->IMMORTALITY	OBSCN--> ANK2--> CACNA1B--> CALCIUM(2+)--> CALM2--> CAMKK1--> AKT--> TERT--> IMMORTALITY	3.826	8	positive
OBSCN-->IMMORTALITY	OBSCN--> ANK2--> CACNA1A--> CALCIUM(2+)--> CAPN1--> GSK3A--| AKT--> TERT--> IMMORTALITY	3.893	8	negative
OBSCN-->IMMORTALITY	OBSCN--> ANK2--> CACNA1B--> CALCIUM(2+)--> CAPN1--> GSK3A--| AKT--> TERT--> IMMORTALITY	3.893	8	negative
OBSCN-->IMMORTALITY	OBSCN--> ANK2--> PPP2R5A--> TGFBR1--> PIK3R1--> PIK3CA--> AKT--> TERT--> IMMORTALITY	3.955	8	positive
OBSCN-->IMMORTALITY	OBSCN--> ANK2--> PPP2R5A--> TGFBR1--> PI3K--> AKT--> TERT--> IMMORTALITY	3.961	7	positive
OBSCN-->IMMORTALITY	OBSCN--> ANK2--> PPP2R5A--> TGFBR1--> PIK3R1--[] PI3K--> AKT--> TERT--> IMMORTALITY	3.975	8	positive
OBSCN-->IMMORTALITY	OBSCN--> ANK2--> PPP2R5A--> TGFBR1--> TRAF6--> MAP3K14--> IKBKB--| CDKN2A_P42771--| IMMORTALITY	4.011	8	positive
OBSCN-->IMMORTALITY	OBSCN--> ANK2--> CACNA1A--> CALCIUM(2+)--> PRKCA--> NKX3-1--| AKT--> TERT--> IMMORTALITY	4.064	8	negative
OBSCN-->IMMORTALITY	OBSCN--> ANK2--> CACNA1B--> CALCIUM(2+)--> PRKCA--> NKX3-1--| AKT--> TERT--> IMMORTALITY	4.064	8	negative
OBSCN-->IMMORTALITY	OBSCN--> ANK2--> PPP2R5A--> TGFBR1--> RAC1--> MAPK8--> MYC--| CDKN2A_P42771--| IMMORTALITY	4.079	8	positive
OBSCN-->IMMORTALITY	OBSCN--> ANK2--> PPP2R5A--> TGFBR1--> PI3K--> PIP3--> AKT--> TERT--> IMMORTALITY	4.119	8	positive
OBSCN-->IMMORTALITY	OBSCN--> ANK2--> PPP2R5A--> TGFBR1--> PI3K--> AKT--| MAP3K5--> DAXX--| IMMORTALITY	4.127	8	positive
OBSCN-->IMMORTALITY	OBSCN--> ANK2--> PPP2R5A--> TGFBR1--> RAC1--> MAPK9--> MYC--| CDKN2A_P42771--| IMMORTALITY	4.427	8	positive
OBSCN-->IMMORTALITY	OBSCN--> ANK2--> PPP2R5A--> TGFBR1--> VPS39--| SMAD3/SMAD4--| MYC--| CDKN2A_P42771--| IMMORTALITY	4.431	8	positive
OBSCN-->IMMORTALITY	OBSCN--> ANK2--> PPP2R5A--> TGFBR1--> VPS39--| SMAD4--| MYC--| CDKN2A_P42771--| IMMORTALITY	4.47	8	positive
OBSCN-->IMMORTALITY	OBSCN--> ANK2--> PPP2R5A--> TGFBR1--> PI3K--> AKT--> BMI1--| CDKN2A_P42771--| IMMORTALITY	4.568	8	positive
OBSCN-->IMMORTALITY	OBSCN--> ANK2--> PPP2R5A--> TGFBR1--| EEF1A1--[] MTORC2--> AKT--> TERT--> IMMORTALITY	4.87	8	negative
OBSCN-->INFLAMMATION	OBSCN--> ANK2--> CACNA1A--> CALCIUM(2+)--> PRKCZ--> NFKB-P65/P50--> INFLAMMATION	2.447	6	positive
OBSCN-->INFLAMMATION	OBSCN--> ANK2--> CACNA1B--> CALCIUM(2+)--> PRKCZ--> NFKB-P65/P50--> INFLAMMATION	2.447	6	positive
OBSCN-->INFLAMMATION	OBSCN--> ANK2--> CACNA1A--> CALCIUM(2+)--> PRKCZ--> IKBKB--? OR--| NFKB-P65/P50--> INFLAMMATION	2.556	7	unknown
OBSCN-->INFLAMMATION	OBSCN--> ANK2--> CACNA1B--> CALCIUM(2+)--> PRKCZ--> IKBKB--? OR--| NFKB-P65/P50--> INFLAMMATION	2.556	7	unknown
OBSCN-->INFLAMMATION	OBSCN--> ANK2--> CACNA1A--> CALCIUM(2+)--> PRKCZ--> RELA--[] NFKB-P65/P50--> INFLAMMATION	2.621	7	positive
OBSCN-->INFLAMMATION	OBSCN--> ANK2--> CACNA1B--> CALCIUM(2+)--> PRKCZ--> RELA--[] NFKB-P65/P50--> INFLAMMATION	2.621	7	positive
OBSCN-->INFLAMMATION	OBSCN--> ANK2--> CACNA1A--> CALCIUM(2+)--> CALCINEURIN--> NFATC1--> IL6--> INFLAMMATION	2.729	7	positive
OBSCN-->INFLAMMATION	OBSCN--> ANK2--> CACNA1B--> CALCIUM(2+)--> CALCINEURIN--> NFATC1--> IL6--> INFLAMMATION	2.729	7	positive
OBSCN-->INFLAMMATION	OBSCN--> ANK2--> CACNA1A--> CALCIUM(2+)--> PPP3CA--> NFATC1--> IL6--> INFLAMMATION	2.731	7	positive
OBSCN-->INFLAMMATION	OBSCN--> ANK2--> CACNA1B--> CALCIUM(2+)--> PPP3CA--> NFATC1--> IL6--> INFLAMMATION	2.731	7	positive
OBSCN-->INFLAMMATION	OBSCN--> ANK2--> CACNA1A--> CALCIUM(2+)--> PRKCZ--> RELA--> IL6--> INFLAMMATION	2.738	7	positive
OBSCN-->INFLAMMATION	OBSCN--> ANK2--> CACNA1B--> CALCIUM(2+)--> PRKCZ--> RELA--> IL6--> INFLAMMATION	2.738	7	positive
OBSCN-->INFLAMMATION	OBSCN--> ANK2--> CACNA1A--> CALCIUM(2+)--> CALCINEURIN--> NFATC1--> PTGS2--> INFLAMMATION	2.803	7	positive
OBSCN-->INFLAMMATION	OBSCN--> ANK2--> CACNA1B--> CALCIUM(2+)--> CALCINEURIN--> NFATC1--> PTGS2--> INFLAMMATION	2.803	7	positive
OBSCN-->INFLAMMATION	OBSCN--> ANK2--> CACNA1A--> CALCIUM(2+)--> PPP3CA--> NFATC1--> PTGS2--> INFLAMMATION	2.805	7	positive
OBSCN-->INFLAMMATION	OBSCN--> ANK2--> CACNA1B--> CALCIUM(2+)--> PPP3CA--> NFATC1--> PTGS2--> INFLAMMATION	2.805	7	positive
OBSCN-->INFLAMMATION	OBSCN--> ANK2--> CACNA1A--> CALCIUM(2+)--> PRKCZ--| GSK3B--| NR3C1--> INFLAMMATION	2.818	7	positive
OBSCN-->INFLAMMATION	OBSCN--> ANK2--> CACNA1B--> CALCIUM(2+)--> PRKCZ--| GSK3B--| NR3C1--> INFLAMMATION	2.818	7	positive
OBSCN-->INFLAMMATION	OBSCN--> ANK2--> CACNA1A--> CALCIUM(2+)--> PRKCZ--| GSK3B--> NFKB-P65/P50--> INFLAMMATION	2.946	7	negative
OBSCN-->INFLAMMATION	OBSCN--> ANK2--> CACNA1B--> CALCIUM(2+)--> PRKCZ--| GSK3B--> NFKB-P65/P50--> INFLAMMATION	2.946	7	negative
OBSCN-->INFLAMMATION	OBSCN--> ANK2--> CACNA1A--> CALCIUM(2+)--> CALCINEURIN--> NFATC2--> IL6--> INFLAMMATION	2.962	7	positive
OBSCN-->INFLAMMATION	OBSCN--> ANK2--> CACNA1B--> CALCIUM(2+)--> CALCINEURIN--> NFATC2--> IL6--> INFLAMMATION	2.962	7	positive
OBSCN-->INFLAMMATION	OBSCN--> ANK2--> CACNA1A--> CALCIUM(2+)--> PPP3CA--> NFATC2--> IL6--> INFLAMMATION	2.978	7	positive
OBSCN-->INFLAMMATION	OBSCN--> ANK2--> CACNA1B--> CALCIUM(2+)--> PPP3CA--> NFATC2--> IL6--> INFLAMMATION	2.978	7	positive
OBSCN-->INFLAMMATION	OBSCN--> ANK2--> CACNA1A--> CALCIUM(2+)--> CALCINEURIN--> NFATC2--> PTGS2--> INFLAMMATION	2.984	7	positive
OBSCN-->INFLAMMATION	OBSCN--> ANK2--> CACNA1B--> CALCIUM(2+)--> CALCINEURIN--> NFATC2--> PTGS2--> INFLAMMATION	2.984	7	positive
OBSCN-->INFLAMMATION	OBSCN--> ANK2--> CACNA1A--> CALCIUM(2+)--> CAMK2G--> STAT1--| NFKB-P65/P50--> INFLAMMATION	2.998	7	negative
OBSCN-->INFLAMMATION	OBSCN--> ANK2--> CACNA1B--> CALCIUM(2+)--> CAMK2G--> STAT1--| NFKB-P65/P50--> INFLAMMATION	2.998	7	negative
OBSCN-->INFLAMMATION	OBSCN--> ANK2--> CACNA1A--> CALCIUM(2+)--> PPP3CA--> NFATC2--> PTGS2--> INFLAMMATION	3	7	positive
OBSCN-->INFLAMMATION	OBSCN--> ANK2--> CACNA1B--> CALCIUM(2+)--> PPP3CA--> NFATC2--> PTGS2--> INFLAMMATION	3	7	positive
OBSCN-->INFLAMMATION	OBSCN--> ANK2--> CACNA1A--> CALCIUM(2+)--> PRKCA--| GSK3B--| NR3C1--> INFLAMMATION	3.063	7	positive
OBSCN-->INFLAMMATION	OBSCN--> ANK2--> CACNA1B--> CALCIUM(2+)--> PRKCA--| GSK3B--| NR3C1--> INFLAMMATION	3.063	7	positive
OBSCN-->INFLAMMATION	OBSCN--> ANK2--> CACNA1A--> CALCIUM(2+)--> PPP3CA--> NFATC4--> PTGS2--> INFLAMMATION	3.136	7	positive
OBSCN-->INFLAMMATION	OBSCN--> ANK2--> CACNA1B--> CALCIUM(2+)--> PPP3CA--> NFATC4--> PTGS2--> INFLAMMATION	3.136	7	positive
OBSCN-->INFLAMMATION	OBSCN--> ANK2--> CACNA1A--> CALCIUM(2+)--> CAPN1--> GSK3B--| NR3C1--> INFLAMMATION	3.155	7	negative
OBSCN-->INFLAMMATION	OBSCN--> ANK2--> CACNA1B--> CALCIUM(2+)--> CAPN1--> GSK3B--| NR3C1--> INFLAMMATION	3.155	7	negative
OBSCN-->INFLAMMATION	OBSCN--> ANK2--> CACNA1A--> CALCIUM(2+)--> CALCINEURIN--> NFATC3--> IL6--> INFLAMMATION	3.162	7	positive
OBSCN-->INFLAMMATION	OBSCN--> ANK2--> CACNA1B--> CALCIUM(2+)--> CALCINEURIN--> NFATC3--> IL6--> INFLAMMATION	3.162	7	positive
OBSCN-->INFLAMMATION	OBSCN--> ANK2--> CACNA1A--> CALCIUM(2+)--> CALCINEURIN--> NFATC3--> PTGS2--> INFLAMMATION	3.166	7	positive
OBSCN-->INFLAMMATION	OBSCN--> ANK2--> CACNA1B--> CALCIUM(2+)--> CALCINEURIN--> NFATC3--> PTGS2--> INFLAMMATION	3.166	7	positive
OBSCN-->INFLAMMATION	OBSCN--> ANK2--> CACNA1A--> CALCIUM(2+)--> CALCINEURIN--> NFATC4--> PTGS2--> INFLAMMATION	3.167	7	positive
OBSCN-->INFLAMMATION	OBSCN--> ANK2--> CACNA1B--> CALCIUM(2+)--> CALCINEURIN--> NFATC4--> PTGS2--> INFLAMMATION	3.167	7	positive
OBSCN-->INFLAMMATION	OBSCN--> ANK2--> CACNA1A--> CALCIUM(2+)--> PRKCA--| GSK3B--> NFKB-P65/P50--> INFLAMMATION	3.191	7	negative
OBSCN-->INFLAMMATION	OBSCN--> ANK2--> CACNA1A--> CALCIUM(2+)--> PPP3CA--> NFATC3--> IL6--> INFLAMMATION	3.191	7	positive
OBSCN-->INFLAMMATION	OBSCN--> ANK2--> CACNA1B--> CALCIUM(2+)--> PRKCA--| GSK3B--> NFKB-P65/P50--> INFLAMMATION	3.191	7	negative
OBSCN-->INFLAMMATION	OBSCN--> ANK2--> CACNA1B--> CALCIUM(2+)--> PPP3CA--> NFATC3--> IL6--> INFLAMMATION	3.191	7	positive
OBSCN-->INFLAMMATION	OBSCN--> ANK2--> CACNA1A--> CALCIUM(2+)--> PRKCA--| NFATC1--> IL6--> INFLAMMATION	3.195	7	negative
OBSCN-->INFLAMMATION	OBSCN--> ANK2--> CACNA1A--> CALCIUM(2+)--> PPP3CA--> NFATC3--> PTGS2--> INFLAMMATION	3.195	7	positive
OBSCN-->INFLAMMATION	OBSCN--> ANK2--> CACNA1B--> CALCIUM(2+)--> PRKCA--| NFATC1--> IL6--> INFLAMMATION	3.195	7	negative
OBSCN-->INFLAMMATION	OBSCN--> ANK2--> CACNA1B--> CALCIUM(2+)--> PPP3CA--> NFATC3--> PTGS2--> INFLAMMATION	3.195	7	positive
OBSCN-->INFLAMMATION	OBSCN--> ANK2--> PPP2R5A--> TGFBR1--> RHOA--> MAPK8--| NR3C1--> INFLAMMATION	3.207	7	negative
OBSCN-->INFLAMMATION	OBSCN--> ANK2--> CACNA1A--> CALCIUM(2+)--> PRKCA--| NFATC1--> PTGS2--> INFLAMMATION	3.269	7	negative
OBSCN-->INFLAMMATION	OBSCN--> ANK2--> CACNA1B--> CALCIUM(2+)--> PRKCA--| NFATC1--> PTGS2--> INFLAMMATION	3.269	7	negative
OBSCN-->INFLAMMATION	OBSCN--> ANK2--> CACNA1A--> CALCIUM(2+)--> CAPN1--> GSK3B--> NFKB-P65/P50--> INFLAMMATION	3.283	7	positive
OBSCN-->INFLAMMATION	OBSCN--> ANK2--> CACNA1B--> CALCIUM(2+)--> CAPN1--> GSK3B--> NFKB-P65/P50--> INFLAMMATION	3.283	7	positive
OBSCN-->INFLAMMATION	OBSCN--> ANK2--> CACNA1A--> CALCIUM(2+)--> CAMK2A--> SRF--> IL6--> INFLAMMATION	3.307	7	positive
OBSCN-->INFLAMMATION	OBSCN--> ANK2--> CACNA1B--> CALCIUM(2+)--> CAMK2A--> SRF--> IL6--> INFLAMMATION	3.307	7	positive
OBSCN-->INFLAMMATION	OBSCN--> ANK2--> CACNA1A--> CALCIUM(2+)--> CAMK2A--> SRF--> PTGS2--> INFLAMMATION	3.329	7	positive
OBSCN-->INFLAMMATION	OBSCN--> ANK2--> CACNA1B--> CALCIUM(2+)--> CAMK2A--> SRF--> PTGS2--> INFLAMMATION	3.329	7	positive
OBSCN-->INFLAMMATION	OBSCN--> ANK2--> CACNA1A--> CALCIUM(2+)--> CDH8--> IRF3--> IL6--> INFLAMMATION	3.396	7	positive
OBSCN-->INFLAMMATION	OBSCN--> ANK2--> CACNA1B--> CALCIUM(2+)--> CDH8--> IRF3--> IL6--> INFLAMMATION	3.396	7	positive
OBSCN-->INFLAMMATION	OBSCN--> ANK2--> CACNA1A--> CALCIUM(2+)--> PRKCA--| HES1--| NR3C1--> INFLAMMATION	3.398	7	positive
OBSCN-->INFLAMMATION	OBSCN--> ANK2--> CACNA1B--> CALCIUM(2+)--> PRKCA--| HES1--| NR3C1--> INFLAMMATION	3.398	7	positive
OBSCN-->INFLAMMATION	OBSCN--> ANK2--> CACNA1A--> CALCIUM(2+)--> PRKCA--> OR--| SRF--> IL6--> INFLAMMATION	3.456	7	unknown
OBSCN-->INFLAMMATION	OBSCN--> ANK2--> CACNA1B--> CALCIUM(2+)--> PRKCA--> OR--| SRF--> IL6--> INFLAMMATION	3.456	7	unknown
OBSCN-->INFLAMMATION	OBSCN--> ANK2--> CACNA1A--> CALCIUM(2+)--> PRKCA--> OR--| SRF--> PTGS2--> INFLAMMATION	3.478	7	unknown
OBSCN-->INFLAMMATION	OBSCN--> ANK2--> CACNA1B--> CALCIUM(2+)--> PRKCA--> OR--| SRF--> PTGS2--> INFLAMMATION	3.478	7	unknown
OBSCN-->INFLAMMATION	OBSCN--> ANK2--> PPP2R5A--> TGFBR1--> RAC1--> MAPK8--| NR3C1--> INFLAMMATION	3.7	7	negative
OBSCN-->INFLAMMATION	OBSCN--> ANK2--> PPP2R5A--> TGFBR1--> PI3K--> AKT--| NR3C1--> INFLAMMATION	3.961	7	negative
OBSCN-->METASTASIS	OBSCN--> ANK2--> CACNA1A--> CALCIUM(2+)--> CDH1--> CTNNB1--> METASTASIS	1.988	6	positive
OBSCN-->METASTASIS	OBSCN--> ANK2--> CACNA1B--> CALCIUM(2+)--> CDH1--> CTNNB1--> METASTASIS	1.988	6	positive
OBSCN-->METASTASIS	OBSCN--> ANK2--> CACNA1A--> CALCIUM(2+)--> CDH3--> CTNNB1--> METASTASIS	2.09	6	positive
OBSCN-->METASTASIS	OBSCN--> ANK2--> CACNA1B--> CALCIUM(2+)--> CDH3--> CTNNB1--> METASTASIS	2.09	6	positive
OBSCN-->METASTASIS	OBSCN--> ANK2--> CACNA1A--> CALCIUM(2+)--> CDH2--> CTNNB1--> METASTASIS	2.155	6	positive
OBSCN-->METASTASIS	OBSCN--> ANK2--> CACNA1B--> CALCIUM(2+)--> CDH2--> CTNNB1--> METASTASIS	2.155	6	positive
OBSCN-->METASTASIS	OBSCN--> ANK2--> CACNA1A--> CALCIUM(2+)--> CDH5--> CTNNB1--> METASTASIS	2.216	6	positive
OBSCN-->METASTASIS	OBSCN--> ANK2--> CACNA1B--> CALCIUM(2+)--> CDH5--> CTNNB1--> METASTASIS	2.216	6	positive
OBSCN-->METASTASIS	OBSCN--> ANK2--> CACNA1A--> CALCIUM(2+)--> CDH8--> CTNNB1--> METASTASIS	2.278	6	positive
OBSCN-->METASTASIS	OBSCN--> ANK2--> CACNA1B--> CALCIUM(2+)--> CDH8--> CTNNB1--> METASTASIS	2.278	6	positive
OBSCN-->METASTASIS	OBSCN--> ANK2--> CACNA1B--> CALCIUM(2+)--> CDH11--> OR--? CTNNB1--> METASTASIS	2.296	6	unknown
OBSCN-->METASTASIS	OBSCN--> ANK2--> CACNA1A--> CALCIUM(2+)--> CDH17--> CTNNB1--> METASTASIS	2.3	6	positive
OBSCN-->METASTASIS	OBSCN--> ANK2--> CACNA1B--> CALCIUM(2+)--> CDH17--> CTNNB1--> METASTASIS	2.3	6	positive
OBSCN-->METASTASIS	OBSCN--> ANK2--> CACNA1A--> CALCIUM(2+)--> CDH15--> CTNNB1--> METASTASIS	2.31	6	positive
OBSCN-->METASTASIS	OBSCN--> ANK2--> CACNA1B--> CALCIUM(2+)--> CDH15--> CTNNB1--> METASTASIS	2.31	6	positive
OBSCN-->METASTASIS	OBSCN--> ANK2--> CACNA1A--> CALCIUM(2+)--> CDH10--> CTNNB1--> METASTASIS	2.349	6	positive
OBSCN-->METASTASIS	OBSCN--> ANK2--> CACNA1B--> CALCIUM(2+)--> CDH10--> CTNNB1--> METASTASIS	2.349	6	positive
OBSCN-->METASTASIS	OBSCN--> ANK2--> CACNA1A--> CALCIUM(2+)--> CDH9--> CTNNB1--> METASTASIS	2.349	6	positive
OBSCN-->METASTASIS	OBSCN--> ANK2--> CACNA1B--> CALCIUM(2+)--> CDH9--> CTNNB1--> METASTASIS	2.349	6	positive
OBSCN-->METASTASIS	OBSCN--> ANK2--> CACNA1A--> CALCIUM(2+)--> CDH7--> CTNNB1--> METASTASIS	2.363	6	positive
OBSCN-->METASTASIS	OBSCN--> ANK2--> CACNA1B--> CALCIUM(2+)--> CDH7--> CTNNB1--> METASTASIS	2.363	6	positive
OBSCN-->METASTASIS	OBSCN--> ANK2--> CACNA1A--> CALCIUM(2+)--> CDH6--> CTNNB1--> METASTASIS	2.364	6	positive
OBSCN-->METASTASIS	OBSCN--> ANK2--> CACNA1B--> CALCIUM(2+)--> CDH6--> CTNNB1--> METASTASIS	2.364	6	positive
OBSCN-->METASTASIS	OBSCN--> ANK2--> CACNA1A--> CALCIUM(2+)--> CDH18--> CTNNB1--> METASTASIS	2.365	6	positive
OBSCN-->METASTASIS	OBSCN--> ANK2--> CACNA1B--> CALCIUM(2+)--> CDH18--> CTNNB1--> METASTASIS	2.365	6	positive
OBSCN-->METASTASIS	OBSCN--> ANK2--> CACNA1A--> CALCIUM(2+)--> CDH24--> CTNNB1--> METASTASIS	2.374	6	positive
OBSCN-->METASTASIS	OBSCN--> ANK2--> CACNA1B--> CALCIUM(2+)--> CDH24--> CTNNB1--> METASTASIS	2.374	6	positive
OBSCN-->METASTASIS	OBSCN--> ANK2--> CACNA1A--> CALCIUM(2+)--> PRKCA--> EZR--> METASTASIS	2.396	6	positive
OBSCN-->METASTASIS	OBSCN--> ANK2--> CACNA1B--> CALCIUM(2+)--> PRKCA--> EZR--> METASTASIS	2.396	6	positive
OBSCN-->METASTASIS	OBSCN--> ANK2--> CACNA1A--> CALCIUM(2+)--> PRKCA--> NFE2L2--> METASTASIS	2.4	6	positive
OBSCN-->METASTASIS	OBSCN--> ANK2--> CACNA1B--> CALCIUM(2+)--> PRKCA--> NFE2L2--> METASTASIS	2.4	6	positive
OBSCN-->METASTASIS	OBSCN--> ANK2--> CACNA1A--> CALCIUM(2+)--> CDH13--> CTNNB1--> METASTASIS	2.428	6	positive
OBSCN-->METASTASIS	OBSCN--> ANK2--> CACNA1B--> CALCIUM(2+)--> CDH13--> CTNNB1--> METASTASIS	2.428	6	positive
OBSCN-->METASTASIS	OBSCN--> ANK2--> CACNA1A--> CALCIUM(2+)--> CDH4--> CTNNB1--> METASTASIS	2.434	6	positive
OBSCN-->METASTASIS	OBSCN--> ANK2--> CACNA1B--> CALCIUM(2+)--> CDH4--> CTNNB1--> METASTASIS	2.434	6	positive
OBSCN-->METASTASIS	OBSCN--> ANK2--> CACNA1A--> CALCIUM(2+)--> CDH12--> CTNNB1--> METASTASIS	2.447	6	positive
OBSCN-->METASTASIS	OBSCN--> ANK2--> CACNA1B--> CALCIUM(2+)--> CDH12--> CTNNB1--> METASTASIS	2.447	6	positive
OBSCN-->METASTASIS	OBSCN--> ANK2--> CACNA1A--> CALCIUM(2+)--> CDH16--> CTNNB1--> METASTASIS	2.556	6	positive
OBSCN-->METASTASIS	OBSCN--> ANK2--> CACNA1B--> CALCIUM(2+)--> CDH16--> CTNNB1--> METASTASIS	2.556	6	positive
OBSCN-->METASTASIS	OBSCN--> ANK2--> CACNA1A--> CALCIUM(2+)--> CDH22--> CTNNB1--> METASTASIS	2.623	6	positive
OBSCN-->METASTASIS	OBSCN--> ANK2--> CACNA1B--> CALCIUM(2+)--> CDH22--> CTNNB1--> METASTASIS	2.623	6	positive
OBSCN-->METASTASIS	OBSCN--> ANK2--> CACNA1A--> CALCIUM(2+)--> CDH19--> CTNNB1--> METASTASIS	2.637	6	positive
OBSCN-->METASTASIS	OBSCN--> ANK2--> CACNA1B--> CALCIUM(2+)--> CDH19--> CTNNB1--> METASTASIS	2.637	6	positive
OBSCN-->METASTASIS	OBSCN--> ANK2--> CACNA1A--> CALCIUM(2+)--> CDH20--> CTNNB1--> METASTASIS	2.65	6	positive
OBSCN-->METASTASIS	OBSCN--> ANK2--> CACNA1B--> CALCIUM(2+)--> CDH20--> CTNNB1--> METASTASIS	2.65	6	positive
OBSCN-->METASTASIS	OBSCN--> ANK2--> CACNA1A--> CALCIUM(2+)--> CDH23--> CTNNB1--> METASTASIS	2.657	6	positive
OBSCN-->METASTASIS	OBSCN--> ANK2--> CACNA1B--> CALCIUM(2+)--> CDH23--> CTNNB1--> METASTASIS	2.657	6	positive
OBSCN-->METASTASIS	OBSCN--> ANK2--> CACNA1A--> CALCIUM(2+)--> PRKCA--| MET--> METASTASIS	2.699	6	negative
OBSCN-->METASTASIS	OBSCN--> ANK2--> CACNA1B--> CALCIUM(2+)--> PRKCA--| MET--> METASTASIS	2.699	6	negative
OBSCN-->METASTASIS	OBSCN--> ANK2--> CACNA1A--> CALCIUM(2+)--> CADHERINS--> CTNNB1--> METASTASIS	2.752	6	positive
OBSCN-->METASTASIS	OBSCN--> ANK2--> CACNA1B--> CALCIUM(2+)--> CADHERINS--> CTNNB1--> METASTASIS	2.752	6	positive
OBSCN-->METASTASIS	OBSCN--> ANK2--> PPP2R5A--> TGFBR1--> RHOA--> EZR--> METASTASIS	2.914	6	positive
OBSCN-->PROLIFERATION	OBSCN--> ANK2--> CACNA1B--> CALCIUM(2+)--> PRKCA--> PROLIFERATION	1.952	5	positive
OBSCN-->PROLIFERATION	OBSCN--> ANK2--> CACNA1A--> CALCIUM(2+)--> PRKCA--> PROLIFERATION	1.952	5	positive
OBSCN-->PROLIFERATION	OBSCN--> ANK2--> CACNA1A--> CALCIUM(2+)--> CDH1--> CTNNB1--> PROLIFERATION	1.988	6	positive
OBSCN-->PROLIFERATION	OBSCN--> ANK2--> CACNA1B--> CALCIUM(2+)--> CDH1--> CTNNB1--> PROLIFERATION	1.988	6	positive
OBSCN-->PROLIFERATION	OBSCN--> ANK2--> CACNA1A--> CALCIUM(2+)--> CDH3--> CTNNB1--> PROLIFERATION	2.09	6	positive
OBSCN-->PROLIFERATION	OBSCN--> ANK2--> CACNA1B--> CALCIUM(2+)--> CDH3--> CTNNB1--> PROLIFERATION	2.09	6	positive
OBSCN-->PROLIFERATION	OBSCN--> ANK2--> CACNA1A--> CALCIUM(2+)--> CDH2--> CTNNB1--> PROLIFERATION	2.155	6	positive
OBSCN-->PROLIFERATION	OBSCN--> ANK2--> CACNA1B--> CALCIUM(2+)--> CDH2--> CTNNB1--> PROLIFERATION	2.155	6	positive
OBSCN-->PROLIFERATION	OBSCN--> ANK2--> CACNA1A--> CALCIUM(2+)--> CDH5--> CTNNB1--> PROLIFERATION	2.216	6	positive
OBSCN-->PROLIFERATION	OBSCN--> ANK2--> CACNA1B--> CALCIUM(2+)--> CDH5--> CTNNB1--> PROLIFERATION	2.216	6	positive
OBSCN-->PROLIFERATION	OBSCN--> ANK2--> CACNA1A--> CALCIUM(2+)--> CDH8--> CTNNB1--> PROLIFERATION	2.278	6	positive
OBSCN-->PROLIFERATION	OBSCN--> ANK2--> CACNA1B--> CALCIUM(2+)--> CDH8--> CTNNB1--> PROLIFERATION	2.278	6	positive
OBSCN-->PROLIFERATION	OBSCN--> ANK2--> CACNA1A--> CALCIUM(2+)--> CDH11--> OR--? CTNNB1--> PROLIFERATION	2.296	6	unknown
OBSCN-->PROLIFERATION	OBSCN--> ANK2--> CACNA1B--> CALCIUM(2+)--> CDH11--> OR--? CTNNB1--> PROLIFERATION	2.296	6	unknown
OBSCN-->PROLIFERATION	OBSCN--> ANK2--> CACNA1A--> CALCIUM(2+)--> CDH17--> CTNNB1--> PROLIFERATION	2.3	6	positive
OBSCN-->PROLIFERATION	OBSCN--> ANK2--> CACNA1B--> CALCIUM(2+)--> CDH17--> CTNNB1--> PROLIFERATION	2.3	6	positive
OBSCN-->PROLIFERATION	OBSCN--> ANK2--> CACNA1A--> CALCIUM(2+)--> CDH15--> CTNNB1--> PROLIFERATION	2.31	6	positive
OBSCN-->PROLIFERATION	OBSCN--> ANK2--> CACNA1B--> CALCIUM(2+)--> CDH15--> CTNNB1--> PROLIFERATION	2.31	6	positive
OBSCN-->PROLIFERATION	OBSCN--> ANK2--> CACNA1A--> CALCIUM(2+)--> CDH10--> CTNNB1--> PROLIFERATION	2.349	6	positive
OBSCN-->PROLIFERATION	OBSCN--> ANK2--> CACNA1A--> CALCIUM(2+)--> CDH9--> CTNNB1--> PROLIFERATION	2.349	6	positive
OBSCN-->PROLIFERATION	OBSCN--> ANK2--> CACNA1B--> CALCIUM(2+)--> CDH10--> CTNNB1--> PROLIFERATION	2.349	6	positive
OBSCN-->PROLIFERATION	OBSCN--> ANK2--> CACNA1B--> CALCIUM(2+)--> CDH9--> CTNNB1--> PROLIFERATION	2.349	6	positive
OBSCN-->PROLIFERATION	OBSCN--> ANK2--> CACNA1A--> CALCIUM(2+)--> CDH7--> CTNNB1--> PROLIFERATION	2.363	6	positive
OBSCN-->PROLIFERATION	OBSCN--> ANK2--> CACNA1B--> CALCIUM(2+)--> CDH7--> CTNNB1--> PROLIFERATION	2.363	6	positive
OBSCN-->PROLIFERATION	OBSCN--> ANK2--> CACNA1A--> CALCIUM(2+)--> CDH6--> CTNNB1--> PROLIFERATION	2.364	6	positive
OBSCN-->PROLIFERATION	OBSCN--> ANK2--> CACNA1B--> CALCIUM(2+)--> CDH6--> CTNNB1--> PROLIFERATION	2.364	6	positive
OBSCN-->PROLIFERATION	OBSCN--> ANK2--> CACNA1A--> CALCIUM(2+)--> CDH18--> CTNNB1--> PROLIFERATION	2.365	6	positive
OBSCN-->PROLIFERATION	OBSCN--> ANK2--> CACNA1B--> CALCIUM(2+)--> CDH18--> CTNNB1--> PROLIFERATION	2.365	6	positive
OBSCN-->PROLIFERATION	OBSCN--> ANK2--> CACNA1A--> CALCIUM(2+)--> CAMK2A--| CREB1_P16220--> PROLIFERATION	2.367	6	negative
OBSCN-->PROLIFERATION	OBSCN--> ANK2--> CACNA1B--> CALCIUM(2+)--> CAMK2A--| CREB1_P16220--> PROLIFERATION	2.367	6	negative
OBSCN-->PROLIFERATION	OBSCN--> ANK2--> CACNA1A--> CALCIUM(2+)--> CDH24--> CTNNB1--> PROLIFERATION	2.374	6	positive
OBSCN-->PROLIFERATION	OBSCN--> ANK2--> CACNA1B--> CALCIUM(2+)--> CDH24--> CTNNB1--> PROLIFERATION	2.374	6	positive
OBSCN-->PROLIFERATION	OBSCN--> ANK2--> CACNA1A--> CALCIUM(2+)--> PRKCA--> NFE2L2--> PROLIFERATION	2.4	6	positive
OBSCN-->PROLIFERATION	OBSCN--> ANK2--> CACNA1B--> CALCIUM(2+)--> PRKCA--> NFE2L2--> PROLIFERATION	2.4	6	positive
OBSCN-->PROLIFERATION	OBSCN--> ANK2--> CACNA1A--> CALCIUM(2+)--> CDH13--> CTNNB1--> PROLIFERATION	2.428	6	positive
OBSCN-->PROLIFERATION	OBSCN--> ANK2--> CACNA1A--> CALCIUM(2+)--> CAMK2G--> STAT1--| PROLIFERATION	2.428	6	negative
OBSCN-->PROLIFERATION	OBSCN--> ANK2--> CACNA1B--> CALCIUM(2+)--> CDH13--> CTNNB1--> PROLIFERATION	2.428	6	positive
OBSCN-->PROLIFERATION	OBSCN--> ANK2--> CACNA1B--> CALCIUM(2+)--> CAMK2G--> STAT1--| PROLIFERATION	2.428	6	negative
OBSCN-->PROLIFERATION	OBSCN--> ANK2--> CACNA1A--> CALCIUM(2+)--> CDH4--> CTNNB1--> PROLIFERATION	2.434	6	positive
OBSCN-->PROLIFERATION	OBSCN--> ANK2--> CACNA1B--> CALCIUM(2+)--> CDH4--> CTNNB1--> PROLIFERATION	2.434	6	positive
OBSCN-->PROLIFERATION	OBSCN--> ANK2--> CACNA1A--> CALCIUM(2+)--> CDH12--> CTNNB1--> PROLIFERATION	2.447	6	positive
OBSCN-->PROLIFERATION	OBSCN--> ANK2--> CACNA1B--> CALCIUM(2+)--> CDH12--> CTNNB1--> PROLIFERATION	2.447	6	positive
OBSCN-->PROLIFERATION	OBSCN--> ANK2--> CACNA1A--> CALCIUM(2+)--> CDH16--> CTNNB1--> PROLIFERATION	2.556	6	positive
OBSCN-->PROLIFERATION	OBSCN--> ANK2--> CACNA1B--> CALCIUM(2+)--> CDH16--> CTNNB1--> PROLIFERATION	2.556	6	positive
OBSCN-->PROLIFERATION	OBSCN--> ANK2--> CACNA1A--> CALCIUM(2+)--> CDH22--> CTNNB1--> PROLIFERATION	2.623	6	positive
OBSCN-->PROLIFERATION	OBSCN--> ANK2--> CACNA1B--> CALCIUM(2+)--> CDH22--> CTNNB1--> PROLIFERATION	2.623	6	positive
OBSCN-->PROLIFERATION	OBSCN--> ANK2--> CACNA1A--> CALCIUM(2+)--> CDH19--> CTNNB1--> PROLIFERATION	2.637	6	positive
OBSCN-->PROLIFERATION	OBSCN--> ANK2--> CACNA1B--> CALCIUM(2+)--> CDH19--> CTNNB1--> PROLIFERATION	2.637	6	positive
OBSCN-->PROLIFERATION	OBSCN--> ANK2--> CACNA1A--> CALCIUM(2+)--> CDH20--> CTNNB1--> PROLIFERATION	2.65	6	positive
OBSCN-->PROLIFERATION	OBSCN--> ANK2--> CACNA1B--> CALCIUM(2+)--> CDH20--> CTNNB1--> PROLIFERATION	2.65	6	positive
OBSCN-->PROLIFERATION	OBSCN--> ANK2--> CACNA1A--> CALCIUM(2+)--> CDH23--> CTNNB1--> PROLIFERATION	2.657	6	positive
OBSCN-->PROLIFERATION	OBSCN--> ANK2--> CACNA1B--> CALCIUM(2+)--> CDH23--> CTNNB1--> PROLIFERATION	2.657	6	positive
OBSCN-->PROLIFERATION	OBSCN--> ANK2--> CACNA1A--> CALCIUM(2+)--> CDH4--> RAC1--> PROLIFERATION	2.689	6	positive
OBSCN-->PROLIFERATION	OBSCN--> ANK2--> CACNA1B--> CALCIUM(2+)--> CDH4--> RAC1--> PROLIFERATION	2.689	6	positive
OBSCN-->PROLIFERATION	OBSCN--> ANK2--> CACNA1A--> CALCIUM(2+)--> CADHERINS--> CTNNB1--> PROLIFERATION	2.752	6	positive
OBSCN-->PROLIFERATION	OBSCN--> ANK2--> CACNA1B--> CALCIUM(2+)--> CADHERINS--> CTNNB1--> PROLIFERATION	2.752	6	positive
OBSCN-->PROLIFERATION	OBSCN--> ANK2--> PPP2R5A--> TGFBR1--> SMAD3--> NOTCH--> PROLIFERATION	2.79	6	positive
OBSCN-->PROLIFERATION	OBSCN--> ANK2--> PPP2R5A--> TGFBR1--> SMAD3--| MYC--> PROLIFERATION	2.822	6	negative
OBSCN-->PROLIFERATION	OBSCN--> ANK2--> PPP2R5A--> TGFBR1--> PI3K--> PROLIFERATION	2.919	5	positive
OBSCN-->PROLIFERATION	OBSCN--> ANK2--> PPP2R5A--> TGFBR1--> PIK3R1--[] PI3K--> PROLIFERATION	2.933	6	positive
OBSCN-->PROLIFERATION	OBSCN--> ANK2--> PPP2R5A--> TGFBR1--> RAC1--> PROLIFERATION	2.984	5	positive
OBSCN-->PROLIFERATION	OBSCN--> ANK2--> PPP2R5A--> TGFBR1--> PI3K--> AKT--> PROLIFERATION	3.161	6	positive
OBSCN-->PROLIFERATION	OBSCN--> ANK2--> PPP2R5A--> TGFBR1--> SMAD2--> CREB1_P16220--> PROLIFERATION	3.181	6	positive
NF1-->ANGIOGENESIS	NF1--| HRAS--> JUN--> TGFB1--> ANGIOGENESIS	1.548	4	negative
NF1-->CELL_DEATH	NF1--| HRAS--> PIK3CA--> AKT--| FOXO--> CELL_DEATH	0.917	5	positive
NF1-->CELL_DEATH	NF1--| HRAS--> PI3K--> AKT--| FOXO--> CELL_DEATH	1.02	5	positive
NF1-->CELL_DEATH	NF1--| HRAS--> RAF1--| BAD--| BCL2--| CELL_DEATH	1.043	5	positive
NF1-->CELL_DEATH	NF1--| HRAS--> RAF1--| BAD--> TP53--> CELL_DEATH	1.574	5	positive
NF1-->CELL_DEATH	NF1--| HRAS--> PI3K--| BAD--| BCL2--| CELL_DEATH	1.588	5	positive
NF1-->CELL_DEATH	NF1--| HRAS--> PIK3CA--> AKT--| YAP1--| CELL_DEATH	1.614	5	negative
NF1-->CELL_DEATH	NF1--| HRAS--> PIK3CA--> AKT--> HK2--| CELL_DEATH	1.614	5	positive
NF1-->CELL_DEATH	NF1--| HRAS--> RAF1--| STK4--> FOXO--> CELL_DEATH	1.634	5	positive
NF1-->CELL_DEATH	NF1--| HRAS--> PI3K--> AKT--| YAP1--| CELL_DEATH	1.717	5	negative
NF1-->CELL_DEATH	NF1--| HRAS--> PI3K--> AKT--> HK2--| CELL_DEATH	1.717	5	positive
NF1-->CELL_DEATH	NF1--| HRAS--> JUN--| SMAD3--| FOXA1--> CELL_DEATH	2.009	5	negative
NF1-->CELL_DEATH	NF1--| HRAS--> PI3K--| BAD--> TP53--> CELL_DEATH	2.119	5	positive
NF1-->DIFFERENTIATION	NF1--| HRAS--> RAF1--> MEK1/2--> ERK1/2--> DIFFERENTIATION	0.999	5	negative
NF1-->DIFFERENTIATION	NF1--| HRAS--> BRAF--> MEK1/2--> ERK1/2--> DIFFERENTIATION	1.011	5	negative
[truncated: 656 more rows]

## Sheet: BRCA
Path.names	Path.String	Distance	Path.Length	Final.Effect
TP53-->ANGIOGENESIS	TP53--> CBP/P300--> RELA--> JUN--> TGFB1--> ANGIOGENESIS	1.307	5	positive
TP53-->ANGIOGENESIS	TP53--> CDKN1A--| CDK1--| EGFR--> STAT3--> VEGFA--> ANGIOGENESIS	1.493	6	positive
TP53-->ANGIOGENESIS	TP53--> CDKN1A--| CDK2--| FOXO1--| STAT3--> VEGFA--> ANGIOGENESIS	1.574	6	negative
TP53-->ANGIOGENESIS	TP53--> GLS2--> L-GLUTAMATE(1-)--> 2-OXOGLUTARATE(2-)--> HIF1A--> VEGFA--> ANGIOGENESIS	1.605	6	positive
TP53-->ANGIOGENESIS	TP53--> CDKN1A--| CDK2--? PTPN2--| STAT3--> VEGFA--> ANGIOGENESIS	1.637	6	unknown
TP53-->ANGIOGENESIS	TP53--| ETS1--> FOS--> JUN--> TGFB1--> ANGIOGENESIS	1.659	5	negative
TP53-->ANGIOGENESIS	TP53--> CBP/P300--> RELA--[] NFKB-P65/P50--> JUN--> TGFB1--> ANGIOGENESIS	1.706	6	positive
TP53-->ANGIOGENESIS	TP53--> CDKN1A--| CDK1--? PTPN2--| STAT3--> VEGFA--> ANGIOGENESIS	1.719	6	unknown
TP53-->ANGIOGENESIS	TP53--> CBP/P300--> SMAD3--[] SMAD3/SMAD4--> JUN--> TGFB1--> ANGIOGENESIS	1.732	6	positive
TP53-->ANGIOGENESIS	TP53--> CBP/P300--> SMAD3--[] SMAD3/PIAS3--| STAT3--> VEGFA--> ANGIOGENESIS	1.756	6	negative
TP53-->ANGIOGENESIS	TP53--> CDKN1A--| CDK1--| FOXO1--| STAT3--> VEGFA--> ANGIOGENESIS	1.766	6	negative
TP53-->ANGIOGENESIS	TP53--> CDKN1A--| CDK1--? PTPN1--| STAT3--> VEGFA--> ANGIOGENESIS	1.786	6	unknown
TP53-->ANGIOGENESIS	TP53--| GMPS--> L-GLUTAMATE(1-)--> 2-OXOGLUTARATE(2-)--> HIF1A--> VEGFA--> ANGIOGENESIS	1.792	6	negative
TP53-->ANGIOGENESIS	TP53--> CDKN1A--| CDK3--> JUN--> TGFB1--> ANGIOGENESIS	1.823	5	negative
TP53-->ANGIOGENESIS	TP53--> CDKN1A--| CDK1--| PPP1CA--| STAT3--> VEGFA--> ANGIOGENESIS	1.884	6	negative
TP53-->ANGIOGENESIS	TP53--> CDKN1A--| CDK2--> NR3C1--| JUN--> TGFB1--> ANGIOGENESIS	1.993	6	positive
TP53-->ANGIOGENESIS	TP53--> CDKN1A--| CDK2--| PPP1CA--| STAT3--> VEGFA--> ANGIOGENESIS	2.001	6	negative
TP53-->ANGIOGENESIS	TP53--> CDKN1A--| CDK1--? PTPN1--> SRC--> TGFA--> ANGIOGENESIS	2.038	6	unknown
TP53-->ANGIOGENESIS	TP53--> CDKN1A--| CDK1--> CSNK2A1--| JUN--> TGFB1--> ANGIOGENESIS	2.088	6	positive
TP53-->ANGIOGENESIS	TP53--> CDKN1A--| CDK1--> CSNK2A1--? HIF1A--> VEGFA--> ANGIOGENESIS	2.095	6	unknown
TP53-->ANGIOGENESIS	TP53--> CDKN1A--| CDK2--? PTPN2--| SRC--> TGFA--> ANGIOGENESIS	2.117	6	unknown
TP53-->ANGIOGENESIS	TP53--> CDKN1A--| CDK1--? PTPN2--| SRC--> TGFA--> ANGIOGENESIS	2.199	6	unknown
TP53-->ANGIOGENESIS	TP53--> CDKN1A--| CDK1--> CSNK2A1--| HOXB7--> FGF2--> ANGIOGENESIS	2.46	6	positive
TP53-->ANGIOGENESIS	TP53--> FAS--> RIPK1--> DAB2IP--| STAT3--> VEGFA--> ANGIOGENESIS	2.631	6	negative
TP53-->ANGIOGENESIS	TP53--> FAS--> RIPK1--> MAP3K1--> STAT3--> VEGFA--> ANGIOGENESIS	2.646	6	positive
TP53-->ANGIOGENESIS	TP53--> CBP/P300--> SMAD1--> DVL1--> JUN--> TGFB1--> ANGIOGENESIS	2.667	6	positive
TP53-->ANGIOGENESIS	TP53--| BIRC5--| CASP3--| KDM4C--> HIF1A--> VEGFA--> ANGIOGENESIS	3.169	6	negative
TP53-->ANGIOGENESIS	TP53--> ZDHHC5--> S1PR1--> GNAI1--> SRC--> TGFA--> ANGIOGENESIS	3.626	6	positive
TP53-->CELL_DEATH	TP53--> CELL_DEATH	0.3	1	positive
TP53-->CELL_DEATH	TP53--| BCL2--| CELL_DEATH	0.565	2	positive
TP53-->CELL_DEATH	TP53--| HK2--| CELL_DEATH	0.94	2	positive
TP53-->DIFFERENTIATION	TP53--> CBP/P300--> MYOD1--> DIFFERENTIATION	0.729	3	positive
TP53-->DIFFERENTIATION	TP53--> CBP/P300--> MEF2C--> MYOD1--> DIFFERENTIATION	0.921	4	positive
TP53-->DIFFERENTIATION	TP53--> CDKN1A--| CDK6--> RUNX1--> DIFFERENTIATION	0.934	4	negative
TP53-->DIFFERENTIATION	TP53--> CDKN1A--| CDK2--| MYOD1--> DIFFERENTIATION	0.98	4	positive
TP53-->DIFFERENTIATION	TP53--> CBP/P300--> SMAD3--| MYOD1--> DIFFERENTIATION	0.983	4	negative
TP53-->DIFFERENTIATION	TP53--> CDKN1A--| CDK4--| MYOD1--> DIFFERENTIATION	1.002	4	positive
TP53-->DIFFERENTIATION	TP53--> CDKN1A--| CYCLINE/CDK2--| MYOD1--> DIFFERENTIATION	1.035	4	positive
TP53-->DIFFERENTIATION	TP53--> CDKN1A--| CDK1--> AR--> DIFFERENTIATION	1.055	4	negative
TP53-->DIFFERENTIATION	TP53--> CBP/P300--> SMAD3--| CEBPB--> DIFFERENTIATION	1.098	4	negative
TP53-->DIFFERENTIATION	TP53--> CDKN1A--| CDK2--> CEBPB--> DIFFERENTIATION	1.125	4	negative
TP53-->DIFFERENTIATION	TP53--> CDKN1A--| CDK2--> OR--? SF3B1--> DIFFERENTIATION	1.174	4	unknown
TP53-->DIFFERENTIATION	TP53--> CBP/P300--> SMAD3--> NOTCH1--> DIFFERENTIATION	1.182	4	positive
TP53-->DIFFERENTIATION	TP53--> CDKN1A--| CDK1--> OR--| RUNX1--> DIFFERENTIATION	1.195	4	unknown
TP53-->DIFFERENTIATION	TP53--> CDKN1A--| CDK1--| MYOD1--> DIFFERENTIATION	1.196	4	positive
TP53-->DIFFERENTIATION	TP53--> CDKN1A--| CYCLINB/CDK1--> RUNX1--> DIFFERENTIATION	1.221	4	negative
TP53-->DIFFERENTIATION	TP53--> CDKN1A--| CYCLINE/CDK2--> OR--? SF3B1--> DIFFERENTIATION	1.229	4	unknown
TP53-->DIFFERENTIATION	TP53--> CDKN1A--| CYCLINB/CDK1--| MYOD1--> DIFFERENTIATION	1.276	4	positive
TP53-->DIFFERENTIATION	TP53--> CDKN1A--| CDK2--> OR--| RUNX1--> DIFFERENTIATION	1.285	4	unknown
TP53-->DIFFERENTIATION	TP53--> CBP/P300--> SMAD3--| CEBPA--> DIFFERENTIATION	1.318	4	negative
TP53-->DIFFERENTIATION	TP53--> CBP/P300--> DDX5--> AR--> DIFFERENTIATION	1.591	4	positive
TP53-->DIFFERENTIATION	TP53--| ETS1--| GFI1--| SPI1--> DIFFERENTIATION	1.812	4	negative
TP53-->DIFFERENTIATION	TP53--> ZDHHC5--| EZH2--[] POLYCOMB REPRESSIVE COMPLEX 2--| DIFFERENTIATION	1.977	4	positive
TP53-->DIFFERENTIATION	TP53--> ZDHHC5--| EZH2--> AR--> DIFFERENTIATION	2.393	4	negative
TP53-->DIFFERENTIATION	TP53--> ZDHHC5--| EZH2--| HOXA9--| DIFFERENTIATION	2.539	4	negative
TP53-->DNA_REPAIR	TP53--> MLH1--> DNA_REPAIR	0.748	2	positive
TP53-->DNA_REPAIR	TP53--> PMS2--> DNA_REPAIR	0.769	2	positive
TP53-->DNA_REPAIR	TP53--> OGG1--> DNA_REPAIR	0.927	2	positive
TP53-->GLYCOLYSIS	TP53--| GLYCOLYSIS	0.3	1	negative
TP53-->GLYCOLYSIS	TP53--| HK2--> GLYCOLYSIS	0.94	2	negative
TP53-->IMMORTALITY	TP53--> FAS--> MAP3K5--> DAXX--| IMMORTALITY	1.201	4	negative
TP53-->IMMORTALITY	TP53--> CBP/P300--> SMAD3--| MYC--| CDKN2A_P42771--| IMMORTALITY	1.305	5	negative
TP53-->IMMORTALITY	TP53--> CDKN1A--| CDK1--> CSNK2A1--> DAXX--| IMMORTALITY	1.843	5	positive
TP53-->IMMORTALITY	TP53--| BIRC5--| CASP3--| AKT--> TERT--> IMMORTALITY	2.486	5	negative
TP53-->IMMORTALITY	TP53--| BIRC5--| CASP3--| IKBKB--| CDKN2A_P42771--| IMMORTALITY	2.549	5	negative
TP53-->IMMORTALITY	TP53--> ZDHHC5--| EZH2--[] POLYCOMB REPRESSIVE COMPLEX 2--| CDKN2A_P42771--| IMMORTALITY	2.664	5	negative
TP53-->INFLAMMATION	TP53--> CBP/P300--> RELA--[] NFKB-P65/P50--> INFLAMMATION	0.747	4	positive
TP53-->INFLAMMATION	TP53--> CBP/P300--> RELA--> IL6--> INFLAMMATION	0.864	4	positive
TP53-->INFLAMMATION	TP53--> CBP/P300--> RELA--| OR--> IL1B--> IL1R1--> INFLAMMATION	1.094	5	unknown
TP53-->INFLAMMATION	TP53--> CDKN1A--| CDK2--> NR3C1--> INFLAMMATION	1.216	4	negative
TP53-->INFLAMMATION	TP53--> FAS--> RIPK1--> IKBKG--> NFKB-P65/P50--> INFLAMMATION	1.393	5	positive
TP53-->INFLAMMATION	TP53--> CDKN1A--| CDK1--> AR--| NR3C1--> INFLAMMATION	1.495	5	positive
TP53-->INFLAMMATION	TP53--> CDKN1A--| CDK2--> PELP1--> NR3C1--> INFLAMMATION	1.601	5	negative
TP53-->INFLAMMATION	TP53--| ETS1--> FOS--[] AP1--> CCL2--> INFLAMMATION	1.603	5	negative
TP53-->INFLAMMATION	TP53--> FAS--> RIPK1--> IKK-COMPLEX--> NFKB-P65/P50--> INFLAMMATION	1.614	5	positive
TP53-->INFLAMMATION	TP53--> CDKN1A--| CDK4--> PELP1--> NR3C1--> INFLAMMATION	1.623	5	negative
TP53-->INFLAMMATION	TP53--> CDKN1A--| CDK2--> NR3C1--> IRAK3--| INFLAMMATION	1.882	5	positive
TP53-->INFLAMMATION	TP53--> CBP/P300--> DDX5--> HDAC1--| NFKB-P65/P50--> INFLAMMATION	1.92	5	negative
TP53-->INFLAMMATION	TP53--> CBP/P300--> DDX5--> AR--| NR3C1--> INFLAMMATION	2.031	5	negative
TP53-->INFLAMMATION	TP53--| BIRC5--| CASP3--> NFKBIA--| NFKB-P65/P50--> INFLAMMATION	2.05	5	negative
TP53-->INFLAMMATION	TP53--| BIRC5--| CASP3--| IKBKB--? OR--| NFKB-P65/P50--> INFLAMMATION	2.094	5	unknown
TP53-->INFLAMMATION	TP53--| BIRC5--| CASP3--| AKT--| NR3C1--> INFLAMMATION	2.486	5	positive
TP53-->INFLAMMATION	TP53--> ZDHHC5--| EZH2--> AR--| NR3C1--> INFLAMMATION	2.833	5	positive
TP53-->METASTASIS	TP53--> CDKN1A--| CDK6--[] CDK6/CCND1--| CTNNB1--> METASTASIS	0.986	5	positive
TP53-->METASTASIS	TP53--> CDKN1A--| CDK1--> PTTG1--> METASTASIS	0.998	4	negative
TP53-->METASTASIS	TP53--> CBP/P300--> RELA--> MET--> METASTASIS	1.273	4	positive
TP53-->METASTASIS	TP53--> CDKN1A--| CDK1--? PTPN1--| MET--> METASTASIS	1.41	5	unknown
TP53-->METASTASIS	TP53--> CDKN1A--| CDK1--> CSNK2B--> CTNNB1--> METASTASIS	1.501	5	negative
TP53-->METASTASIS	TP53--> CDKN1A--| CDK1--> SIRT1--> CTNNB1--> METASTASIS	1.568	5	negative
TP53-->METASTASIS	TP53--> CBP/P300--> RELA--> SP1--> MET--> METASTASIS	1.574	5	positive
TP53-->METASTASIS	TP53--> CDKN1A--| CDK2--? PTPN2--| MET--> METASTASIS	1.582	5	unknown
TP53-->METASTASIS	TP53--> CDKN1A--| CDK1--| EGFR--> OR--? EZR--> METASTASIS	1.604	5	unknown
TP53-->METASTASIS	TP53--> CDKN1A--| CDK1--> CSNK2A1--> CTNNB1--> METASTASIS	1.621	5	negative
TP53-->METASTASIS	TP53--> CDKN1A--| CYCLINB/CDK1--> SIRT1--> CTNNB1--> METASTASIS	1.634	5	negative
TP53-->METASTASIS	TP53--> CBP/P300--> MEF2C--> CTNNA3--> CTNNB1--> METASTASIS	1.647	5	positive
TP53-->METASTASIS	TP53--> CDKN1A--| CDK1--? PTPN2--| MET--> METASTASIS	1.664	5	unknown
TP53-->METASTASIS	TP53--> CDKN1A--| CDK2--> SP1--> MET--> METASTASIS	1.754	5	negative
TP53-->METASTASIS	TP53--> CBP/P300--> SMAD1--> DVL1--> CTNNB1--> METASTASIS	1.804	5	positive
TP53-->METASTASIS	TP53--> CDKN1A--| CDK1--> SP1--> MET--> METASTASIS	1.811	5	negative
TP53-->METASTASIS	TP53--| BIRC5--| CASP3--> ROCK1--> EZR--> METASTASIS	1.867	5	positive
TP53-->METASTASIS	TP53--> CDKN1A--| CYCLINB/CDK1--> SP1--> MET--> METASTASIS	1.874	5	negative
TP53-->METASTASIS	TP53--> CBP/P300--> MEF2C--> A-CATENIN--> CTNNB1--> METASTASIS	1.966	5	positive
TP53-->METASTASIS	TP53--| BIRC5--| CASP3--> PSEN1--| CTNNB1--> METASTASIS	2.075	5	negative
TP53-->METASTASIS	TP53--> CDKN1A--| CDK2--| GRK2--> EZR--> METASTASIS	2.085	5	positive
TP53-->METASTASIS	TP53--> FAS--> RIPK1--> DAB2IP--| CTNNB1--> METASTASIS	2.388	5	negative
TP53-->METASTASIS	TP53--| BIRC5--| CASP3--| AKT--> CTNNB1--> METASTASIS	2.486	5	negative
TP53-->METASTASIS	TP53--| BIRC5--| CASP3--| AKT--> EZR--> METASTASIS	2.486	5	negative
TP53-->METASTASIS	TP53--> ANKRD11--> NTRK2--> FYN--| CTNNB1--> METASTASIS	2.545	5	negative
TP53-->PROLIFERATION	TP53--> CDKN1A--| CYCLINE/CDK2--> PROLIFERATION	0.54	3	negative
TP53-->PROLIFERATION	TP53--> NR4A3--| PROLIFERATION	1.052	2	negative
PIK3CA-->ANGIOGENESIS	PIK3CA--> AKT--? MTOR--> STAT3--> VEGFA--> ANGIOGENESIS	1.861	5	unknown
PIK3CA-->ANGIOGENESIS	PIK3CA--> AKT--| FOXO1--| STAT3--> VEGFA--> ANGIOGENESIS	2.023	5	positive
PIK3CA-->ANGIOGENESIS	PIK3CA--> AKT--| IRAK1--> STAT3--> VEGFA--> ANGIOGENESIS	2.039	5	negative
PIK3CA-->ANGIOGENESIS	PIK3CA--> AKT--| PTPN1--| STAT3--> VEGFA--> ANGIOGENESIS	2.046	5	positive
PIK3CA-->ANGIOGENESIS	PIK3CA--> AKT--| NR3C1--| JUN--> TGFB1--> ANGIOGENESIS	2.099	5	positive
PIK3CA-->ANGIOGENESIS	PIK3CA--> AKT--| GSK3B--| JUN--> TGFB1--> ANGIOGENESIS	2.112	5	positive
PIK3CA-->ANGIOGENESIS	PIK3CA--> AKT--| PTPN1--> SRC--> TGFA--> ANGIOGENESIS	2.298	5	negative
PIK3CA-->ANGIOGENESIS	PIK3CA--> AKT--| GSK3A--| JUN--> TGFB1--> ANGIOGENESIS	2.512	5	positive
PIK3CA-->ANGIOGENESIS	PIK3CA--> AKT--| KHSRP--> SRC--> TGFA--> ANGIOGENESIS	2.793	5	negative
PIK3CA-->CELL_DEATH	PIK3CA--> AKT--| FOXO--> CELL_DEATH	0.625	3	negative
PIK3CA-->CELL_DEATH	PIK3CA--> AKT--| YAP1--| CELL_DEATH	1.322	3	positive
PIK3CA-->CELL_DEATH	PIK3CA--> AKT--> HK2--| CELL_DEATH	1.322	3	negative
PIK3CA-->DIFFERENTIATION	PIK3CA--> AKT--> EP300--> DIFFERENTIATION	1.322	3	positive
PIK3CA-->DIFFERENTIATION	PIK3CA--> AKT--| AR--> DIFFERENTIATION	1.322	3	negative
PIK3CA-->DIFFERENTIATION	PIK3CA--[] PI3K--> AKT--> EP300--> DIFFERENTIATION	1.399	4	positive
PIK3CA-->DIFFERENTIATION	PIK3CA--[] PI3K--> AKT--| AR--> DIFFERENTIATION	1.399	4	negative
PIK3CA-->DIFFERENTIATION	PIK3CA--> AKT--| EZH2--[] POLYCOMB REPRESSIVE COMPLEX 2--| DIFFERENTIATION	1.399	4	positive
PIK3CA-->DIFFERENTIATION	PIK3CA--> AKT--> CTNNB1--> LEF1--> DIFFERENTIATION	1.404	4	positive
PIK3CA-->DIFFERENTIATION	PIK3CA--> PIP3--> AKT--> EP300--> DIFFERENTIATION	1.5	4	positive
PIK3CA-->DIFFERENTIATION	PIK3CA--> PIP3--> AKT--| AR--> DIFFERENTIATION	1.5	4	negative
PIK3CA-->DIFFERENTIATION	PIK3CA--> AKT--> CTNNB1--> NOTCH1--> DIFFERENTIATION	1.575	4	positive
PIK3CA-->DIFFERENTIATION	PIK3CA--> AKT--| SMAD3--| MYOD1--> DIFFERENTIATION	1.608	4	positive
PIK3CA-->DIFFERENTIATION	PIK3CA--> AKT--> CTNNB1--> EP300--> DIFFERENTIATION	1.616	4	positive
PIK3CA-->DIFFERENTIATION	PIK3CA--> AKT--> EP300--> MYOD1--> DIFFERENTIATION	1.648	4	positive
PIK3CA-->DIFFERENTIATION	PIK3CA--> AKT--> MDM2--| EP300--> DIFFERENTIATION	1.655	4	negative
PIK3CA-->DIFFERENTIATION	PIK3CA--> AKT--> GATA1--> RUNX1--> DIFFERENTIATION	1.707	4	positive
PIK3CA-->DIFFERENTIATION	PIK3CA--> AKT--| SMAD3--| CEBPB--> DIFFERENTIATION	1.723	4	positive
PIK3CA-->DIFFERENTIATION	PIK3CA--> AKT--> GATA1--| SPI1--> DIFFERENTIATION	1.734	4	negative
PIK3CA-->DIFFERENTIATION	PIK3CA--> AKT--| NR3C1--| AR--> DIFFERENTIATION	1.762	4	positive
PIK3CA-->DIFFERENTIATION	PIK3CA--> AKT--| GATA2--| SPI1--> DIFFERENTIATION	1.773	4	positive
PIK3CA-->DIFFERENTIATION	PIK3CA--> AKT--| SMAD3--> NOTCH1--> DIFFERENTIATION	1.807	4	negative
PIK3CA-->DIFFERENTIATION	PIK3CA--> AKT--| EZH2--> AR--> DIFFERENTIATION	1.815	4	negative
PIK3CA-->DIFFERENTIATION	PIK3CA--> AKT--> CDK2--| MYOD1--> DIFFERENTIATION	1.817	4	negative
PIK3CA-->DIFFERENTIATION	PIK3CA--> AKT--> MDM2--> NOTCH1--> DIFFERENTIATION	1.857	4	positive
PIK3CA-->DIFFERENTIATION	PIK3CA--> AKT--| GSK3B--> NOTCH1--> DIFFERENTIATION	1.859	4	negative
PIK3CA-->DIFFERENTIATION	PIK3CA--> AKT--| GSK3B--> CEBPB--> DIFFERENTIATION	1.87	4	negative
PIK3CA-->DIFFERENTIATION	PIK3CA--> AKT--| NR3C1--> CEBPA--> DIFFERENTIATION	1.871	4	negative
PIK3CA-->DIFFERENTIATION	PIK3CA--> AKT--| NR3C1--> CEBPB--> DIFFERENTIATION	1.875	4	negative
PIK3CA-->DIFFERENTIATION	PIK3CA--> AKT--| GSK3B--> CEBPA--> DIFFERENTIATION	1.929	4	negative
PIK3CA-->DIFFERENTIATION	PIK3CA--> AKT--| PRKAA1--| EP300--> DIFFERENTIATION	1.929	4	positive
PIK3CA-->DIFFERENTIATION	PIK3CA--> AKT--| PHB2--| MYOD1--> DIFFERENTIATION	1.938	4	positive
PIK3CA-->DIFFERENTIATION	PIK3CA--> AKT--| SMAD3--| CEBPA--> DIFFERENTIATION	1.943	4	positive
PIK3CA-->DIFFERENTIATION	PIK3CA--> AKT--| GATA2--> ETV2--> DIFFERENTIATION	1.948	4	negative
PIK3CA-->DIFFERENTIATION	PIK3CA--> AKT--> EP300--> MN1--| DIFFERENTIATION	1.959	4	negative
PIK3CA-->DIFFERENTIATION	PIK3CA--> AKT--| EZH2--| HOXA9--| DIFFERENTIATION	1.961	4	negative
PIK3CA-->DIFFERENTIATION	PIK3CA--> AKT--> CDK2--> CEBPB--> DIFFERENTIATION	1.962	4	positive
PIK3CA-->DIFFERENTIATION	PIK3CA--> BTK--> GTF2I--> POLYCOMB REPRESSIVE COMPLEX 2--| DIFFERENTIATION	1.963	4	negative
PIK3CA-->DIFFERENTIATION	PIK3CA--> AKT--> CTNNB1--> MYOD1--> DIFFERENTIATION	1.967	4	positive
PIK3CA-->DIFFERENTIATION	PIK3CA--> AKT--> CDK2--> OR--? SF3B1--> DIFFERENTIATION	2.011	4	unknown
PIK3CA-->DIFFERENTIATION	PIK3CA--> AKT--| GSK3A--| NOTCH1--> DIFFERENTIATION	2.012	4	positive
PIK3CA-->DIFFERENTIATION	PIK3CA--> BTK--> STAT5A--> DNMT3A--> DIFFERENTIATION	2.021	4	positive
PIK3CA-->DIFFERENTIATION	PIK3CA--> AKT--| SKI--| EP300--> DIFFERENTIATION	2.122	4	positive
PIK3CA-->DIFFERENTIATION	PIK3CA--> AKT--> CDK2--> OR--| RUNX1--> DIFFERENTIATION	2.122	4	unknown
PIK3CA-->DNA_REPAIR	PIK3CA--> AKT--> BRCA1--> DNA_REPAIR	1.322	3	positive
PIK3CA-->DNA_REPAIR	PIK3CA--[] PI3K--> AKT--> BRCA1--> DNA_REPAIR	1.399	4	positive
PIK3CA-->DNA_REPAIR	PIK3CA--> PIP3--> AKT--> BRCA1--> DNA_REPAIR	1.5	4	positive
PIK3CA-->DNA_REPAIR	PIK3CA--> AKT--| CHEK1--> RAD51--> DNA_REPAIR	1.513	4	negative
PIK3CA-->DNA_REPAIR	PIK3CA--> AKT--> BRCA1--> MRE11/RAD50/NBS1--> DNA_REPAIR	1.538	4	positive
PIK3CA-->DNA_REPAIR	PIK3CA--> AKT--| CHEK1--> BLM--> DNA_REPAIR	1.559	4	negative
PIK3CA-->DNA_REPAIR	PIK3CA--> AKT--> CDK2--> BRCA1--> DNA_REPAIR	1.662	4	positive
PIK3CA-->DNA_REPAIR	PIK3CA--> AKT--> ILF3--[] NF90-NF45--> DNA_REPAIR	1.712	4	positive
PIK3CA-->DNA_REPAIR	PIK3CA--> BTK--> STAT5A--> RAD51--> DNA_REPAIR	2.087	4	positive
PIK3CA-->DNA_REPAIR	PIK3CA--> AKT--| GSK3A--| UNG--> DNA_REPAIR	2.122	4	positive
PIK3CA-->DNA_REPAIR	PIK3CA--> AKT--| GSK3B--| UNG--> DNA_REPAIR	2.122	4	positive
PIK3CA-->GLYCOLYSIS	PIK3CA--> AKT--> HEXOKINASE--> GLYCOLYSIS	1.089	3	positive
PIK3CA-->GLYCOLYSIS	PIK3CA--> AKT--> OR--? PFKFB2--> GLYCOLYSIS	1.322	3	unknown
PIK3CA-->GLYCOLYSIS	PIK3CA--> AKT--> HK2--> GLYCOLYSIS	1.322	3	positive
PIK3CA-->GLYCOLYSIS	PIK3CA--> AKT--| BRAF--> GLYCOLYSIS	1.322	3	negative
PIK3CA-->GLYCOLYSIS	PIK3CA--[] PI3K--> PIP3--> AKT--> HEXOKINASE--> GLYCOLYSIS	1.324	5	positive
PIK3CA-->GLYCOLYSIS	PIK3CA--[] PI3K--> AKT--> HEXOKINASE--| ALPHA-D-GLUCOSE--> GLYCOLYSIS	1.366	5	negative
PIK3CA-->GLYCOLYSIS	PIK3CA--[] PI3K--> AKT--> MDM2--| TP53--| GLYCOLYSIS	1.429	5	positive
PIK3CA-->GLYCOLYSIS	PIK3CA--> PIP3--> PDPK1--> PRKCD--> TP53--| GLYCOLYSIS	1.433	5	negative
PIK3CA-->GLYCOLYSIS	PIK3CA--> PIP3--> PDPK1--> AKT--> HEXOKINASE--> GLYCOLYSIS	1.463	5	positive
PIK3CA-->GLYCOLYSIS	PIK3CA--> PIP3--> AKT--> HEXOKINASE--| ALPHA-D-GLUCOSE--> GLYCOLYSIS	1.467	5	negative
PIK3CA-->GLYCOLYSIS	PIK3CA--[] PI3K--> AKT--> EP300--> TP53--| GLYCOLYSIS	1.477	5	negative
PIK3CA-->GLYCOLYSIS	PIK3CA--> AKT--> HEXOKINASE--> ALPHA-D-GLUCOSE 6-PHOSPHATE(2-)--> ALPHA-D-GLUCOSE--> GLYCOLYSIS	1.489	5	positive
PIK3CA-->GLYCOLYSIS	PIK3CA--> AKT--| PRKAA1--> PRKAB1--[] AMPK--> GLYCOLYSIS	1.5	5	negative
PIK3CA-->GLYCOLYSIS	PIK3CA--> AKT--> OR--| CDKN1A--| CDK2--> TP53--| GLYCOLYSIS	1.507	5	unknown
PIK3CA-->GLYCOLYSIS	PIK3CA--> AKT--| CDKN1B--| CDK2--> TP53--| GLYCOLYSIS	1.51	5	negative
PIK3CA-->GLYCOLYSIS	PIK3CA--> PIP3--> AKT--> MDM2--| TP53--| GLYCOLYSIS	1.53	5	positive
PIK3CA-->GLYCOLYSIS	PIK3CA--[] PI3K--> AKT--> CDK2--> TP53--| GLYCOLYSIS	1.543	5	negative
PIK3CA-->GLYCOLYSIS	PIK3CA--[] PI3K--> AKT--| PRKAA1--[] AMPK--> GLYCOLYSIS	1.557	5	negative
PIK3CA-->GLYCOLYSIS	PIK3CA--[] PI3K--> PIP3--> AKT--> HK2--> GLYCOLYSIS	1.557	5	positive
PIK3CA-->GLYCOLYSIS	PIK3CA--[] PI3K--> PIP3--> AKT--> OR--? PFKFB2--> GLYCOLYSIS	1.557	5	unknown
PIK3CA-->GLYCOLYSIS	PIK3CA--[] PI3K--> PIP3--> AKT--| BRAF--> GLYCOLYSIS	1.557	5	negative
PIK3CA-->GLYCOLYSIS	PIK3CA--> AKT--> CDK2--[] CYCLINA2/CDK2--> OR--? TP53--| GLYCOLYSIS	1.56	5	unknown
PIK3CA-->GLYCOLYSIS	PIK3CA--> PIP3--> AKT--> EP300--> TP53--| GLYCOLYSIS	1.578	5	negative
PIK3CA-->GLYCOLYSIS	PIK3CA--[] PI3K--> AKT--> HK2--| ALPHA-D-GLUCOSE--> GLYCOLYSIS	1.599	5	negative
PIK3CA-->GLYCOLYSIS	PIK3CA--[] PI3K--> AKT--> HK1--| ALPHA-D-GLUCOSE--> GLYCOLYSIS	1.599	5	negative
PIK3CA-->GLYCOLYSIS	PIK3CA--> PIP3--> AKT--> CDK2--> TP53--| GLYCOLYSIS	1.644	5	negative
PIK3CA-->GLYCOLYSIS	PIK3CA--> PIP3--> MTORC2--> AKT--> HEXOKINASE--> GLYCOLYSIS	1.658	5	positive
PIK3CA-->GLYCOLYSIS	PIK3CA--> PIP3--> AKT--| PRKAA1--[] AMPK--> GLYCOLYSIS	1.658	5	negative
PIK3CA-->GLYCOLYSIS	PIK3CA--[] PI3K--> AKT--| CHEK1--> TP53--| GLYCOLYSIS	1.662	5	positive
PIK3CA-->GLYCOLYSIS	PIK3CA--[] PI3K--> AKT--> TP53RK--> TP53--| GLYCOLYSIS	1.677	5	negative
PIK3CA-->GLYCOLYSIS	PIK3CA--> PIP3--> PDPK1--> RPS6KB1--> PFKFB2--> GLYCOLYSIS	1.685	5	positive
PIK3CA-->GLYCOLYSIS	PIK3CA--[] PI3K--> AKT--| GSK3B--> TP53--| GLYCOLYSIS	1.692	5	positive
PIK3CA-->GLYCOLYSIS	PIK3CA--> AKT--> CTNNB1--> EP300--> TP53--| GLYCOLYSIS	1.694	5	negative
PIK3CA-->GLYCOLYSIS	PIK3CA--> PIP3--> PDPK1--> AKT--> HK2--> GLYCOLYSIS	1.696	5	positive
PIK3CA-->GLYCOLYSIS	PIK3CA--> PIP3--> PDPK1--> AKT--> OR--? PFKFB2--> GLYCOLYSIS	1.696	5	unknown
PIK3CA-->GLYCOLYSIS	PIK3CA--> PIP3--> PDPK1--> AKT--| BRAF--> GLYCOLYSIS	1.696	5	negative
PIK3CA-->GLYCOLYSIS	PIK3CA--> PIP3--> AKT--> HK2--| ALPHA-D-GLUCOSE--> GLYCOLYSIS	1.7	5	negative
PIK3CA-->GLYCOLYSIS	PIK3CA--> PIP3--> AKT--> HK1--| ALPHA-D-GLUCOSE--> GLYCOLYSIS	1.7	5	negative
PIK3CA-->GLYCOLYSIS	PIK3CA--> AKT--> HK2--> ALPHA-D-GLUCOSE 6-PHOSPHATE(2-)--> ALPHA-D-GLUCOSE--> GLYCOLYSIS	1.722	5	positive
PIK3CA-->GLYCOLYSIS	PIK3CA--> AKT--> HK1--> ALPHA-D-GLUCOSE 6-PHOSPHATE(2-)--> ALPHA-D-GLUCOSE--> GLYCOLYSIS	1.722	5	positive
PIK3CA-->GLYCOLYSIS	PIK3CA--> AKT--> MTORC1--| ULK1--| AMPK--> GLYCOLYSIS	1.727	5	positive
PIK3CA-->GLYCOLYSIS	PIK3CA--> AKT--> MDM2--| EP300--> TP53--| GLYCOLYSIS	1.733	5	positive
PIK3CA-->GLYCOLYSIS	PIK3CA--> PIP3--> AKT--| CHEK1--> TP53--| GLYCOLYSIS	1.763	5	positive
PIK3CA-->GLYCOLYSIS	PIK3CA--> AKT--| MAP2K4--> MAPK8--> TP53--| GLYCOLYSIS	1.777	5	positive
PIK3CA-->GLYCOLYSIS	PIK3CA--> PIP3--> AKT--> TP53RK--> TP53--| GLYCOLYSIS	1.778	5	negative
PIK3CA-->GLYCOLYSIS	PIK3CA--> PIP3--> PDPK1--> PRKCA--> PFKFB2--> GLYCOLYSIS	1.788	5	positive
PIK3CA-->GLYCOLYSIS	PIK3CA--> PIP3--> AKT--| GSK3B--> TP53--| GLYCOLYSIS	1.793	5	positive
PIK3CA-->GLYCOLYSIS	PIK3CA--> PIP3--> PDPK1--> RPS6KA3--> PFKFB2--> GLYCOLYSIS	1.812	5	positive
PIK3CA-->GLYCOLYSIS	PIK3CA--> AKT--| MAP2K4--> MAPK9--> TP53--| GLYCOLYSIS	1.841	5	positive
PIK3CA-->GLYCOLYSIS	PIK3CA--[] PI3K--> AKT--> NUAK1--> TP53--| GLYCOLYSIS	1.848	5	negative
PIK3CA-->GLYCOLYSIS	PIK3CA--> AKT--| GSK3B/AXIN/APC--> CSNK1D--> TP53--| GLYCOLYSIS	1.853	5	positive
PIK3CA-->GLYCOLYSIS	PIK3CA--> PIP3--> PDPK1--> PRKCA--> TP53--| GLYCOLYSIS	1.859	5	negative
PIK3CA-->GLYCOLYSIS	PIK3CA--> AKT--> MTORC1--| ULK1/ATG13/FIP200--| AMPK--> GLYCOLYSIS	1.868	5	positive
PIK3CA-->GLYCOLYSIS	PIK3CA--> AKT--> MTORC1--> RPS6KB1--> PFKFB2--> GLYCOLYSIS	1.876	5	positive
PIK3CA-->GLYCOLYSIS	PIK3CA--> AKT--> CHUK--> CREBBP--> TP53--| GLYCOLYSIS	1.877	5	negative
PIK3CA-->GLYCOLYSIS	PIK3CA--> PIP3--> MTORC2--> AKT--> HK2--> GLYCOLYSIS	1.891	5	positive
PIK3CA-->GLYCOLYSIS	PIK3CA--> PIP3--> MTORC2--> AKT--> OR--? PFKFB2--> GLYCOLYSIS	1.891	5	unknown
PIK3CA-->GLYCOLYSIS	PIK3CA--> PIP3--> MTORC2--> AKT--| BRAF--> GLYCOLYSIS	1.891	5	negative
PIK3CA-->GLYCOLYSIS	PIK3CA--> AKT--> OR--| CDKN1A--| CDK1--> TP53--| GLYCOLYSIS	1.893	5	unknown
PIK3CA-->GLYCOLYSIS	PIK3CA--> AKT--| RAC1--> MAPK8--> TP53--| GLYCOLYSIS	1.905	5	positive
PIK3CA-->GLYCOLYSIS	PIK3CA--> AKT--| MAP2K4--> MAPK10--> TP53--| GLYCOLYSIS	1.918	5	positive
PIK3CA-->GLYCOLYSIS	PIK3CA--> AKT--| PPARGC1A--> GLUCONEOGENESIS--> ALPHA-D-GLUCOSE--> GLYCOLYSIS	1.922	5	negative
PIK3CA-->GLYCOLYSIS	PIK3CA--[] PI3K--> AKT--| PRKAA1--> PFKFB2--> GLYCOLYSIS	1.923	5	negative
PIK3CA-->GLYCOLYSIS	PIK3CA--[] PI3K--> AKT--| PRKAA1--> TP53--| GLYCOLYSIS	1.945	5	positive
PIK3CA-->GLYCOLYSIS	PIK3CA--> PIP3--> AKT--> NUAK1--> TP53--| GLYCOLYSIS	1.949	5	negative
PIK3CA-->GLYCOLYSIS	PIK3CA--> AKT--| PTPN1--> SRC--> KRAS--> GLYCOLYSIS	1.957	5	negative
PIK3CA-->GLYCOLYSIS	PIK3CA--> AKT--| MAP2K4--> MAPK14--> TP53--| GLYCOLYSIS	1.982	5	positive
PIK3CA-->GLYCOLYSIS	PIK3CA--> AKT--? MTOR--| ULK1--| AMPK--> GLYCOLYSIS	1.985	5	unknown
PIK3CA-->GLYCOLYSIS	PIK3CA--> AKT--> MDM2--| TP53--| HK2--> GLYCOLYSIS	1.992	5	positive
PIK3CA-->GLYCOLYSIS	PIK3CA--> AKT--| PRKAA1--| EP300--> TP53--| GLYCOLYSIS	2.007	5	negative
PIK3CA-->GLYCOLYSIS	PIK3CA--> AKT--| FOXO3--| STK11--> TP53--| GLYCOLYSIS	2.021	5	negative
PIK3CA-->GLYCOLYSIS	PIK3CA--> PIP3--> AKT--| PRKAA1--> PFKFB2--> GLYCOLYSIS	2.024	5	negative
PIK3CA-->GLYCOLYSIS	PIK3CA--> AKT--> CDK2--> CHEK1--> TP53--| GLYCOLYSIS	2.034	5	negative
PIK3CA-->GLYCOLYSIS	PIK3CA--> AKT--> EP300--> TP53--| HK2--> GLYCOLYSIS	2.04	5	negative
PIK3CA-->GLYCOLYSIS	PIK3CA--> PIP3--> AKT--| PRKAA1--> TP53--| GLYCOLYSIS	2.046	5	positive
PIK3CA-->GLYCOLYSIS	PIK3CA--> AKT--| PRKAA1--[] AMPK--> TP53--| GLYCOLYSIS	2.048	5	positive
PIK3CA-->GLYCOLYSIS	PIK3CA--> AKT--| PRKAA1--[] AMPK--> PFKFB2--> GLYCOLYSIS	2.076	5	negative
PIK3CA-->GLYCOLYSIS	PIK3CA--> AKT--| RAC1--> MAPK9--> TP53--| GLYCOLYSIS	2.091	5	positive
PIK3CA-->GLYCOLYSIS	PIK3CA--> AKT--| CDKN1B--| CDK1--> TP53--| GLYCOLYSIS	2.1	5	negative
PIK3CA-->GLYCOLYSIS	PIK3CA--[] PI3K--> AKT--| BAD--> TP53--| GLYCOLYSIS	2.102	5	positive
PIK3CA-->GLYCOLYSIS	PIK3CA--> AKT--> CDK2--> TP53--| HK2--> GLYCOLYSIS	2.106	5	negative
PIK3CA-->GLYCOLYSIS	PIK3CA--> AKT--| GSK3B/AXIN/APC--> CSNK1D--| HIF1A--> GLYCOLYSIS	2.107	5	positive
PIK3CA-->GLYCOLYSIS	PIK3CA--> AKT--| FOXO3--| STK11--> AMPK--> GLYCOLYSIS	2.124	5	positive
PIK3CA-->GLYCOLYSIS	PIK3CA--> AKT--? MTOR--> RPS6KB1--> PFKFB2--> GLYCOLYSIS	2.125	5	unknown
PIK3CA-->GLYCOLYSIS	PIK3CA--> AKT--| SKI--| EP300--> TP53--| GLYCOLYSIS	2.2	5	negative
PIK3CA-->GLYCOLYSIS	PIK3CA--> PIP3--> AKT--| BAD--> TP53--| GLYCOLYSIS	2.203	5	positive
PIK3CA-->GLYCOLYSIS	PIK3CA--> AKT--| IRAK1--> TRAF6--| HK2--> GLYCOLYSIS	2.219	5	positive
PIK3CA-->GLYCOLYSIS	PIK3CA--> AKT--| CHEK1--> TP53--| HK2--> GLYCOLYSIS	2.225	5	positive
PIK3CA-->GLYCOLYSIS	PIK3CA--> AKT--> OR--? SH2B2--> CBL--| FLT3--> GLYCOLYSIS	2.227	5	unknown
PIK3CA-->GLYCOLYSIS	PIK3CA--> AKT--| SH3RF1--> MAPK8--> TP53--| GLYCOLYSIS	2.23	5	positive
PIK3CA-->GLYCOLYSIS	PIK3CA--> AKT--| ADARB1--> EIF2AK2--> TP53--| GLYCOLYSIS	2.231	5	positive
PIK3CA-->GLYCOLYSIS	PIK3CA--> AKT--| PRKAA1--> ULK1--| AMPK--> GLYCOLYSIS	2.235	5	positive
PIK3CA-->GLYCOLYSIS	PIK3CA--> AKT--> TP53RK--> TP53--| HK2--> GLYCOLYSIS	2.24	5	negative
PIK3CA-->GLYCOLYSIS	PIK3CA--> AKT--? MTOR--| ULK2--| AMPK--> GLYCOLYSIS	2.246	5	unknown
PIK3CA-->GLYCOLYSIS	PIK3CA--> AKT--| GSK3B--> TP53--| HK2--> GLYCOLYSIS	2.255	5	positive
PIK3CA-->GLYCOLYSIS	PIK3CA--> AKT--> CDK2--? OR--> CDK7--> OR--? TP53--| GLYCOLYSIS	2.268	5	unknown
PIK3CA-->GLYCOLYSIS	PIK3CA--> AKT--> IKK-COMPLEX--| BAD--> TP53--| GLYCOLYSIS	2.283	5	positive
PIK3CA-->GLYCOLYSIS	PIK3CA--> AKT--| GSK3B--| MAPK14--> TP53--| GLYCOLYSIS	2.287	5	negative
PIK3CA-->GLYCOLYSIS	PIK3CA--> AKT--| CHEK1--> AURKB--| TP53--| GLYCOLYSIS	2.293	5	negative
PIK3CA-->GLYCOLYSIS	PIK3CA--> AKT--> VCP--| AURKA--> OR--| TP53--| GLYCOLYSIS	2.293	5	unknown
PIK3CA-->GLYCOLYSIS	PIK3CA--> AKT--| GSK3B--| MYC--> HK2--> GLYCOLYSIS	2.3	5	positive
PIK3CA-->GLYCOLYSIS	PIK3CA--> AKT--> CREB1_P16220--> G6P--> ALPHA-D-GLUCOSE--> GLYCOLYSIS	2.322	5	positive
PIK3CA-->GLYCOLYSIS	PIK3CA--> AKT--| NR3C1--> G6P--> ALPHA-D-GLUCOSE--> GLYCOLYSIS	2.322	5	negative
PIK3CA-->GLYCOLYSIS	PIK3CA--> AKT--| SMAD3--| MYC--> HK2--> GLYCOLYSIS	2.327	5	positive
PIK3CA-->GLYCOLYSIS	PIK3CA--> AKT--| RAF1--| BAD--> TP53--| GLYCOLYSIS	2.327	5	negative
PIK3CA-->GLYCOLYSIS	PIK3CA--> AKT--> MDM2--| NUMB--> TP53--| GLYCOLYSIS	2.388	5	positive
PIK3CA-->GLYCOLYSIS	PIK3CA--> AKT--> EP300--> MAML1--> TP53--| GLYCOLYSIS	2.388	5	negative
PIK3CA-->GLYCOLYSIS	PIK3CA--> AKT--> ELK1--> PRKCA--> PFKFB2--> GLYCOLYSIS	2.391	5	positive
PIK3CA-->GLYCOLYSIS	PIK3CA--> AKT--> NUAK1--> TP53--| HK2--> GLYCOLYSIS	2.411	5	negative
PIK3CA-->GLYCOLYSIS	PIK3CA--[] PI3K--| BAD--> TP53--| HK2--> GLYCOLYSIS	2.441	5	positive
PIK3CA-->GLYCOLYSIS	PIK3CA--> AKT--| GSK3B--| CAMKK2--> AMPK--> GLYCOLYSIS	2.447	5	positive
PIK3CA-->GLYCOLYSIS	PIK3CA--> AKT--| GSK3A--| CAMKK2--> AMPK--> GLYCOLYSIS	2.449	5	positive
PIK3CA-->GLYCOLYSIS	PIK3CA--> AKT--| KHSRP--> SRC--> KRAS--> GLYCOLYSIS	2.452	5	negative
PIK3CA-->GLYCOLYSIS	PIK3CA--> AKT--> ELK1--> PRKCA--> TP53--| GLYCOLYSIS	2.462	5	negative
PIK3CA-->GLYCOLYSIS	PIK3CA--> AKT--| PTPN1--| PRKCD--> TP53--| GLYCOLYSIS	2.463	5	negative
PIK3CA-->GLYCOLYSIS	PIK3CA--> AKT--| PRKAA1--> TP53--| HK2--> GLYCOLYSIS	2.508	5	positive
PIK3CA-->GLYCOLYSIS	PIK3CA--> AKT--| GSK3A--| MYC--> HK2--> GLYCOLYSIS	2.579	5	positive
PIK3CA-->GLYCOLYSIS	PIK3CA--> AKT--> MDM2--| CDKN2AIP--> TP53--| GLYCOLYSIS	2.599	5	positive
PIK3CA-->GLYCOLYSIS	PIK3CA--> BTK--> STAT5A--> PIM1--> FLT3--> GLYCOLYSIS	2.636	5	positive
PIK3CA-->GLYCOLYSIS	PIK3CA--> AKT--| BAD--> TP53--| HK2--> GLYCOLYSIS	2.665	5	positive
PIK3CA-->GLYCOLYSIS	PIK3CA--> AKT--> DLX5--> MYC--> HK2--> GLYCOLYSIS	2.737	5	positive
PIK3CA-->GLYCOLYSIS	PIK3CA--> AKT--> CDK2--| PP1--| TP53--| GLYCOLYSIS	2.741	5	negative
PIK3CA-->GLYCOLYSIS	PIK3CA--> AKT--| GSK3B--| MAML1--> TP53--| GLYCOLYSIS	2.839	5	negative
PIK3CA-->IMMORTALITY	PIK3CA--> AKT--> TERT--> IMMORTALITY	1.322	3	positive
PIK3CA-->IMMORTALITY	PIK3CA--[] PI3K--> AKT--> TERT--> IMMORTALITY	1.399	4	positive
PIK3CA-->IMMORTALITY	PIK3CA--> AKT--| MAP3K5--> DAXX--| IMMORTALITY	1.488	4	positive
PIK3CA-->IMMORTALITY	PIK3CA--> PIP3--> AKT--> TERT--> IMMORTALITY	1.5	4	positive
PIK3CA-->IMMORTALITY	PIK3CA--> AKT--> BMI1--| CDKN2A_P42771--| IMMORTALITY	1.929	4	positive
PIK3CA-->INFLAMMATION	PIK3CA--> AKT--> IKK-COMPLEX--> NFKB-P65/P50--> INFLAMMATION	1.028	4	positive
PIK3CA-->INFLAMMATION	PIK3CA--> AKT--| NR3C1--> INFLAMMATION	1.322	3	negative
PIK3CA-->INFLAMMATION	PIK3CA--[] PI3K--> AKT--| NR3C1--> INFLAMMATION	1.399	4	negative
PIK3CA-->INFLAMMATION	PIK3CA--> PIP3--> AKT--| NR3C1--> INFLAMMATION	1.5	4	negative
PIK3CA-->INFLAMMATION	PIK3CA--> AKT--> CHUK--| NFKB-P65/P50--> INFLAMMATION	1.529	4	negative
PIK3CA-->INFLAMMATION	PIK3CA--> AKT--| AR--| NR3C1--> INFLAMMATION	1.762	4	positive
PIK3CA-->INFLAMMATION	PIK3CA--> AKT--| GSK3B--| NR3C1--> INFLAMMATION	1.81	4	positive
PIK3CA-->INFLAMMATION	PIK3CA--> AKT--| GSK3B--> NFKB-P65/P50--> INFLAMMATION	1.938	4	negative
PIK3CA-->INFLAMMATION	PIK3CA--> AKT--| NR3C1--> IRAK3--| INFLAMMATION	1.988	4	positive
PIK3CA-->INFLAMMATION	PIK3CA--> AKT--> CDK2--> NR3C1--> INFLAMMATION	2.053	4	positive
PIK3CA-->METASTASIS	PIK3CA--> AKT--| GSK3B/AXIN/APC--| CTNNB1--> METASTASIS	1.097	4	positive
PIK3CA-->METASTASIS	PIK3CA--> AKT--> EZR--> METASTASIS	1.322	3	positive
PIK3CA-->METASTASIS	PIK3CA--> AKT--> CTNNB1--> METASTASIS	1.322	3	positive
PIK3CA-->METASTASIS	PIK3CA--[] PI3K--> AKT--> CTNNB1--> METASTASIS	1.399	4	positive
PIK3CA-->METASTASIS	PIK3CA--[] PI3K--> AKT--> EZR--> METASTASIS	1.399	4	positive
PIK3CA-->METASTASIS	PIK3CA--> AKT--| GSK3B--| CTNNB1--> METASTASIS	1.483	4	positive
PIK3CA-->METASTASIS	PIK3CA--> PIP3--> AKT--> CTNNB1--> METASTASIS	1.5	4	positive
PIK3CA-->METASTASIS	PIK3CA--> PIP3--> AKT--> EZR--> METASTASIS	1.5	4	positive
PIK3CA-->METASTASIS	PIK3CA--> AKT--| PTPN1--| MET--> METASTASIS	1.67	4	positive
PIK3CA-->METASTASIS	PIK3CA--> AKT--| YAP1--> CTNNB1--> METASTASIS	1.807	4	negative
PIK3CA-->PROLIFERATION	PIK3CA--[] PI3K--> PROLIFERATION	0.357	2	positive
PIK3CA-->PROLIFERATION	PIK3CA--> AKT--> PROLIFERATION	0.522	2	positive
PIK3CA-->PROLIFERATION	PIK3CA--[] PI3K--> AKT--> PROLIFERATION	0.599	3	positive
PIK3CA-->PROLIFERATION	PIK3CA--> PIP3--> AKT--> PROLIFERATION	0.7	3	positive
PIK3CA-->PROLIFERATION	PIK3CA--> AKT--> MTORC1--> PROLIFERATION	0.832	3	positive
PIK3CA-->PROLIFERATION	PIK3CA--> AKT--> CREB1_P16220--> PROLIFERATION	1.322	3	positive
PIK3CA-->PROLIFERATION	PIK3CA--> AKT--| CDKN1B--| PROLIFERATION	1.322	3	positive
PIK3CA-->PROLIFERATION	PIK3CA--> AKT--? HMOX1--> PROLIFERATION	1.322	3	unknown
PIK3CA-->PROLIFERATION	PIK3CA--> AKT--| YAP1--> PROLIFERATION	1.322	3	negative
PIK3CA-->PROLIFERATION	PIK3CA--> AKT--? MTOR--> PROLIFERATION	1.322	3	unknown
PIK3CA-->PROLIFERATION	PIK3CA--> AKT--> CTNNB1--> PROLIFERATION	1.322	3	positive
PIK3CA-->PROLIFERATION	PIK3CA--> AKT--| RAC1--> PROLIFERATION	1.322	3	negative
PIK3CA-->PROLIFERATION	PIK3CA--> AKT--| AR--> PROLIFERATION	1.322	3	negative
PIK3CA-->PROLIFERATION	PIK3CA--> BTK--> STAT5A--> PROLIFERATION	1.335	3	positive
CDH1-->ANGIOGENESIS	CDH1--> CTNNB1--> NOTCH1--[] RBPJ/NOTCH--> HIF1A--> VEGFA--> ANGIOGENESIS	1.465	6	positive
CDH1-->ANGIOGENESIS	CDH1--> CTNNB1--> EP300--> RELA--> JUN--> TGFB1--> ANGIOGENESIS	1.591	6	positive
CDH1-->ANGIOGENESIS	CDH1--> LRP6--> DVL1--> JUN--> TGFB1--> ANGIOGENESIS	2.39	5	positive
CDH1-->ANGIOGENESIS	CDH1--> LRP6--> DVL1--| GSK3B--| JUN--> TGFB1--> ANGIOGENESIS	2.519	6	positive
CDH1-->ANGIOGENESIS	CDH1--> LRP6--| AXIN1--> CSNK1D--| HIF1A--> VEGFA--> ANGIOGENESIS	2.535	6	positive
CDH1-->ANGIOGENESIS	CDH1--> LRP6--| AXIN1--> MAP3K1--> STAT3--> VEGFA--> ANGIOGENESIS	2.626	6	negative
CDH1-->ANGIOGENESIS	CDH1--> CTNNB1--> SCRIB--| ERK1/2--> ADAM17--> TNF--> ANGIOGENESIS	2.651	6	negative
CDH1-->ANGIOGENESIS	CDH1--> LRP6--| GSK3B/AXIN/APC--> CSNK1D--| HIF1A--> VEGFA--> ANGIOGENESIS	2.665	6	positive
CDH1-->ANGIOGENESIS	CDH1--> CTNNB1--> SCRIB--| ERK1/2--> JUN--> TGFB1--> ANGIOGENESIS	2.83	6	negative
CDH1-->ANGIOGENESIS	CDH1--> CTNNB1--> SCRIB--| ERK1/2--> ADAM17--> TGFA--> ANGIOGENESIS	2.837	6	negative
CDH1-->ANGIOGENESIS	CDH1--> CTNNA1--| YAP1--| DVL1--> JUN--> TGFB1--> ANGIOGENESIS	3.004	6	positive
CDH1-->ANGIOGENESIS	CDH1--> A-CATENIN--| YAP1--| DVL1--> JUN--> TGFB1--> ANGIOGENESIS	3.167	6	positive
CDH1-->CELL_DEATH	CDH1--> CTNNB1--> EP300--> TP53--> CELL_DEATH	0.708	4	positive
CDH1-->CELL_DEATH	CDH1--> CTNNB1--> A-CATENIN--| YAP1--| CELL_DEATH	1.197	4	positive
CDH1-->CELL_DEATH	CDH1--> CTNNA1--| YAP1--| CELL_DEATH	1.257	3	positive
CDH1-->CELL_DEATH	CDH1--> CTNNB1--> EP300--> PLAG1--> CELL_DEATH	1.33	4	positive
CDH1-->CELL_DEATH	CDH1--> A-CATENIN--| YAP1--| CELL_DEATH	1.42	3	positive
CDH1-->CELL_DEATH	CDH1--> CTNNA1--| YAP1--> TP73--> CELL_DEATH	1.543	4	negative
CDH1-->CELL_DEATH	CDH1--> A-CATENIN--| YAP1--> TP73--> CELL_DEATH	1.706	4	negative
CDH1-->DIFFERENTIATION	CDH1--> CTNNB1--> LEF1--> DIFFERENTIATION	0.418	3	positive
CDH1-->DIFFERENTIATION	CDH1--> CTNNB1--> NOTCH1--> DIFFERENTIATION	0.589	3	positive
CDH1-->DIFFERENTIATION	CDH1--> CTNNB1--> EP300--> DIFFERENTIATION	0.63	3	positive
CDH1-->DIFFERENTIATION	CDH1--> CTNNB1--> MYOD1--> DIFFERENTIATION	0.981	3	positive
CDH1-->DNA_REPAIR	CDH1--> CTNNB1--> EP300--> TP53--> MLH1--> DNA_REPAIR	1.156	5	positive
CDH1-->DNA_REPAIR	CDH1--> CTNNB1--> EP300--> TP53--> PMS2--> DNA_REPAIR	1.177	5	positive
CDH1-->DNA_REPAIR	CDH1--> CTNNB1--> EP300--> TP53--> OGG1--> DNA_REPAIR	1.335	5	positive
CDH1-->DNA_REPAIR	CDH1--> CTNNB1--> POU5F1--| AKT--> BRCA1--> DNA_REPAIR	2.192	5	negative
CDH1-->DNA_REPAIR	CDH1--> LRP6--> DVL1--| GSK3B--| UNG--> DNA_REPAIR	2.529	5	positive
CDH1-->DNA_REPAIR	CDH1--> CTNNB1--> CCN4--> AKT--> BRCA1--> DNA_REPAIR	2.736	5	positive
CDH1-->GLYCOLYSIS	CDH1--> CTNNB1--> EP300--> TP53--| GLYCOLYSIS	0.708	4	negative
CDH1-->GLYCOLYSIS	CDH1--> CTNNB1--> NOTCH1--[] RBPJ/NOTCH--> HIF1A--> GLYCOLYSIS	1.192	5	positive
CDH1-->GLYCOLYSIS	CDH1--> CTNNB1--> EP300--> TP53--| HK2--> GLYCOLYSIS	1.348	5	negative
CDH1-->GLYCOLYSIS	CDH1--> CTNNB1--> EP300--> MAML1--> TP53--| GLYCOLYSIS	1.696	5	negative
CDH1-->GLYCOLYSIS	CDH1--> A-CATENIN--> CTNNB1--> EP300--> TP53--| GLYCOLYSIS	1.792	5	negative
CDH1-->GLYCOLYSIS	CDH1--> CTNNB1--> POU5F1--| AKT--> HEXOKINASE--> GLYCOLYSIS	1.959	5	negative
CDH1-->GLYCOLYSIS	CDH1--> CTNNB1--> TCF4--> MYC--> HK2--> GLYCOLYSIS	1.986	5	positive
CDH1-->GLYCOLYSIS	CDH1--> LRP6--| AXIN1--> CSNK1D--> TP53--| GLYCOLYSIS	2.008	5	positive
CDH1-->GLYCOLYSIS	CDH1--> LRP6--> DVL1--| GSK3B--> TP53--| GLYCOLYSIS	2.022	5	positive
CDH1-->GLYCOLYSIS	CDH1--> LRP6--| GSK3B/AXIN/APC--> CSNK1D--> TP53--| GLYCOLYSIS	2.138	5	positive
CDH1-->GLYCOLYSIS	CDH1--> CTNNB1--> POU5F1--| AKT--> HK2--> GLYCOLYSIS	2.192	5	negative
CDH1-->GLYCOLYSIS	CDH1--> CTNNB1--> POU5F1--| AKT--> OR--? PFKFB2--> GLYCOLYSIS	2.192	5	unknown
CDH1-->GLYCOLYSIS	CDH1--> CTNNB1--> POU5F1--| AKT--| BRAF--> GLYCOLYSIS	2.192	5	positive
CDH1-->GLYCOLYSIS	CDH1--> CTNNB1--> MYOD1--> SWI/SNF COMPLEX--> TP53--| GLYCOLYSIS	2.254	5	negative
CDH1-->GLYCOLYSIS	CDH1--> LRP6--| AXIN1--> CSNK1D--| HIF1A--> GLYCOLYSIS	2.262	5	positive
CDH1-->GLYCOLYSIS	CDH1--> CTNNB1--> SCRIB--| ERK1/2--| BRAF--> GLYCOLYSIS	2.331	5	positive
CDH1-->GLYCOLYSIS	CDH1--> LRP6--| GSK3B/AXIN/APC--> CSNK1D--| HIF1A--> GLYCOLYSIS	2.392	5	positive
CDH1-->GLYCOLYSIS	CDH1--> CTNNB1--> CCN4--> AKT--> HEXOKINASE--> GLYCOLYSIS	2.503	5	positive
CDH1-->GLYCOLYSIS	CDH1--> CTNNB1--> CCN4--> AKT--> HK2--> GLYCOLYSIS	2.736	5	positive
CDH1-->GLYCOLYSIS	CDH1--> CTNNB1--> CCN4--> AKT--> OR--? PFKFB2--> GLYCOLYSIS	2.736	5	unknown
CDH1-->GLYCOLYSIS	CDH1--> CTNNB1--> CCN4--> AKT--| BRAF--> GLYCOLYSIS	2.736	5	negative
CDH1-->IMMORTALITY	CDH1--> CTNNB1--> TCF4--> MYC--| CDKN2A_P42771--| IMMORTALITY	1.589	5	positive
CDH1-->IMMORTALITY	CDH1--> CTNNB1--> KLF4--> PBX1--> CDKN2A_P42771--| IMMORTALITY	1.938	5	negative
CDH1-->IMMORTALITY	CDH1--> CTNNB1--> POU5F1--| AKT--> TERT--> IMMORTALITY	2.192	5	negative
CDH1-->IMMORTALITY	CDH1--> CTNNB1--> KLF4--> MEIS2--> CDKN2A_P42771--| IMMORTALITY	2.221	5	negative
CDH1-->IMMORTALITY	CDH1--> CTNNB1--> CCN4--> AKT--> TERT--> IMMORTALITY	2.736	5	positive
CDH1-->INFLAMMATION	CDH1--> CTNNB1--> EP300--> RELA--[] NFKB-P65/P50--> INFLAMMATION	1.031	5	positive
CDH1-->INFLAMMATION	CDH1--> CTNNB1--> EP300--> RELA--> IL6--> INFLAMMATION	1.148	5	positive
CDH1-->INFLAMMATION	CDH1--> CTNNB1--| PPARG--| HDAC1--| NFKB-P65/P50--> INFLAMMATION	1.637	5	negative
CDH1-->INFLAMMATION	CDH1--> CTNNB1--> KLF4--| SRF--> IL6--> INFLAMMATION	2.082	5	negative
CDH1-->INFLAMMATION	CDH1--> CTNNB1--> KLF4--| SRF--> PTGS2--> INFLAMMATION	2.104	5	negative
CDH1-->INFLAMMATION	CDH1--> CTNNB1--> POU5F1--| AKT--| NR3C1--> INFLAMMATION	2.192	5	positive
CDH1-->INFLAMMATION	CDH1--> LRP6--> DVL1--| GSK3B--| NR3C1--> INFLAMMATION	2.217	5	positive
CDH1-->INFLAMMATION	CDH1--> CTNNB1--> SCRIB--| ERK1/2--| NR3C1--> INFLAMMATION	2.331	5	positive
CDH1-->INFLAMMATION	CDH1--> LRP6--> DVL1--| GSK3B--> NFKB-P65/P50--> INFLAMMATION	2.345	5	negative
CDH1-->INFLAMMATION	CDH1--> CTNNB1--> CCN4--> AKT--| NR3C1--> INFLAMMATION	2.736	5	negative
CDH1-->METASTASIS	CDH1--> CTNNB1--> METASTASIS	0.336	2	positive
CDH1-->METASTASIS	CDH1--> A-CATENIN--> CTNNB1--> METASTASIS	1.42	3	positive
CDH1-->PROLIFERATION	CDH1--> CTNNB1--> PROLIFERATION	0.336	2	positive
CDH1-->PROLIFERATION	CDH1--> CTNNB1--> LEF1--> PROLIFERATION	0.418	3	positive
CDH1-->PROLIFERATION	CDH1--> CTNNA1--| YAP1--> PROLIFERATION	1.257	3	negative
CDH1-->PROLIFERATION	CDH1--> A-CATENIN--> CTNNB1--> PROLIFERATION	1.42	3	positive
CDH1-->PROLIFERATION	CDH1--> A-CATENIN--| YAP1--> PROLIFERATION	1.42	3	negative
GATA3-->ANGIOGENESIS	GATA3--> GLS2--> L-GLUTAMATE(1-)--> 2-OXOGLUTARATE(2-)--> HIF1A--> VEGFA--> ANGIOGENESIS	1.873	6	positive
GATA3-->ANGIOGENESIS	GATA3--| CEBPB--> GOT1--> OR--| 2-OXOGLUTARATE(2-)--> HIF1A--> VEGFA--> ANGIOGENESIS	2.451	6	unknown
GATA3-->ANGIOGENESIS	GATA3--| CEBPB--> GOT1--> OR--| L-GLUTAMATE(1-)--> 2-OXOGLUTARATE(2-)--> HIF1A--> VEGFA--> ANGIOGENESIS	2.651	7	unknown
GATA3-->ANGIOGENESIS	GATA3--| CEBPB--> GOT1--> OR--| OXALOACETATE(2-)--> 2-OXOGLUTARATE(2-)--> HIF1A--> VEGFA--> ANGIOGENESIS	2.651	7	unknown
GATA3-->ANGIOGENESIS	GATA3--| CEBPB--> PPARG--| HDAC1--| RELA--> JUN--> TGFB1--> ANGIOGENESIS	2.878	7	negative
GATA3-->ANGIOGENESIS	GATA3--| CEBPB--> SREBF1--> IDH1--> 2-OXOGLUTARATE(2-)--> HIF1A--> VEGFA--> ANGIOGENESIS	3.011	7	negative
GATA3-->ANGIOGENESIS	GATA3--| CEBPB--> PPARG--| HDAC1--| NFKB-P65/P50--> JUN--> TGFB1--> ANGIOGENESIS	3.062	7	negative
GATA3-->ANGIOGENESIS	GATA3--| CEBPB--> SREBF1--> PK--> STAT3--> VEGFA--> ANGIOGENESIS	3.35	6	negative
GATA3-->ANGIOGENESIS	GATA3--| CEBPA--> S100A9--> TLR4--> ERK1/2--> ADAM17--> TNF--> ANGIOGENESIS	3.985	7	negative
GATA3-->ANGIOGENESIS	GATA3--| CEBPB--> S100A9--> TLR4--> ERK1/2--> ADAM17--> TNF--> ANGIOGENESIS	4.014	7	negative
GATA3-->ANGIOGENESIS	GATA3--| CEBPA--> S100A9--> TLR4--> JNK--> JUN--> TGFB1--> ANGIOGENESIS	4.118	7	negative
GATA3-->ANGIOGENESIS	GATA3--| CEBPB--> S100A9--> TLR4--> JNK--> JUN--> TGFB1--> ANGIOGENESIS	4.147	7	negative
GATA3-->ANGIOGENESIS	GATA3--| CEBPA--> S100A9--> TLR4--> ERK1/2--> JUN--> TGFB1--> ANGIOGENESIS	4.164	7	negative
GATA3-->ANGIOGENESIS	GATA3--| CEBPA--> S100A9--> TLR4--> ERK1/2--> ADAM17--> TGFA--> ANGIOGENESIS	4.171	7	negative
GATA3-->ANGIOGENESIS	GATA3--| CEBPB--> S100A9--> TLR4--> ERK1/2--> JUN--> TGFB1--> ANGIOGENESIS	4.193	7	negative
GATA3-->ANGIOGENESIS	GATA3--| CEBPB--> S100A9--> TLR4--> ERK1/2--> ADAM17--> TGFA--> ANGIOGENESIS	4.2	7	negative
GATA3-->CELL_DEATH	GATA3--| CEBPB--> PPARG--| HDAC1--| NFKB-P65/P50--| CELL_DEATH	2.103	5	positive
GATA3-->CELL_DEATH	GATA3--| CEBPB--> PPARG--| HDAC1--| RELA--[] NFKB-P65/P50--| CELL_DEATH	2.318	6	positive
GATA3-->CELL_DEATH	GATA3--| CEBPB--> PPARG--| HDAC1--> FOXO--> CELL_DEATH	2.325	5	positive
GATA3-->CELL_DEATH	GATA3--| CEBPA--| SOX4--> CTNNB1--> EP300--> TP53--> CELL_DEATH	2.448	6	positive
GATA3-->CELL_DEATH	GATA3--| CEBPA--| SOX4--> CTNNB1--> A-CATENIN--| YAP1--| CELL_DEATH	2.937	6	positive
GATA3-->CELL_DEATH	GATA3--| CEBPB--> PPARG--| PTEN--| CREB1_P16220--| FOXO--> CELL_DEATH	3.031	6	positive
GATA3-->CELL_DEATH	GATA3--| CEBPA--| SOX4--> CTNNB1--> EP300--> PLAG1--> CELL_DEATH	3.07	6	positive
GATA3-->CELL_DEATH	GATA3--| CEBPB--> PPARG--> ARNTL--| MAGEL2--> TRIM27--> CELL_DEATH	3.07	6	positive
GATA3-->CELL_DEATH	GATA3--| CEBPB--> PPARG--| PTEN--| STAT5A--> PIM1--| CELL_DEATH	3.13	6	positive
GATA3-->CELL_DEATH	GATA3--| CEBPA--> S100A9--> TLR4--> JNK--> FOXO--> CELL_DEATH	3.16	6	negative
GATA3-->CELL_DEATH	GATA3--| CEBPB--> S100A9--> TLR4--> JNK--> FOXO--> CELL_DEATH	3.189	6	negative
GATA3-->CELL_DEATH	GATA3--| CEBPB--> SREBF1--| SND1--> STAT6--| NFKB-P65/P50--| CELL_DEATH	3.513	6	positive
GATA3-->CELL_DEATH	GATA3--| CEBPA--> S100A9--> TLR4--> JNK--> BCL2--| CELL_DEATH	3.619	6	positive
GATA3-->CELL_DEATH	GATA3--| CEBPB--> S100A9--> TLR4--> JNK--> BCL2--| CELL_DEATH	3.648	6	positive
GATA3-->CELL_DEATH	GATA3--| CEBPB--> SREBF1--> PK--> HIF-1 COMPLEX--> HK2--| CELL_DEATH	3.656	6	positive
GATA3-->CELL_DEATH	GATA3--| CEBPA--> S100A9--> TLR4--> ERK1/2--| CASP8--> CELL_DEATH	3.665	6	positive
GATA3-->CELL_DEATH	GATA3--| CEBPA--> S100A9--> TLR4--> ERK1/2--> BCL2--| CELL_DEATH	3.665	6	positive
GATA3-->CELL_DEATH	GATA3--| CEBPA--> S100A9--> TLR4--> P38--| BCL2--| CELL_DEATH	3.674	6	negative
GATA3-->CELL_DEATH	GATA3--| CEBPB--> S100A9--> TLR4--> ERK1/2--| CASP8--> CELL_DEATH	3.694	6	positive
GATA3-->CELL_DEATH	GATA3--| CEBPB--> S100A9--> TLR4--> ERK1/2--> BCL2--| CELL_DEATH	3.694	6	positive
GATA3-->CELL_DEATH	GATA3--| CEBPB--> S100A9--> TLR4--> P38--| BCL2--| CELL_DEATH	3.703	6	negative
GATA3-->DIFFERENTIATION	GATA3--| CEBPA--> DIFFERENTIATION	0.971	2	negative
GATA3-->DIFFERENTIATION	GATA3--| CEBPB--> DIFFERENTIATION	0.978	2	negative
GATA3-->DIFFERENTIATION	GATA3--| CEBPA--> SPI1--> DIFFERENTIATION	1.466	3	negative
GATA3-->DIFFERENTIATION	GATA3--| CEBPA--| SOX4--| DIFFERENTIATION	1.624	3	negative
GATA3-->DIFFERENTIATION	GATA3--| CEBPA--> S100A9--> OR--| DIFFERENTIATION	1.749	3	unknown
GATA3-->DIFFERENTIATION	GATA3--| CEBPB--> S100A9--> OR--| DIFFERENTIATION	1.778	3	unknown
GATA3-->DNA_REPAIR	GATA3--| CEBPB--> PPARG--| HDAC1--> CCND1--> CDK4--| BRCA1--> DNA_REPAIR	2.362	7	negative
GATA3-->DNA_REPAIR	GATA3--| CEBPB--> PPARG--| HDAC1--> CCND1--[] CYCLIND/CDK4--| BRCA1--> DNA_REPAIR	2.451	7	negative
GATA3-->DNA_REPAIR	GATA3--| CEBPA--| SOX4--> CTNNB1--> EP300--> TP53--> MLH1--> DNA_REPAIR	2.896	7	positive
GATA3-->DNA_REPAIR	GATA3--| CEBPA--| SOX4--> CTNNB1--> EP300--> TP53--> PMS2--> DNA_REPAIR	2.917	7	positive
GATA3-->DNA_REPAIR	GATA3--| CEBPA--| SOX4--> CTNNB1--> EP300--> TP53--> OGG1--> DNA_REPAIR	3.075	7	positive
GATA3-->DNA_REPAIR	GATA3--| CEBPB--> PPARG--| PTEN--| PIP3--> AKT--> BRCA1--> DNA_REPAIR	3.087	7	negative
GATA3-->DNA_REPAIR	GATA3--| CEBPB--> PPARG--| PTEN--| STAT5A--> RAD51--> DNA_REPAIR	3.215	6	negative
GATA3-->DNA_REPAIR	GATA3--| CEBPB--> PPARG--| PTEN--| STAT5A--> RAD51--[] BRCC UBIQUITIN LIGASE COMPLEX--> DNA_REPAIR	3.406	7	negative
GATA3-->DNA_REPAIR	GATA3--| CEBPA--| SOX4--> CTNNB1--> POU5F1--| AKT--> BRCA1--> DNA_REPAIR	3.932	7	negative
GATA3-->DNA_REPAIR	GATA3--| CEBPA--> S100A9--> TLR4--> ERK1/2--> CDK2--> BRCA1--> DNA_REPAIR	4.005	7	negative
GATA3-->DNA_REPAIR	GATA3--| CEBPB--> S100A9--> TLR4--> ERK1/2--> CDK2--> BRCA1--> DNA_REPAIR	4.034	7	negative
GATA3-->DNA_REPAIR	GATA3--| CEBPA--> S100A9--> TLR4--> ERK1/2--> CSNK2A1--? BRCA1--> DNA_REPAIR	4.279	7	unknown
GATA3-->DNA_REPAIR	GATA3--| CEBPB--> S100A9--> TLR4--> ERK1/2--> CSNK2A1--? BRCA1--> DNA_REPAIR	4.308	7	unknown
GATA3-->DNA_REPAIR	GATA3--| CEBPA--> USF1--> ADAM10--> ERBB2--| CDK1--> BRCA1--> DNA_REPAIR	4.388	7	positive
GATA3-->DNA_REPAIR	GATA3--| CEBPA--> USF1--> ADAM10--> ERBB2--| CDK1--| NUCKS1--> DNA_REPAIR	4.456	7	negative
GATA3-->DNA_REPAIR	GATA3--| CEBPA--> S100A9--> TLR4--> ERK1/2--> PARP1--> CHD2--> DNA_REPAIR	4.465	7	negative
GATA3-->DNA_REPAIR	GATA3--| CEBPA--> S100A9--> TLR4--> ERK1/2--| GSK3B--| UNG--> DNA_REPAIR	4.465	7	negative
GATA3-->DNA_REPAIR	GATA3--| CEBPA--| SOX4--> CTNNB1--> CCN4--> AKT--> BRCA1--> DNA_REPAIR	4.476	7	positive
GATA3-->DNA_REPAIR	GATA3--| CEBPB--> S100A9--> TLR4--> ERK1/2--> PARP1--> CHD2--> DNA_REPAIR	4.494	7	negative
GATA3-->DNA_REPAIR	GATA3--| CEBPB--> S100A9--> TLR4--> ERK1/2--| GSK3B--| UNG--> DNA_REPAIR	4.494	7	negative
GATA3-->GLYCOLYSIS	GATA3--> GLS2--> L-GLUTAMATE(1-)--> 2-OXOGLUTARATE(2-)--> HIF1A--> GLYCOLYSIS	1.6	5	positive
GATA3-->GLYCOLYSIS	GATA3--| CEBPB--> PPARG--> PPARGC1A--> GLUCONEOGENESIS--> ALPHA-D-GLUCOSE--> GLYCOLYSIS	1.973	6	negative
GATA3-->GLYCOLYSIS	GATA3--| CEBPB--> GOT1--> OR--| 2-OXOGLUTARATE(2-)--> HIF1A--> GLYCOLYSIS	2.178	5	unknown
GATA3-->GLYCOLYSIS	GATA3--| CEBPB--> GOT1--> OR--| L-GLUTAMATE(1-)--> 2-OXOGLUTARATE(2-)--> HIF1A--> GLYCOLYSIS	2.378	6	unknown
GATA3-->GLYCOLYSIS	GATA3--| CEBPB--> GOT1--> OR--| OXALOACETATE(2-)--> 2-OXOGLUTARATE(2-)--> HIF1A--> GLYCOLYSIS	2.378	6	unknown
GATA3-->GLYCOLYSIS	GATA3--| CEBPA--| SOX4--> CTNNB1--> EP300--> TP53--| GLYCOLYSIS	2.448	6	negative
GATA3-->GLYCOLYSIS	GATA3--| CEBPB--> SREBF1--> IDH1--> 2-OXOGLUTARATE(2-)--> HIF1A--> GLYCOLYSIS	2.738	6	negative
GATA3-->GLYCOLYSIS	GATA3--| CEBPB--> SREBF1--> PK--> HIF-1 COMPLEX--> LDHA--> GLYCOLYSIS	3.299	6	negative
GATA3-->GLYCOLYSIS	GATA3--| CEBPB--> SREBF1--> PK--> HIF-1 COMPLEX--> HEXOKINASE--> GLYCOLYSIS	3.595	6	negative
GATA3-->GLYCOLYSIS	GATA3--| CEBPB--> SREBF1--> PK--> HIF-1 COMPLEX--> LDHB--> GLYCOLYSIS	3.6	6	negative
GATA3-->GLYCOLYSIS	GATA3--| CEBPB--> SREBF1--> PK--> HIF-1 COMPLEX--> HK2--> GLYCOLYSIS	3.656	6	negative
GATA3-->GLYCOLYSIS	GATA3--| CEBPA--> S100A9--> TLR4--> ERK1/2--| BRAF--> GLYCOLYSIS	3.665	6	positive
GATA3-->GLYCOLYSIS	GATA3--| CEBPB--> S100A9--> TLR4--> ERK1/2--| BRAF--> GLYCOLYSIS	3.694	6	positive
GATA3-->IMMORTALITY	GATA3--| CEBPB--> PPARG--| PTEN--| PIP3--> AKT--> TERT--> IMMORTALITY	3.087	7	negative
GATA3-->IMMORTALITY	GATA3--| CEBPA--> SPI1--| GATA1--> RUNX1--| MYC--| CDKN2A_P42771--| IMMORTALITY	3.207	7	negative
GATA3-->IMMORTALITY	GATA3--| CEBPA--| SOX4--> CTNNB1--> TCF4--> MYC--| CDKN2A_P42771--| IMMORTALITY	3.329	7	positive
GATA3-->IMMORTALITY	GATA3--| CEBPA--| SOX4--> CTNNB1--> KLF4--> PBX1--> CDKN2A_P42771--| IMMORTALITY	3.678	7	negative
GATA3-->IMMORTALITY	GATA3--| CEBPB--> PPARG--| PTEN--> PPM1A--| IKBKB--| CDKN2A_P42771--| IMMORTALITY	3.874	7	negative
GATA3-->IMMORTALITY	GATA3--| CEBPA--| SOX4--> CTNNB1--> POU5F1--| AKT--> TERT--> IMMORTALITY	3.932	7	negative
GATA3-->IMMORTALITY	GATA3--| CEBPA--> S100A9--> TLR4--> ERK1/2--> MYC--| CDKN2A_P42771--| IMMORTALITY	3.939	7	negative
GATA3-->IMMORTALITY	GATA3--| CEBPA--| SOX4--> CTNNB1--> KLF4--> MEIS2--> CDKN2A_P42771--| IMMORTALITY	3.961	7	negative
GATA3-->IMMORTALITY	GATA3--| CEBPB--> S100A9--> TLR4--> ERK1/2--> MYC--| CDKN2A_P42771--| IMMORTALITY	3.968	7	negative
GATA3-->IMMORTALITY	GATA3--| CEBPA--> S100A9--> TLR4--> ERK1/2--> CSNK2A1--> DAXX--| IMMORTALITY	4.324	7	positive
GATA3-->IMMORTALITY	GATA3--| CEBPB--> S100A9--> TLR4--> ERK1/2--> CSNK2A1--> DAXX--| IMMORTALITY	4.353	7	positive
GATA3-->IMMORTALITY	GATA3--| CEBPA--| SOX4--> CTNNB1--> CCN4--> AKT--> TERT--> IMMORTALITY	4.476	7	positive
GATA3-->INFLAMMATION	GATA3--| CEBPB--> C3--> C3AR1--> INFLAMMATION	2.022	4	negative
GATA3-->INFLAMMATION	GATA3--| CEBPB--> PPARG--| HDAC1--| NFKB-P65/P50--> INFLAMMATION	2.103	5	negative
GATA3-->METASTASIS	GATA3--| CEBPA--| SOX4--> CTNNB1--> METASTASIS	2.076	4	positive
GATA3-->PROLIFERATION	GATA3--| CEBPA--| SOX4--> PROLIFERATION	1.624	3	positive
GATA3-->PROLIFERATION	GATA3--| CEBPA--| SOX4--> CTNNB1--> PROLIFERATION	2.076	4	positive
GATA3-->PROLIFERATION	GATA3--| CEBPB--> SREBF1--| SND1--> PROLIFERATION	2.4	4	positive
PTEN-->ANGIOGENESIS	PTEN--| PIP3--> PDPK1--> PRKCD--> STAT3--> VEGFA--> ANGIOGENESIS	1.743	6	negative
PTEN-->ANGIOGENESIS	PTEN--| PTK2--> RET--> MAPK3--> STAT3--> VEGFA--> ANGIOGENESIS	1.919	6	negative
PTEN-->ANGIOGENESIS	PTEN--| PTK2--> RET--> MAPK3--> HIF1A--> VEGFA--> ANGIOGENESIS	1.953	6	negative
PTEN-->ANGIOGENESIS	PTEN--| PIP3--> PDPK1--> PRKCE--> STAT3--> VEGFA--> ANGIOGENESIS	1.986	6	negative
PTEN-->ANGIOGENESIS	PTEN--| STAT5A--> SOCS3--| JAK2--> STAT3--> VEGFA--> ANGIOGENESIS	1.997	6	positive
PTEN-->ANGIOGENESIS	PTEN--| PIP3--> AKT--? MTOR--> STAT3--> VEGFA--> ANGIOGENESIS	2.039	6	unknown
PTEN-->ANGIOGENESIS	PTEN--| PTK2--> RET--> MAPK1--> HIF1A--> VEGFA--> ANGIOGENESIS	2.055	6	negative
PTEN-->ANGIOGENESIS	PTEN--| STAT5A--> SOCS3--| JAK1--> STAT3--> VEGFA--> ANGIOGENESIS	2.065	6	positive
PTEN-->ANGIOGENESIS	PTEN--| PREX2--> RAC1--> MAPK8--> JUN--> TGFB1--> ANGIOGENESIS	2.092	6	negative
PTEN-->ANGIOGENESIS	PTEN--| STAT5A--> SOCS3--| JAK3--> STAT3--> VEGFA--> ANGIOGENESIS	2.094	6	positive
PTEN-->ANGIOGENESIS	PTEN--| PTK2--> RET--> MAPK1--> JUN--> TGFB1--> ANGIOGENESIS	2.105	6	negative
PTEN-->ANGIOGENESIS	PTEN--| PTK2--> RET--> MAPK3--> JUN--> TGFB1--> ANGIOGENESIS	2.106	6	negative
PTEN-->ANGIOGENESIS	PTEN--| PREX2--> RHOA--> MAPK8--> JUN--> TGFB1--> ANGIOGENESIS	2.124	6	negative
PTEN-->ANGIOGENESIS	PTEN--| PTK2--> RET--> MAPK14--> STAT3--> VEGFA--> ANGIOGENESIS	2.134	6	negative
PTEN-->ANGIOGENESIS	PTEN--| PTK2--> GRB2--> ABL1--? OR--> JUN--> TGFB1--> ANGIOGENESIS	2.188	6	unknown
PTEN-->ANGIOGENESIS	PTEN--| PIP3--> AKT--| FOXO1--| STAT3--> VEGFA--> ANGIOGENESIS	2.201	6	negative
PTEN-->ANGIOGENESIS	PTEN--| PREX2--> RAC1--> MAPK8--> STAT3--> VEGFA--> ANGIOGENESIS	2.204	6	negative
PTEN-->ANGIOGENESIS	PTEN--| PIP3--> PDPK1--> PRKCD--> SRC--> TGFA--> ANGIOGENESIS	2.211	6	negative
PTEN-->ANGIOGENESIS	PTEN--| PIP3--> AKT--| IRAK1--> STAT3--> VEGFA--> ANGIOGENESIS	2.217	6	positive
PTEN-->ANGIOGENESIS	PTEN--| PIP3--> AKT--| PTPN1--| STAT3--> VEGFA--> ANGIOGENESIS	2.224	6	negative
PTEN-->ANGIOGENESIS	PTEN--| PREX2--> RHOA--> MAPK8--> STAT3--> VEGFA--> ANGIOGENESIS	2.236	6	negative
PTEN-->ANGIOGENESIS	PTEN--> PPM1A--| MAPK14--> STAT3--> VEGFA--> ANGIOGENESIS	2.26	5	negative
PTEN-->ANGIOGENESIS	PTEN--| PREX2--> RAC1--> MAPK9--> JUN--> TGFB1--> ANGIOGENESIS	2.264	6	negative
PTEN-->ANGIOGENESIS	PTEN--| PIP3--> AKT--| NR3C1--| JUN--> TGFB1--> ANGIOGENESIS	2.277	6	negative
PTEN-->ANGIOGENESIS	PTEN--| PIP3--> AKT--| GSK3B--| JUN--> TGFB1--> ANGIOGENESIS	2.29	6	negative
PTEN-->ANGIOGENESIS	PTEN--| PTK2--> RET--> MAPK3--> ADAM17--> TNF--> ANGIOGENESIS	2.346	6	negative
PTEN-->ANGIOGENESIS	PTEN--| PREX2--> RAC1--> MAPK9--> STAT3--> VEGFA--> ANGIOGENESIS	2.411	6	negative
PTEN-->ANGIOGENESIS	PTEN--| PIP3--> PDPK1--> PRKCA--? SRC--> TGFA--> ANGIOGENESIS	2.415	6	unknown
PTEN-->ANGIOGENESIS	PTEN--| PTK2--> RET--> MAPK14--> ADAM17--> TNF--> ANGIOGENESIS	2.417	6	negative
PTEN-->ANGIOGENESIS	PTEN--> PPM1A--| MAPK14--| EGFR--> STAT3--> VEGFA--> ANGIOGENESIS	2.422	6	positive
PTEN-->ANGIOGENESIS	PTEN--> PPM1A--| SMAD3--[] SMAD3/SMAD4--> JUN--> TGFB1--> ANGIOGENESIS	2.422	6	negative
PTEN-->ANGIOGENESIS	PTEN--> PPM1A--| SMAD3--[] SMAD3/PIAS3--| STAT3--> VEGFA--> ANGIOGENESIS	2.446	6	positive
PTEN-->ANGIOGENESIS	PTEN--| PIP3--> AKT--| PTPN1--> SRC--> TGFA--> ANGIOGENESIS	2.476	6	positive
PTEN-->ANGIOGENESIS	PTEN--| PTK2--> RET--> DOK4--> SRC--> TGFA--> ANGIOGENESIS	2.512	6	negative
PTEN-->ANGIOGENESIS	PTEN--| PTK2--> RET--> MAPK3--> ADAM17--> TGFA--> ANGIOGENESIS	2.532	6	negative
PTEN-->ANGIOGENESIS	PTEN--> PPM1A--| MAPK14--> ADAM17--> TNF--> ANGIOGENESIS	2.543	5	negative
PTEN-->ANGIOGENESIS	PTEN--| PTK2--> RET--> MAPK14--> ADAM17--> TGFA--> ANGIOGENESIS	2.603	6	negative
PTEN-->ANGIOGENESIS	PTEN--> PPM1A--| IKBKB--> RELA--> JUN--> TGFB1--> ANGIOGENESIS	2.606	6	negative
PTEN-->ANGIOGENESIS	PTEN--| PREX2--> RAC1--> PAK2--> JUN--> TGFB1--> ANGIOGENESIS	2.623	6	negative
PTEN-->ANGIOGENESIS	PTEN--| PREX2--> CDC42--> PAK2--> JUN--> TGFB1--> ANGIOGENESIS	2.685	6	negative
PTEN-->ANGIOGENESIS	PTEN--| PIP3--> AKT--| GSK3A--| JUN--> TGFB1--> ANGIOGENESIS	2.69	6	negative
PTEN-->ANGIOGENESIS	PTEN--> PPM1A--| MAPK14--> ADAM17--> TGFA--> ANGIOGENESIS	2.729	5	negative
PTEN-->ANGIOGENESIS	PTEN--| PREX2--> CDC42--| GSK3B--| JUN--> TGFB1--> ANGIOGENESIS	2.756	6	negative
PTEN-->ANGIOGENESIS	PTEN--> PPM1A--| IKBKB--? OR--| NFKB-P65/P50--> JUN--> TGFB1--> ANGIOGENESIS	2.791	6	unknown
PTEN-->ANGIOGENESIS	PTEN--> PPM1A--| MAPK14--> RPS6KA5--> STAT3--> VEGFA--> ANGIOGENESIS	2.795	6	negative
PTEN-->ANGIOGENESIS	PTEN--> PPM1A--| MAPK14--> NR3C1--| JUN--> TGFB1--> ANGIOGENESIS	2.866	6	positive
PTEN-->ANGIOGENESIS	PTEN--> PPM1A--| AXIN1--> CSNK1D--| HIF1A--> VEGFA--> ANGIOGENESIS	2.957	6	positive
PTEN-->ANGIOGENESIS	PTEN--| PIP3--> AKT--| KHSRP--> SRC--> TGFA--> ANGIOGENESIS	2.971	6	positive
PTEN-->ANGIOGENESIS	PTEN--> PPM1A--| GSK3B/AXIN/APC--> CSNK1D--| HIF1A--> VEGFA--> ANGIOGENESIS	3.043	6	positive
PTEN-->ANGIOGENESIS	PTEN--> PPM1A--| AXIN1--> MAP3K1--> STAT3--> VEGFA--> ANGIOGENESIS	3.048	6	negative
PTEN-->ANGIOGENESIS	PTEN--> PPM1A--| PAK1--> MAP3K1--> STAT3--> VEGFA--> ANGIOGENESIS	3.066	6	negative
PTEN-->ANGIOGENESIS	PTEN--> PPM1A--| MAPK14--? JDP2--| JUN--> TGFB1--> ANGIOGENESIS	3.068	6	unknown
PTEN-->ANGIOGENESIS	PTEN--> PPM1A--| MAPK14--| GSK3B--| JUN--> TGFB1--> ANGIOGENESIS	3.077	6	negative
PTEN-->ANGIOGENESIS	PTEN--| STAT5A--> PIM--> RELA--> JUN--> TGFB1--> ANGIOGENESIS	3.112	6	negative
PTEN-->ANGIOGENESIS	PTEN--> PPM1A--| SMAD1--> DVL1--> JUN--> TGFB1--> ANGIOGENESIS	3.153	6	negative
PTEN-->ANGIOGENESIS	PTEN--> PPM1A--| MAPK14--| KHSRP--> SRC--> TGFA--> ANGIOGENESIS	3.525	6	positive
PTEN-->CELL_DEATH	PTEN--| PIP3--> AKT--| FOXO--> CELL_DEATH	0.803	4	positive
PTEN-->CELL_DEATH	PTEN--| CREB1_P16220--| FOXO--> CELL_DEATH	1.444	3	positive
PTEN-->CELL_DEATH	PTEN--| PIP3--> AKT--> HK2--| CELL_DEATH	1.5	4	positive
PTEN-->CELL_DEATH	PTEN--| PIP3--> AKT--| YAP1--| CELL_DEATH	1.5	4	negative
PTEN-->CELL_DEATH	PTEN--| STAT5A--> PIM1--| CELL_DEATH	1.543	3	positive
PTEN-->CELL_DEATH	PTEN--> PPM1A--| MAPK14--| CASP3--> CELL_DEATH	1.823	4	positive
PTEN-->CELL_DEATH	PTEN--> PPM1A--| MAPK14--> TP53--> CELL_DEATH	1.832	4	negative
PTEN-->CELL_DEATH	PTEN--> PPM1A--| IKBKB--? OR--| NFKB-P65/P50--| CELL_DEATH	1.832	4	unknown
PTEN-->CELL_DEATH	PTEN--| CREB1_P16220--> MITF--> BCL2--| CELL_DEATH	1.901	4	positive
PTEN-->CELL_DEATH	PTEN--> PPM1A--| IKBKB--| FOXO--> CELL_DEATH	1.981	4	positive
PTEN-->CELL_DEATH	PTEN--> PPM1A--| CDK9--> OR--? TP53--> CELL_DEATH	2.018	4	unknown
PTEN-->CELL_DEATH	PTEN--> PPM1A--| MAPK14--| CASP8--> CELL_DEATH	2.036	4	positive
PTEN-->CELL_DEATH	PTEN--> PPM1A--| SMAD3--| FOXA1--> CELL_DEATH	2.075	4	positive
PTEN-->CELL_DEATH	PTEN--> PPM1A--| MAPK14--> FOXO--> CELL_DEATH	2.099	4	negative
PTEN-->CELL_DEATH	PTEN--| STAT5A--> PIM--| FOXO--> CELL_DEATH	2.107	4	positive
PTEN-->CELL_DEATH	PTEN--> PPM1A--| MAPK14--| BCL2--| CELL_DEATH	2.22	4	negative
PTEN-->DIFFERENTIATION	PTEN--| PTK2--? CTNNB1--> LEF1--> DIFFERENTIATION	1.215	4	unknown
PTEN-->DIFFERENTIATION	PTEN--| PTK2--? CTNNB1--> NOTCH1--> DIFFERENTIATION	1.386	4	unknown
PTEN-->DIFFERENTIATION	PTEN--| PTK2--? CTNNB1--> EP300--> DIFFERENTIATION	1.427	4	unknown
PTEN-->DIFFERENTIATION	PTEN--| PIP3--> AKT--> EP300--> DIFFERENTIATION	1.5	4	negative
PTEN-->DIFFERENTIATION	PTEN--| PIP3--> AKT--| AR--> DIFFERENTIATION	1.5	4	positive
PTEN-->DIFFERENTIATION	PTEN--| STAT5A--> DNMT3A--> DIFFERENTIATION	1.562	3	negative
PTEN-->DIFFERENTIATION	PTEN--> PPM1A--| SMAD3--| MYOD1--> DIFFERENTIATION	1.673	4	positive
PTEN-->DIFFERENTIATION	PTEN--| PTK2--? CTNNB1--> MYOD1--> DIFFERENTIATION	1.778	4	unknown
PTEN-->DIFFERENTIATION	PTEN--> PPM1A--| SMAD3--| CEBPB--> DIFFERENTIATION	1.788	4	positive
PTEN-->DIFFERENTIATION	PTEN--> PPM1A--| SMAD3--> NOTCH1--> DIFFERENTIATION	1.872	4	negative
PTEN-->DIFFERENTIATION	PTEN--> PPM1A--| SMAD3--| CEBPA--> DIFFERENTIATION	2.008	4	positive
PTEN-->DIFFERENTIATION	PTEN--> PPM1A--| MAPK14--> POLYCOMB REPRESSIVE COMPLEX 2--| DIFFERENTIATION	2.265	4	positive
PTEN-->DNA_REPAIR	PTEN--| PIP3--> AKT--> BRCA1--> DNA_REPAIR	1.5	4	negative
PTEN-->DNA_REPAIR	PTEN--| STAT5A--> RAD51--> DNA_REPAIR	1.628	3	negative
PTEN-->DNA_REPAIR	PTEN--| STAT5A--> RAD51--[] BRCC UBIQUITIN LIGASE COMPLEX--> DNA_REPAIR	1.819	4	negative
PTEN-->GLYCOLYSIS	PTEN--| PIP3--> AKT--> HEXOKINASE--> GLYCOLYSIS	1.267	4	negative
PTEN-->GLYCOLYSIS	PTEN--| PIP3--> AKT--> OR--? PFKFB2--> GLYCOLYSIS	1.5	4	unknown
PTEN-->GLYCOLYSIS	PTEN--| PIP3--> AKT--| BRAF--> GLYCOLYSIS	1.5	4	positive
PTEN-->GLYCOLYSIS	PTEN--> PPM1A--| MAPK14--> TP53--| GLYCOLYSIS	1.832	4	positive
PTEN-->GLYCOLYSIS	PTEN--| CREB1_P16220--> G6P--> ALPHA-D-GLUCOSE--> GLYCOLYSIS	1.921	4	negative
PTEN-->GLYCOLYSIS	PTEN--> PPM1A--| CDK9--> OR--? TP53--| GLYCOLYSIS	2.018	4	unknown
PTEN-->GLYCOLYSIS	PTEN--| STAT5A--> PIM1--> FLT3--> GLYCOLYSIS	2.177	4	negative
PTEN-->IMMORTALITY	PTEN--| PIP3--> AKT--> TERT--> IMMORTALITY	1.5	4	negative
PTEN-->IMMORTALITY	PTEN--| PIP3--> AKT--| MAP3K5--> DAXX--| IMMORTALITY	1.666	5	negative
PTEN-->IMMORTALITY	PTEN--| PIP3--> PDPK1--> AKT--> TERT--> IMMORTALITY	1.696	5	negative
PTEN-->IMMORTALITY	PTEN--| PIP3--> MTORC2--> AKT--> TERT--> IMMORTALITY	1.891	5	negative
PTEN-->IMMORTALITY	PTEN--| PTK2--> PI3K--> AKT--> TERT--> IMMORTALITY	1.95	5	negative
PTEN-->IMMORTALITY	PTEN--> PPM1A--| SMAD3--| MYC--| CDKN2A_P42771--| IMMORTALITY	1.995	5	positive
PTEN-->IMMORTALITY	PTEN--| PIP3--> AKT--> BMI1--| CDKN2A_P42771--| IMMORTALITY	2.107	5	negative
PTEN-->IMMORTALITY	PTEN--> PPM1A--| IKBKB--| CDKN2A_P42771--| IMMORTALITY	2.287	4	negative
PTEN-->IMMORTALITY	PTEN--| PTK2--> RET--> AKT--> TERT--> IMMORTALITY	2.296	5	negative
PTEN-->IMMORTALITY	PTEN--| STAT5A--> PIM--| MAP3K5--> DAXX--| IMMORTALITY	2.482	5	negative
PTEN-->IMMORTALITY	PTEN--> PPM1A--> PI3K--> AKT--> TERT--> IMMORTALITY	2.697	5	positive
PTEN-->IMMORTALITY	PTEN--> PPM1A--| MAPK14--> POLYCOMB REPRESSIVE COMPLEX 2--| CDKN2A_P42771--| IMMORTALITY	2.952	5	negative
PTEN-->INFLAMMATION	PTEN--| PIP3--> AKT--> IKK-COMPLEX--> NFKB-P65/P50--> INFLAMMATION	1.206	5	negative
PTEN-->INFLAMMATION	PTEN--| PIP3--> AKT--| NR3C1--> INFLAMMATION	1.5	4	positive
PTEN-->INFLAMMATION	PTEN--| PIP3--> PDPK1--> PRKCZ--> NFKB-P65/P50--> INFLAMMATION	1.599	5	negative
PTEN-->INFLAMMATION	PTEN--| PIP3--> PDPK1--> SGK1--> NR3C1--> INFLAMMATION	1.608	5	negative
PTEN-->INFLAMMATION	PTEN--| PIP3--> MTORC2--> SGK1--> NR3C1--> INFLAMMATION	1.666	5	negative
PTEN-->INFLAMMATION	PTEN--| PIP3--> PDPK1--> AKT--| NR3C1--> INFLAMMATION	1.696	5	positive
PTEN-->INFLAMMATION	PTEN--| PIP3--> AKT--> CHUK--| NFKB-P65/P50--> INFLAMMATION	1.707	5	positive
PTEN-->INFLAMMATION	PTEN--| PTK2--> RET--> MAPK1--| NR3C1--> INFLAMMATION	1.734	5	positive
PTEN-->INFLAMMATION	PTEN--> PPM1A--| IKBKB--? OR--| NFKB-P65/P50--> INFLAMMATION	1.832	4	unknown
PTEN-->INFLAMMATION	PTEN--| PTK2--> RET--> MAPK3--| NR3C1--> INFLAMMATION	1.837	5	positive
PTEN-->INFLAMMATION	PTEN--| PREX2--> RAC1--> MAPK8--| NR3C1--> INFLAMMATION	1.856	5	positive
PTEN-->INFLAMMATION	PTEN--| PREX2--> RHOA--> MAPK8--| NR3C1--> INFLAMMATION	1.888	5	positive
PTEN-->INFLAMMATION	PTEN--| PIP3--> MTORC2--> AKT--| NR3C1--> INFLAMMATION	1.891	5	positive
PTEN-->INFLAMMATION	PTEN--| PIP3--> PDPK1--> PRKCD--| C5AR1--> INFLAMMATION	1.892	5	positive
PTEN-->INFLAMMATION	PTEN--> PPM1A--| IKBKB--| NFKBIA--| NFKB-P65/P50--> INFLAMMATION	1.923	5	negative
PTEN-->INFLAMMATION	PTEN--| PIP3--> AKT--| AR--| NR3C1--> INFLAMMATION	1.94	5	negative
PTEN-->INFLAMMATION	PTEN--> PPM1A--| IKBKB--? OR--| IKBKG--> NFKB-P65/P50--> INFLAMMATION	1.944	5	unknown
PTEN-->INFLAMMATION	PTEN--| PTK2--> PI3K--> AKT--| NR3C1--> INFLAMMATION	1.95	5	positive
PTEN-->INFLAMMATION	PTEN--| PIP3--> PDPK1--> PRKCB--| C5AR1--> INFLAMMATION	1.958	5	positive
PTEN-->INFLAMMATION	PTEN--| PTK2--> RET--> MAPK14--> NR3C1--> INFLAMMATION	1.963	5	negative
PTEN-->INFLAMMATION	PTEN--| PIP3--> AKT--| GSK3B--| NR3C1--> INFLAMMATION	1.988	5	negative
PTEN-->INFLAMMATION	PTEN--> PPM1A--| IKBKB--[] IKK-COMPLEX--> NFKB-P65/P50--> INFLAMMATION	2.034	5	negative
PTEN-->INFLAMMATION	PTEN--> PPM1A--| IKBKB--> RELA--[] NFKB-P65/P50--> INFLAMMATION	2.046	5	negative
PTEN-->INFLAMMATION	PTEN--> PPM1A--| MAPK14--> NR3C1--> INFLAMMATION	2.089	4	negative
PTEN-->INFLAMMATION	PTEN--> PPM1A--| IKBKB--| NFKB1--[] NFKB-P65/P50--> INFLAMMATION	2.09	5	positive
PTEN-->INFLAMMATION	PTEN--| PIP3--> AKT--| GSK3B--> NFKB-P65/P50--> INFLAMMATION	2.116	5	positive
PTEN-->INFLAMMATION	PTEN--> PPM1A--| IKBKB--> RELA--> IL6--> INFLAMMATION	2.163	5	negative
PTEN-->INFLAMMATION	PTEN--| PIP3--> AKT--| NR3C1--> IRAK3--| INFLAMMATION	2.166	5	negative
PTEN-->INFLAMMATION	PTEN--| PIP3--> AKT--> CDK2--> NR3C1--> INFLAMMATION	2.231	5	negative
PTEN-->INFLAMMATION	PTEN--| PTK2--> RET--> AKT--| NR3C1--> INFLAMMATION	2.296	5	positive
PTEN-->INFLAMMATION	PTEN--> PPM1A--| MAPK14--> RPS6KA5--> NFKB-P65/P50--> INFLAMMATION	2.32	5	negative
PTEN-->INFLAMMATION	PTEN--> PPM1A--| CDK9--> NCOA2--> NR3C1--> INFLAMMATION	2.424	5	negative
PTEN-->INFLAMMATION	PTEN--> PPM1A--| MAPK14--> STAT1--| NFKB-P65/P50--> INFLAMMATION	2.451	5	positive
PTEN-->INFLAMMATION	PTEN--| PREX2--> CDC42--| GSK3B--| NR3C1--> INFLAMMATION	2.454	5	negative
PTEN-->INFLAMMATION	PTEN--> PPM1A--| MAPK14--> ADAM17--> TNF--> INFLAMMATION	2.543	5	negative
PTEN-->INFLAMMATION	PTEN--| STAT5A--> PIM--> RELA--[] NFKB-P65/P50--> INFLAMMATION	2.552	5	negative
PTEN-->INFLAMMATION	PTEN--| PREX2--> CDC42--| GSK3B--> NFKB-P65/P50--> INFLAMMATION	2.582	5	positive
PTEN-->INFLAMMATION	PTEN--> PPM1A--| MAPK14--| NFATC1--> IL6--> INFLAMMATION	2.598	5	positive
PTEN-->INFLAMMATION	PTEN--| STAT5A--> PIM--> RELA--> IL6--> INFLAMMATION	2.669	5	negative
PTEN-->INFLAMMATION	PTEN--> PPM1A--| MAPK14--| NFATC1--> PTGS2--> INFLAMMATION	2.672	5	positive
PTEN-->INFLAMMATION	PTEN--> PPM1A--| MAPK14--> RPS6KA4--> NFKB-P65/P50--> INFLAMMATION	2.683	5	negative
PTEN-->INFLAMMATION	PTEN--> PPM1A--> PI3K--> AKT--| NR3C1--> INFLAMMATION	2.697	5	negative
PTEN-->INFLAMMATION	PTEN--> PPM1A--| MAPK14--> NR3C1--> IRAK3--| INFLAMMATION	2.755	5	positive
PTEN-->INFLAMMATION	PTEN--> PPM1A--| MAPK14--| GSK3B--| NR3C1--> INFLAMMATION	2.775	5	negative
PTEN-->INFLAMMATION	PTEN--> PPM1A--| MAPK14--| NFATC4--> PTGS2--> INFLAMMATION	2.886	5	positive
PTEN-->INFLAMMATION	PTEN--> PPM1A--| MAPK14--| GSK3B--> NFKB-P65/P50--> INFLAMMATION	2.903	5	positive
PTEN-->METASTASIS	PTEN--| PTK2--? CTNNB1--> METASTASIS	1.133	3	unknown
PTEN-->METASTASIS	PTEN--| PIP3--> AKT--> CTNNB1--> METASTASIS	1.5	4	negative
PTEN-->METASTASIS	PTEN--| PIP3--> AKT--> EZR--> METASTASIS	1.5	4	negative
PTEN-->METASTASIS	PTEN--| PREX2--> RHOA--> EZR--> METASTASIS	1.595	4	negative
PTEN-->METASTASIS	PTEN--> PPM1A--| GSK3B/AXIN/APC--| CTNNB1--> METASTASIS	1.76	4	positive
PTEN-->METASTASIS	PTEN--> PPM1A--| PAK1--> CTNNB1--> METASTASIS	2.13	4	negative
PTEN-->PROLIFERATION	PTEN--| PIP3--> AKT--> PROLIFERATION	0.7	3	negative
PTEN-->PROLIFERATION	PTEN--| STAT5A--> PROLIFERATION	0.876	2	negative
PTEN-->PROLIFERATION	PTEN--| PTK2--> PI3K--> PROLIFERATION	0.908	3	negative
PTEN-->PROLIFERATION	PTEN--| CREB1_P16220--> PROLIFERATION	0.921	2	negative
PTEN-->PROLIFERATION	PTEN--| PTK2--? CTNNB1--> PROLIFERATION	1.133	3	unknown
PTEN-->PROLIFERATION	PTEN--| PREX2--> RAC1--> PROLIFERATION	1.14	3	negative
PTEN-->PROLIFERATION	PTEN--> PPM1A--| MAPK14--> PROLIFERATION	1.577	3	negative
PTEN-->PROLIFERATION	PTEN--> PPM1A--> PI3K--> PROLIFERATION	1.655	3	positive
MAP3K1-->ANGIOGENESIS	MAP3K1--> STAT3--> VEGFA--> ANGIOGENESIS	1.282	3	positive
MAP3K1-->CELL_DEATH	MAP3K1--| FADD--> CASP8--> CELL_DEATH	0.904	3	negative
MAP3K1-->CELL_DEATH	MAP3K1--> MAP2K4--> JNK--> FOXO--> CELL_DEATH	1.094	4	positive
MAP3K1-->CELL_DEATH	MAP3K1--| FADD--> CASP8--> CASP3--> CELL_DEATH	1.117	4	negative
MAP3K1-->CELL_DEATH	MAP3K1--> MAP2K7--| FADD--> CASP8--> CELL_DEATH	1.15	4	negative
MAP3K1-->CELL_DEATH	MAP3K1--| FADD--> RIPK1--> CASP8--> CELL_DEATH	1.163	4	negative
MAP3K1-->CELL_DEATH	MAP3K1--> MAP2K7--> JNK--> FOXO--> CELL_DEATH	1.169	4	positive
MAP3K1-->CELL_DEATH	MAP3K1--> MAP2K4--> JNK--> BCL2--| CELL_DEATH	1.553	4	negative
MAP3K1-->CELL_DEATH	MAP3K1--> MEK1/2--> ERK1/2--| CASP8--> CELL_DEATH	1.626	4	negative
MAP3K1-->CELL_DEATH	MAP3K1--> MEK1/2--> ERK1/2--> BCL2--| CELL_DEATH	1.626	4	negative
MAP3K1-->CELL_DEATH	MAP3K1--> MAP2K7--> JNK--> BCL2--| CELL_DEATH	1.628	4	negative
MAP3K1-->CELL_DEATH	MAP3K1--| FADD--> CASP8--[] CASPASE 8 COMPLEX--> CELL_DEATH	1.704	4	negative
MAP3K1-->CELL_DEATH	MAP3K1--> MEK1/2--> GSK3B--> TP53--> CELL_DEATH	1.71	4	positive
MAP3K1-->CELL_DEATH	MAP3K1--> MAP2K4--> P38--| BCL2--| CELL_DEATH	1.74	4	positive
MAP3K1-->CELL_DEATH	MAP3K1--> MAP2K6--> P38--| BCL2--| CELL_DEATH	1.881	4	positive
MAP3K1-->CELL_DEATH	MAP3K1--> STAT3--> STAT1--| NFKB-P65/P50--| CELL_DEATH	1.939	4	positive
MAP3K1-->CELL_DEATH	MAP3K1--> MEK1/2--> GSK3B--> NFKB-P65/P50--| CELL_DEATH	2.033	4	negative
MAP3K1-->DIFFERENTIATION	MAP3K1--> MEK1/2--> ERK1/2--> DIFFERENTIATION	0.826	3	positive
MAP3K1-->DIFFERENTIATION	MAP3K1--> MEK1/2--> ERK1/2--> CEBPB--> DIFFERENTIATION	1.626	4	positive
MAP3K1-->DIFFERENTIATION	MAP3K1--> MEK1/2--> ERK1/2--> RUNX1--> DIFFERENTIATION	1.626	4	positive
MAP3K1-->DIFFERENTIATION	MAP3K1--> MEK1/2--> ERK1/2--| AR--> DIFFERENTIATION	1.626	4	negative
MAP3K1-->DIFFERENTIATION	MAP3K1--> MEK1/2--> ERK1/2--> EP300--> DIFFERENTIATION	1.626	4	positive
MAP3K1-->DIFFERENTIATION	MAP3K1--> MEK1/2--> ERK1/2--| ETV6--> DIFFERENTIATION	1.626	4	negative
MAP3K1-->DIFFERENTIATION	MAP3K1--> MEK1/2--> GSK3B--> NOTCH1--> DIFFERENTIATION	1.954	4	positive
MAP3K1-->DIFFERENTIATION	MAP3K1--> MEK1/2--> GSK3B--> CEBPB--> DIFFERENTIATION	1.965	4	positive
MAP3K1-->DIFFERENTIATION	MAP3K1--> MEK1/2--> GSK3B--> CEBPA--> DIFFERENTIATION	2.024	4	positive
MAP3K1-->DNA_REPAIR	MAP3K1--> MAP2K4--> MAPK8--> TP53--> MLH1--> DNA_REPAIR	1.438	5	positive
MAP3K1-->DNA_REPAIR	MAP3K1--> MAP2K4--> MAPK8--> TP53--> PMS2--> DNA_REPAIR	1.459	5	positive
MAP3K1-->DNA_REPAIR	MAP3K1--> MAP2K4--> MAPK9--> TP53--> MLH1--> DNA_REPAIR	1.502	5	positive
MAP3K1-->DNA_REPAIR	MAP3K1--> MAP2K7--> MAPK8--> TP53--> MLH1--> DNA_REPAIR	1.513	5	positive
MAP3K1-->DNA_REPAIR	MAP3K1--> MAP2K4--> MAPK9--> TP53--> PMS2--> DNA_REPAIR	1.523	5	positive
MAP3K1-->DNA_REPAIR	MAP3K1--> MAP2K7--> MAPK8--> TP53--> PMS2--> DNA_REPAIR	1.534	5	positive
MAP3K1-->DNA_REPAIR	MAP3K1--> MAP2K4--> MAPK8--> TP53--> OGG1--> DNA_REPAIR	1.617	5	positive
MAP3K1-->DNA_REPAIR	MAP3K1--> MAP2K7--> MAPK9--> TP53--> MLH1--> DNA_REPAIR	1.629	5	positive
MAP3K1-->DNA_REPAIR	MAP3K1--> MAP2K7--> MAPK9--> TP53--> PMS2--> DNA_REPAIR	1.65	5	positive
MAP3K1-->DNA_REPAIR	MAP3K1--| FADD--> CASP8--> CASP3--| BRCA1--> DNA_REPAIR	1.655	5	positive
MAP3K1-->DNA_REPAIR	MAP3K1--> MAP2K4--> MAPK9--> TP53--> OGG1--> DNA_REPAIR	1.681	5	positive
MAP3K1-->DNA_REPAIR	MAP3K1--> MAP2K4--> MAPK8--> SIRT1--> XPA--> DNA_REPAIR	1.689	5	positive
MAP3K1-->DNA_REPAIR	MAP3K1--> MAP2K7--> MAPK8--> TP53--> OGG1--> DNA_REPAIR	1.692	5	positive
MAP3K1-->DNA_REPAIR	MAP3K1--> MAP2K7--> MAPK8--> SIRT1--> XPA--> DNA_REPAIR	1.764	5	positive
MAP3K1-->DNA_REPAIR	MAP3K1--> MAP2K4--> MAPK8--| NFATC2--> NF90-NF45--> DNA_REPAIR	1.767	5	negative
MAP3K1-->DNA_REPAIR	MAP3K1--> MAP2K7--> MAPK9--> TP53--> OGG1--> DNA_REPAIR	1.808	5	positive
MAP3K1-->DNA_REPAIR	MAP3K1--> MAP2K4--> MAPK8--| CTBP1--| BRCA1--> DNA_REPAIR	1.83	5	positive
MAP3K1-->DNA_REPAIR	MAP3K1--> MAP2K7--> MAPK8--| NFATC2--> NF90-NF45--> DNA_REPAIR	1.842	5	negative
MAP3K1-->DNA_REPAIR	MAP3K1--> MAP2K4--> MAPK8--> AKT1--> BRCA1--> DNA_REPAIR	1.845	5	positive
MAP3K1-->DNA_REPAIR	MAP3K1--> MAP2K7--> MAPK8--| CTBP1--| BRCA1--> DNA_REPAIR	1.905	5	positive
MAP3K1-->DNA_REPAIR	MAP3K1--> MAP2K7--> MAPK8--> AKT1--> BRCA1--> DNA_REPAIR	1.92	5	positive
MAP3K1-->DNA_REPAIR	MAP3K1--> MEK1/2--> ERK1/2--> CDK2--> BRCA1--> DNA_REPAIR	1.966	5	positive
MAP3K1-->DNA_REPAIR	MAP3K1--> MAP2K4--> MAPK9--| NFATC2--> NF90-NF45--> DNA_REPAIR	1.99	5	negative
MAP3K1-->DNA_REPAIR	MAP3K1--> MAP2K7--> MAPK9--| NFATC2--> NF90-NF45--> DNA_REPAIR	2.117	5	negative
MAP3K1-->DNA_REPAIR	MAP3K1--> MAP2K6--> MAPK9--> TP53--> MLH1--> DNA_REPAIR	2.144	5	positive
MAP3K1-->DNA_REPAIR	MAP3K1--> MEK1/2--> GSK3B--> TP53--> MLH1--> DNA_REPAIR	2.158	5	positive
MAP3K1-->DNA_REPAIR	MAP3K1--> MAP2K6--> MAPK9--> TP53--> PMS2--> DNA_REPAIR	2.165	5	positive
MAP3K1-->DNA_REPAIR	MAP3K1--> MEK1/2--> GSK3B--> TP53--> PMS2--> DNA_REPAIR	2.179	5	positive
MAP3K1-->DNA_REPAIR	MAP3K1--> MEK1/2--> GSK3B--| UNG--> DNA_REPAIR	2.217	4	negative
MAP3K1-->DNA_REPAIR	MAP3K1--> MEK1/2--> ERK1/2--> CSNK2A1--? BRCA1--> DNA_REPAIR	2.24	5	unknown
MAP3K1-->DNA_REPAIR	MAP3K1--> MEK1/2--> GSK3B--| CYCLIND/CDK4--| BRCA1--> DNA_REPAIR	2.249	5	positive
MAP3K1-->DNA_REPAIR	MAP3K1--> MAP2K6--> MAPK9--> TP53--> OGG1--> DNA_REPAIR	2.323	5	positive
MAP3K1-->DNA_REPAIR	MAP3K1--> MEK1/2--> GSK3B--> TP53--> OGG1--> DNA_REPAIR	2.337	5	positive
MAP3K1-->DNA_REPAIR	MAP3K1--> MEK1/2--> ERK1/2--> PARP1--> CHD2--> DNA_REPAIR	2.426	5	positive
MAP3K1-->DNA_REPAIR	MAP3K1--> MEK1/2--> ERK1/2--| GSK3B--| UNG--> DNA_REPAIR	2.426	5	positive
MAP3K1-->DNA_REPAIR	MAP3K1--> MAP2K6--> MAPK9--| NFATC2--> NF90-NF45--> DNA_REPAIR	2.632	5	negative
MAP3K1-->DNA_REPAIR	MAP3K1--> MEK1/2--> GSK3B--| NFATC2--> NF90-NF45--> DNA_REPAIR	2.643	5	negative
MAP3K1-->GLYCOLYSIS	MAP3K1--> MAP2K4--> MAPK8--> TP53--| GLYCOLYSIS	0.99	4	negative
MAP3K1-->GLYCOLYSIS	MAP3K1--> MAP2K4--> MAPK9--> TP53--| GLYCOLYSIS	1.054	4	negative
MAP3K1-->GLYCOLYSIS	MAP3K1--> MAP2K7--> MAPK8--> TP53--| GLYCOLYSIS	1.065	4	negative
MAP3K1-->GLYCOLYSIS	MAP3K1--> MAP2K7--> MAPK9--> TP53--| GLYCOLYSIS	1.181	4	negative
MAP3K1-->GLYCOLYSIS	MAP3K1--> MEK1/2--> ERK1/2--| BRAF--> GLYCOLYSIS	1.626	4	negative
MAP3K1-->GLYCOLYSIS	MAP3K1--> MAP2K6--> MAPK9--> TP53--| GLYCOLYSIS	1.696	4	negative
MAP3K1-->GLYCOLYSIS	MAP3K1--> MEK1/2--> GSK3B--> TP53--| GLYCOLYSIS	1.71	4	negative
MAP3K1-->IMMORTALITY	MAP3K1--> MAP2K4--> MAPK8--> MYC--| CDKN2A_P42771--| IMMORTALITY	1.502	5	positive
MAP3K1-->IMMORTALITY	MAP3K1--> MAP2K7--> MAPK8--> MYC--| CDKN2A_P42771--| IMMORTALITY	1.577	5	positive
MAP3K1-->IMMORTALITY	MAP3K1--> MAP2K4--> MAPK8--> AKT1--> TERT--> IMMORTALITY	1.631	5	positive
MAP3K1-->IMMORTALITY	MAP3K1--> MAP2K7--> MAPK8--> AKT1--> TERT--> IMMORTALITY	1.706	5	positive
MAP3K1-->IMMORTALITY	MAP3K1--> MAP2K4--> MAPK9--> MYC--| CDKN2A_P42771--| IMMORTALITY	1.728	5	positive
MAP3K1-->IMMORTALITY	MAP3K1--> MAP2K7--> MAPK9--> MYC--| CDKN2A_P42771--| IMMORTALITY	1.855	5	positive
MAP3K1-->IMMORTALITY	MAP3K1--> MEK1/2--> ERK1/2--> MYC--| CDKN2A_P42771--| IMMORTALITY	1.9	5	positive
MAP3K1-->IMMORTALITY	MAP3K1--> MEK1/2--> GSK3B--| MYC--| CDKN2A_P42771--| IMMORTALITY	1.998	5	negative
MAP3K1-->IMMORTALITY	MAP3K1--> MEK1/2--> ERK1/2--> CSNK2A1--> DAXX--| IMMORTALITY	2.285	5	negative
MAP3K1-->IMMORTALITY	MAP3K1--> MAP2K6--> MAPK9--> MYC--| CDKN2A_P42771--| IMMORTALITY	2.37	5	positive
MAP3K1-->INFLAMMATION	MAP3K1--> MAP2K4--> MAPK8--| NR3C1--> INFLAMMATION	1.123	4	negative
MAP3K1-->INFLAMMATION	MAP3K1--> MAP2K7--> MAPK8--| NR3C1--> INFLAMMATION	1.198	4	negative
MAP3K1-->INFLAMMATION	MAP3K1--> MEK1/2--> ERK1/2--| NR3C1--> INFLAMMATION	1.626	4	negative
MAP3K1-->INFLAMMATION	MAP3K1--> MEK1/2--> GSK3B--| NR3C1--> INFLAMMATION	1.905	4	negative
MAP3K1-->INFLAMMATION	MAP3K1--> STAT3--> STAT1--| NFKB-P65/P50--> INFLAMMATION	1.939	4	negative
MAP3K1-->INFLAMMATION	MAP3K1--> MEK1/2--> GSK3B--> NFKB-P65/P50--> INFLAMMATION	2.033	4	positive
MAP3K1-->METASTASIS	MAP3K1--> STAT3--> HGF--> MET--> METASTASIS	1.548	4	positive
MAP3K1-->METASTASIS	MAP3K1--> MAP2K4--> JNK--| CTNNB1--> METASTASIS	1.553	4	negative
MAP3K1-->METASTASIS	MAP3K1--> MEK1/2--> GSK3B--| CTNNB1--> METASTASIS	1.578	4	negative
MAP3K1-->METASTASIS	MAP3K1--> MAP2K7--> JNK--| CTNNB1--> METASTASIS	1.628	4	negative
MAP3K1-->METASTASIS	MAP3K1--> MAP2K4--| RXRA--| CTNNB1--> METASTASIS	1.893	4	positive
MAP3K1-->METASTASIS	MAP3K1--> MEK1/2--> MAPK1--> PTTG1--> METASTASIS	2.041	4	positive
MAP3K1-->METASTASIS	MAP3K1--> MEK1/2--> MAPK3--> PTTG1--> METASTASIS	2.111	4	positive
MAP3K1-->PROLIFERATION	MAP3K1--> MEK1/2--> ERK1/2--> PROLIFERATION	0.826	3	positive
MAP3K1-->PROLIFERATION	MAP3K1--> STAT3--> PROLIFERATION	1.031	2	positive
MAP3K1-->PROLIFERATION	MAP3K1--> STAT3--> STAT1--| PROLIFERATION	1.369	3	negative
AKT1-->ANGIOGENESIS	AKT1--? OR--> MTOR--> STAT3--> VEGFA--> ANGIOGENESIS	0.916	4	unknown
AKT1-->ANGIOGENESIS	AKT1--| FOXO1--| STAT3--> VEGFA--> ANGIOGENESIS	1.148	4	positive
AKT1-->ANGIOGENESIS	AKT1--| GSK3B--| JUN--> TGFB1--> ANGIOGENESIS	1.253	4	positive
AKT1-->ANGIOGENESIS	AKT1--| PTPN1--| STAT3--> VEGFA--> ANGIOGENESIS	1.313	4	positive
AKT1-->ANGIOGENESIS	AKT1--| PTPN1--> SRC--> TGFA--> ANGIOGENESIS	1.565	4	negative
AKT1-->ANGIOGENESIS	AKT1--| NR3C1--| JUN--> TGFB1--> ANGIOGENESIS	1.601	4	positive
AKT1-->ANGIOGENESIS	AKT1--| IRAK1--> STAT3--> VEGFA--> ANGIOGENESIS	1.62	4	negative
AKT1-->ANGIOGENESIS	AKT1--| DAB2IP--| STAT3--> VEGFA--> ANGIOGENESIS	1.767	4	positive
AKT1-->ANGIOGENESIS	AKT1--| GSK3A--| JUN--> TGFB1--> ANGIOGENESIS	1.832	4	positive
AKT1-->ANGIOGENESIS	AKT1--| KHSRP--> SRC--> TGFA--> ANGIOGENESIS	2.092	4	negative
AKT1-->CELL_DEATH	AKT1--| FOXO--> CELL_DEATH	0.403	2	negative
AKT1-->CELL_DEATH	AKT1--| YAP1--| CELL_DEATH	0.742	2	positive
AKT1-->CELL_DEATH	AKT1--> HK2--| CELL_DEATH	0.915	2	negative
AKT1-->DIFFERENTIATION	AKT1--> CTNNB1--> LEF1--> DIFFERENTIATION	0.617	3	positive
AKT1-->DIFFERENTIATION	AKT1--> EP300--> DIFFERENTIATION	0.618	2	positive
AKT1-->DIFFERENTIATION	AKT1--| AR--> DIFFERENTIATION	0.749	2	negative
AKT1-->DIFFERENTIATION	AKT1--> CTNNB1--> NOTCH1--> DIFFERENTIATION	0.788	3	positive
AKT1-->DIFFERENTIATION	AKT1--| EZH2--[] POLYCOMB REPRESSIVE COMPLEX 2--| DIFFERENTIATION	0.819	3	positive
AKT1-->DIFFERENTIATION	AKT1--> MDM2--| EP300--> DIFFERENTIATION	0.826	3	negative
AKT1-->DIFFERENTIATION	AKT1--> CTNNB1--> EP300--> DIFFERENTIATION	0.829	3	positive
AKT1-->DIFFERENTIATION	AKT1--> EP300--> MYOD1--> DIFFERENTIATION	0.944	3	positive
AKT1-->DIFFERENTIATION	AKT1--| SMAD3--| MYOD1--> DIFFERENTIATION	0.987	3	positive
AKT1-->DIFFERENTIATION	AKT1--| GSK3B--> NOTCH1--> DIFFERENTIATION	1	3	negative
AKT1-->DIFFERENTIATION	AKT1--| GSK3B--> CEBPB--> DIFFERENTIATION	1.011	3	negative
AKT1-->DIFFERENTIATION	AKT1--> MDM2--> NOTCH1--> DIFFERENTIATION	1.028	3	positive
AKT1-->DIFFERENTIATION	AKT1--| GSK3B--> CEBPA--> DIFFERENTIATION	1.07	3	negative
AKT1-->DIFFERENTIATION	AKT1--| SMAD3--| CEBPB--> DIFFERENTIATION	1.102	3	positive
AKT1-->DIFFERENTIATION	AKT1--> CTNNB1--> MYOD1--> DIFFERENTIATION	1.18	3	positive
AKT1-->DIFFERENTIATION	AKT1--> GATA1--> RUNX1--> DIFFERENTIATION	1.184	3	positive
AKT1-->DIFFERENTIATION	AKT1--| SMAD3--> NOTCH1--> DIFFERENTIATION	1.186	3	negative
AKT1-->DIFFERENTIATION	AKT1--> GATA1--| SPI1--> DIFFERENTIATION	1.211	3	negative
AKT1-->DIFFERENTIATION	AKT1--| EZH2--> AR--> DIFFERENTIATION	1.235	3	negative
AKT1-->DIFFERENTIATION	AKT1--| GATA2--| SPI1--> DIFFERENTIATION	1.241	3	positive
AKT1-->DIFFERENTIATION	AKT1--> EP300--> MN1--| DIFFERENTIATION	1.255	3	negative
AKT1-->DIFFERENTIATION	AKT1--| NR3C1--| AR--> DIFFERENTIATION	1.264	3	positive
AKT1-->DIFFERENTIATION	AKT1--| SMAD3--| CEBPA--> DIFFERENTIATION	1.322	3	positive
AKT1-->DIFFERENTIATION	AKT1--| GSK3A--| NOTCH1--> DIFFERENTIATION	1.332	3	positive
AKT1-->DIFFERENTIATION	AKT1--| NR3C1--> CEBPA--> DIFFERENTIATION	1.373	3	negative
AKT1-->DIFFERENTIATION	AKT1--| NR3C1--> CEBPB--> DIFFERENTIATION	1.377	3	negative
AKT1-->DIFFERENTIATION	AKT1--| EZH2--| HOXA9--| DIFFERENTIATION	1.381	3	negative
AKT1-->DIFFERENTIATION	AKT1--| GATA2--> ETV2--> DIFFERENTIATION	1.416	3	negative
AKT1-->DIFFERENTIATION	AKT1--| PHB2--| MYOD1--> DIFFERENTIATION	1.454	3	positive
AKT1-->DIFFERENTIATION	AKT1--> CDK2--| MYOD1--> DIFFERENTIATION	1.484	3	negative
AKT1-->DIFFERENTIATION	AKT1--| DAB2IP--| AR--> DIFFERENTIATION	1.529	3	positive
AKT1-->DIFFERENTIATION	AKT1--| PRKAA1--| EP300--> DIFFERENTIATION	1.617	3	positive
AKT1-->DIFFERENTIATION	AKT1--> CDK2--> CEBPB--> DIFFERENTIATION	1.629	3	positive
AKT1-->DIFFERENTIATION	AKT1--> CDK2--> OR--? SF3B1--> DIFFERENTIATION	1.678	3	unknown
AKT1-->DIFFERENTIATION	AKT1--| SKI--| EP300--> DIFFERENTIATION	1.736	3	positive
AKT1-->DIFFERENTIATION	AKT1--> CDK2--> OR--| RUNX1--> DIFFERENTIATION	1.789	3	unknown
AKT1-->DNA_REPAIR	AKT1--> BRCA1--> DNA_REPAIR	0.813	2	positive
AKT1-->DNA_REPAIR	AKT1--> BRCA1--> MRE11/RAD50/NBS1--> DNA_REPAIR	1.029	3	positive
AKT1-->DNA_REPAIR	AKT1--| CHEK1--> RAD51--> DNA_REPAIR	1.053	3	negative
AKT1-->DNA_REPAIR	AKT1--| CHEK1--> BLM--> DNA_REPAIR	1.099	3	negative
AKT1-->DNA_REPAIR	AKT1--| GSK3B--| UNG--> DNA_REPAIR	1.263	3	positive
AKT1-->DNA_REPAIR	AKT1--> CDK2--> BRCA1--> DNA_REPAIR	1.329	3	positive
AKT1-->DNA_REPAIR	AKT1--> ILF3--[] NF90-NF45--> DNA_REPAIR	1.364	3	positive
AKT1-->DNA_REPAIR	AKT1--| GSK3A--| UNG--> DNA_REPAIR	1.442	3	positive
AKT1-->GLYCOLYSIS	AKT1--> OR--? PFKFB2--> GLYCOLYSIS	0.66	2	unknown
AKT1-->GLYCOLYSIS	AKT1--| BRAF--> GLYCOLYSIS	0.826	2	negative
AKT1-->GLYCOLYSIS	AKT1--> HK2--> GLYCOLYSIS	0.915	2	positive
AKT1-->IMMORTALITY	AKT1--> TERT--> IMMORTALITY	0.599	2	positive
AKT1-->IMMORTALITY	AKT1--| MAP3K5--> DAXX--| IMMORTALITY	0.702	3	positive
AKT1-->IMMORTALITY	AKT1--> BMI1--| CDKN2A_P42771--| IMMORTALITY	1.528	3	positive
AKT1-->INFLAMMATION	AKT1--> IKK-COMPLEX--> NFKB-P65/P50--> INFLAMMATION	0.806	3	positive
AKT1-->INFLAMMATION	AKT1--> CHUK--| NFKB-P65/P50--> INFLAMMATION	0.81	3	negative
AKT1-->INFLAMMATION	AKT1--| NR3C1--> INFLAMMATION	0.824	2	negative
AKT1-->INFLAMMATION	AKT1--| GSK3B--| NR3C1--> INFLAMMATION	0.951	3	positive
AKT1-->INFLAMMATION	AKT1--| GSK3B--> NFKB-P65/P50--> INFLAMMATION	1.079	3	negative
AKT1-->INFLAMMATION	AKT1--| AR--| NR3C1--> INFLAMMATION	1.189	3	positive
AKT1-->INFLAMMATION	AKT1--| NR3C1--> IRAK3--| INFLAMMATION	1.49	3	positive
AKT1-->INFLAMMATION	AKT1--> CDK2--> NR3C1--> INFLAMMATION	1.72	3	positive
AKT1-->METASTASIS	AKT1--> CTNNB1--> METASTASIS	0.535	2	positive
AKT1-->METASTASIS	AKT1--| GSK3B--| CTNNB1--> METASTASIS	0.624	3	positive
AKT1-->METASTASIS	AKT1--| PTPN1--| MET--> METASTASIS	0.937	3	positive
AKT1-->METASTASIS	AKT1--| YAP1--> CTNNB1--> METASTASIS	1.227	3	negative
AKT1-->METASTASIS	AKT1--| DAB2IP--| CTNNB1--> METASTASIS	1.524	3	positive
AKT1-->PROLIFERATION	AKT1--> PROLIFERATION	0.3	1	positive
AKT1-->PROLIFERATION	AKT1--? OR--> MTOR--> PROLIFERATION	0.377	2	unknown
AKT1-->PROLIFERATION	AKT1--| CDKN1B--| PROLIFERATION	0.462	2	positive
AKT1-->PROLIFERATION	AKT1--> CTNNB1--> PROLIFERATION	0.535	2	positive
AKT1-->PROLIFERATION	AKT1--> CREB1_P16220--> PROLIFERATION	0.571	2	positive
AKT1-->PROLIFERATION	AKT1--| RAC1--> PROLIFERATION	0.593	2	negative
AKT1-->PROLIFERATION	AKT1--> MTORC1--> PROLIFERATION	0.61	2	positive
AKT1-->PROLIFERATION	AKT1--| YAP1--> PROLIFERATION	0.742	2	negative
AKT1-->PROLIFERATION	AKT1--| AR--> PROLIFERATION	0.749	2	negative
AKT1-->PROLIFERATION	AKT1--? HMOX1--> PROLIFERATION	0.773	2	unknown
OBSCN-->ANGIOGENESIS	OBSCN--> ANK2--> CACNA1A--> CALCIUM(2+)--> PRKCA--| EGFR--> STAT3--> VEGFA--> ANGIOGENESIS	2.72	8	negative
OBSCN-->ANGIOGENESIS	OBSCN--> ANK2--> CACNA1B--> CALCIUM(2+)--> PRKCA--| EGFR--> STAT3--> VEGFA--> ANGIOGENESIS	2.72	8	negative
OBSCN-->ANGIOGENESIS	OBSCN--> ANK2--> CACNA1A--> CALCIUM(2+)--> PRKCA--? SRC--> STAT3--> VEGFA--> ANGIOGENESIS	2.848	8	unknown
OBSCN-->ANGIOGENESIS	OBSCN--> ANK2--> CACNA1B--> CALCIUM(2+)--> PRKCA--? SRC--> STAT3--> VEGFA--> ANGIOGENESIS	2.848	8	unknown
OBSCN-->ANGIOGENESIS	OBSCN--> ANK2--> CACNA1A--> CALCIUM(2+)--> CAMK2A--| EGFR--> STAT3--> VEGFA--> ANGIOGENESIS	2.951	8	negative
OBSCN-->ANGIOGENESIS	OBSCN--> ANK2--> CACNA1B--> CALCIUM(2+)--> CAMK2A--| EGFR--> STAT3--> VEGFA--> ANGIOGENESIS	2.951	8	negative
OBSCN-->ANGIOGENESIS	OBSCN--> ANK2--> CACNA1A--> CALCIUM(2+)--> CAMK2G--| EGFR--> STAT3--> VEGFA--> ANGIOGENESIS	2.957	8	negative
OBSCN-->ANGIOGENESIS	OBSCN--> ANK2--> CACNA1B--> CALCIUM(2+)--> CAMK2G--| EGFR--> STAT3--> VEGFA--> ANGIOGENESIS	2.957	8	negative
OBSCN-->ANGIOGENESIS	OBSCN--> ANK2--> CACNA1A--> CALCIUM(2+)--> PRKCA--| EGLN2--| HIF1A--> VEGFA--> ANGIOGENESIS	3.003	8	positive
OBSCN-->ANGIOGENESIS	OBSCN--> ANK2--> CACNA1B--> CALCIUM(2+)--> PRKCA--| EGLN2--| HIF1A--> VEGFA--> ANGIOGENESIS	3.003	8	positive
OBSCN-->ANGIOGENESIS	OBSCN--> ANK2--> CACNA1B--> CALCIUM(2+)--> PRKCA--? SRC--> TGFA--> ANGIOGENESIS	3.073	7	unknown
OBSCN-->ANGIOGENESIS	OBSCN--> ANK2--> CACNA1A--> CALCIUM(2+)--> PRKCA--? SRC--> TGFA--> ANGIOGENESIS	3.073	7	unknown
OBSCN-->ANGIOGENESIS	OBSCN--> ANK2--> CACNA1A--> CALCIUM(2+)--> PRKCZ--| GSK3B--| JUN--> TGFB1--> ANGIOGENESIS	3.12	8	positive
OBSCN-->ANGIOGENESIS	OBSCN--> ANK2--> CACNA1B--> CALCIUM(2+)--> PRKCZ--| GSK3B--| JUN--> TGFB1--> ANGIOGENESIS	3.12	8	positive
OBSCN-->ANGIOGENESIS	OBSCN--> ANK2--> CACNA1A--> CALCIUM(2+)--> PRKCZ--> RELA--> JUN--> TGFB1--> ANGIOGENESIS	3.181	8	positive
OBSCN-->ANGIOGENESIS	OBSCN--> ANK2--> CACNA1B--> CALCIUM(2+)--> PRKCZ--> RELA--> JUN--> TGFB1--> ANGIOGENESIS	3.181	8	positive
OBSCN-->ANGIOGENESIS	OBSCN--> ANK2--> CACNA1A--> CALCIUM(2+)--> PRKCA--| GSK3B--| JUN--> TGFB1--> ANGIOGENESIS	3.365	8	positive
OBSCN-->ANGIOGENESIS	OBSCN--> ANK2--> CACNA1B--> CALCIUM(2+)--> PRKCA--| GSK3B--| JUN--> TGFB1--> ANGIOGENESIS	3.365	8	positive
OBSCN-->ANGIOGENESIS	OBSCN--> ANK2--> CACNA1A--> CALCIUM(2+)--> PRKCZ--> NFKB-P65/P50--> JUN--> TGFB1--> ANGIOGENESIS	3.406	8	positive
OBSCN-->ANGIOGENESIS	OBSCN--> ANK2--> CACNA1B--> CALCIUM(2+)--> PRKCZ--> NFKB-P65/P50--> JUN--> TGFB1--> ANGIOGENESIS	3.406	8	positive
OBSCN-->ANGIOGENESIS	OBSCN--> ANK2--> CACNA1A--> CALCIUM(2+)--> PRKCA--| PTPN6--| STAT3--> VEGFA--> ANGIOGENESIS	3.41	8	positive
OBSCN-->ANGIOGENESIS	OBSCN--> ANK2--> CACNA1B--> CALCIUM(2+)--> PRKCA--| PTPN6--| STAT3--> VEGFA--> ANGIOGENESIS	3.41	8	positive
OBSCN-->ANGIOGENESIS	OBSCN--> ANK2--> PPP2R5A--> TGFBR1--> RHOA--> MAPK8--> JUN--> TGFB1--> ANGIOGENESIS	3.443	8	positive
OBSCN-->ANGIOGENESIS	OBSCN--> ANK2--> CACNA1A--> CALCIUM(2+)--> CAPN1--> GSK3B--| JUN--> TGFB1--> ANGIOGENESIS	3.457	8	negative
OBSCN-->ANGIOGENESIS	OBSCN--> ANK2--> CACNA1B--> CALCIUM(2+)--> CAPN1--> GSK3B--| JUN--> TGFB1--> ANGIOGENESIS	3.457	8	negative
OBSCN-->ANGIOGENESIS	OBSCN--> ANK2--> PPP2R5A--> TGFBR1--> SMAD3--[] SMAD3/SMAD4--> JUN--> TGFB1--> ANGIOGENESIS	3.523	8	positive
OBSCN-->ANGIOGENESIS	OBSCN--> ANK2--> PPP2R5A--> TGFBR1--> SMAD3--[] SMAD3/PIAS3--| STAT3--> VEGFA--> ANGIOGENESIS	3.547	8	negative
OBSCN-->ANGIOGENESIS	OBSCN--> ANK2--> PPP2R5A--> TGFBR1--> RHOA--> MAPK8--> STAT3--> VEGFA--> ANGIOGENESIS	3.555	8	positive
OBSCN-->ANGIOGENESIS	OBSCN--> ANK2--> PPP2R5A--> TGFBR1--> TRAF6--> IRAK1--> STAT3--> VEGFA--> ANGIOGENESIS	3.648	8	positive
OBSCN-->ANGIOGENESIS	OBSCN--> ANK2--> CACNA1A--> CALCIUM(2+)--> PRKCA--? PTPN11--| OR--> SRC--> TGFA--> ANGIOGENESIS	3.682	8	unknown
OBSCN-->ANGIOGENESIS	OBSCN--> ANK2--> CACNA1B--> CALCIUM(2+)--> PRKCA--? PTPN11--| OR--> SRC--> TGFA--> ANGIOGENESIS	3.682	8	unknown
OBSCN-->ANGIOGENESIS	OBSCN--> ANK2--> CACNA1A--> CALCIUM(2+)--> PRKCA--? RPL10--| JUN--> TGFB1--> ANGIOGENESIS	3.757	8	unknown
OBSCN-->ANGIOGENESIS	OBSCN--> ANK2--> CACNA1B--> CALCIUM(2+)--> PRKCA--? RPL10--| JUN--> TGFB1--> ANGIOGENESIS	3.757	8	unknown
OBSCN-->ANGIOGENESIS	OBSCN--> ANK2--> CACNA1A--> CALCIUM(2+)--> PRKCA--| GSK3A--| JUN--> TGFB1--> ANGIOGENESIS	3.779	8	positive
OBSCN-->ANGIOGENESIS	OBSCN--> ANK2--> CACNA1B--> CALCIUM(2+)--> PRKCA--| GSK3A--| JUN--> TGFB1--> ANGIOGENESIS	3.779	8	positive
OBSCN-->ANGIOGENESIS	OBSCN--> ANK2--> CACNA1A--> CALCIUM(2+)--> PRKCA--| PTPN6--> SRC--> TGFA--> ANGIOGENESIS	3.782	8	negative
OBSCN-->ANGIOGENESIS	OBSCN--> ANK2--> CACNA1B--> CALCIUM(2+)--> PRKCA--| PTPN6--> SRC--> TGFA--> ANGIOGENESIS	3.782	8	negative
OBSCN-->ANGIOGENESIS	OBSCN--> ANK2--> CACNA1A--> CALCIUM(2+)--> PRKCA--| PTPN12--| SRC--> TGFA--> ANGIOGENESIS	3.83	8	positive
OBSCN-->ANGIOGENESIS	OBSCN--> ANK2--> CACNA1B--> CALCIUM(2+)--> PRKCA--| PTPN12--| SRC--> TGFA--> ANGIOGENESIS	3.83	8	positive
OBSCN-->ANGIOGENESIS	OBSCN--> ANK2--> PPP2R5A--> TGFBR1--> RAC1--> MAPK8--> JUN--> TGFB1--> ANGIOGENESIS	3.936	8	positive
OBSCN-->ANGIOGENESIS	OBSCN--> ANK2--> CACNA1A--> CALCIUM(2+)--> CAPN1--> GSK3A--| JUN--> TGFB1--> ANGIOGENESIS	3.942	8	negative
OBSCN-->ANGIOGENESIS	OBSCN--> ANK2--> CACNA1B--> CALCIUM(2+)--> CAPN1--> GSK3A--| JUN--> TGFB1--> ANGIOGENESIS	3.942	8	negative
OBSCN-->ANGIOGENESIS	OBSCN--> ANK2--> PPP2R5A--> TGFBR1--> RAC1--> MAPK8--> STAT3--> VEGFA--> ANGIOGENESIS	4.048	8	positive
OBSCN-->ANGIOGENESIS	OBSCN--> ANK2--> PPP2R5A--> TGFBR1--> RAC1--> MAPK9--> JUN--> TGFB1--> ANGIOGENESIS	4.108	8	positive
OBSCN-->ANGIOGENESIS	OBSCN--> ANK2--> PPP2R5A--> TGFBR1--> RAC1--> MAPK9--> STAT3--> VEGFA--> ANGIOGENESIS	4.255	8	positive
OBSCN-->ANGIOGENESIS	OBSCN--> ANK2--> PPP2R5A--> TGFBR1--> RAC1--> PAK2--> JUN--> TGFB1--> ANGIOGENESIS	4.467	8	positive
OBSCN-->ANGIOGENESIS	OBSCN--> ANK2--> PPP2R5A--> TGFBR1--> VPS39--| SMAD3/SMAD4--> JUN--> TGFB1--> ANGIOGENESIS	4.59	8	negative
OBSCN-->CELL_DEATH	OBSCN--> ANK2--> CACNA1A--> CALCIUM(2+)--> PRKCA--> NFE2L2--| CELL_DEATH	2.4	6	negative
OBSCN-->CELL_DEATH	OBSCN--> ANK2--> CACNA1B--> CALCIUM(2+)--> PRKCA--> NFE2L2--| CELL_DEATH	2.4	6	negative
OBSCN-->CELL_DEATH	OBSCN--> ANK2--> CACNA1A--> CALCIUM(2+)--> PRKCZ--> NFKB-P65/P50--| CELL_DEATH	2.447	6	negative
OBSCN-->CELL_DEATH	OBSCN--> ANK2--> CACNA1B--> CALCIUM(2+)--> PRKCZ--> NFKB-P65/P50--| CELL_DEATH	2.447	6	negative
OBSCN-->CELL_DEATH	OBSCN--> ANK2--> CACNA1A--> CALCIUM(2+)--> PRKCA--> TP53--> CELL_DEATH	2.517	6	positive
OBSCN-->CELL_DEATH	OBSCN--> ANK2--> CACNA1B--> CALCIUM(2+)--> PRKCA--> TP53--> CELL_DEATH	2.517	6	positive
OBSCN-->CELL_DEATH	OBSCN--> ANK2--> CACNA1A--> CALCIUM(2+)--> PRKCA--> BCL2--| CELL_DEATH	2.583	6	negative
OBSCN-->CELL_DEATH	OBSCN--> ANK2--> CACNA1B--> CALCIUM(2+)--> PRKCA--> BCL2--| CELL_DEATH	2.583	6	negative
OBSCN-->CELL_DEATH	OBSCN--> ANK2--> PPP2R5A--> TGFBR1--> SMAD3--| FOXA1--> CELL_DEATH	3.176	6	negative
OBSCN-->CELL_DEATH	OBSCN--> ANK2--> PPP2R5A--> TGFBR1--> TRAF6--| HK2--| CELL_DEATH	3.634	6	positive
OBSCN-->DIFFERENTIATION	OBSCN--> ANK2--> CACNA1A--> CALCIUM(2+)--> S100A9--> OR--| DIFFERENTIATION	1.952	5	unknown
OBSCN-->DIFFERENTIATION	OBSCN--> ANK2--> CACNA1A--> CALCIUM(2+)--> S100A9--> TLR4--> DIFFERENTIATION	2.447	6	positive
OBSCN-->DIFFERENTIATION	OBSCN--> ANK2--> CACNA1B--> CALCIUM(2+)--> S100A9--> TLR4--> DIFFERENTIATION	2.447	6	positive
OBSCN-->DIFFERENTIATION	OBSCN--> ANK2--> CACNA1A--> CALCIUM(2+)--> S100A8--| TLR4--> DIFFERENTIATION	2.456	6	negative
OBSCN-->DIFFERENTIATION	OBSCN--> ANK2--> CACNA1B--> CALCIUM(2+)--> S100A8--| TLR4--> DIFFERENTIATION	2.456	6	negative
OBSCN-->DIFFERENTIATION	OBSCN--> ANK2--> CACNA1A--> CALCIUM(2+)--> PRKCA--| MYOD1--> DIFFERENTIATION	2.573	6	negative
OBSCN-->DIFFERENTIATION	OBSCN--> ANK2--> CACNA1B--> CALCIUM(2+)--> PRKCA--| MYOD1--> DIFFERENTIATION	2.573	6	negative
OBSCN-->DIFFERENTIATION	OBSCN--> ANK2--> CACNA1A--> CALCIUM(2+)--> CAMK2A--> CEBPB--> DIFFERENTIATION	2.601	6	positive
OBSCN-->DIFFERENTIATION	OBSCN--> ANK2--> CACNA1B--> CALCIUM(2+)--> CAMK2A--> CEBPB--> DIFFERENTIATION	2.601	6	positive
OBSCN-->DIFFERENTIATION	OBSCN--> ANK2--> PPP2R5A--> TGFBR1--> SMAD3--| MYOD1--> DIFFERENTIATION	2.774	6	negative
OBSCN-->DIFFERENTIATION	OBSCN--> ANK2--> PPP2R5A--> TGFBR1--> SMAD3--| CEBPB--> DIFFERENTIATION	2.889	6	negative
OBSCN-->DIFFERENTIATION	OBSCN--> ANK2--> PPP2R5A--> TGFBR1--> SMAD3--> NOTCH1--> DIFFERENTIATION	2.973	6	positive
OBSCN-->DIFFERENTIATION	OBSCN--> ANK2--> PPP2R5A--> TGFBR1--> SMAD3--| CEBPA--> DIFFERENTIATION	3.109	6	negative
OBSCN-->DNA_REPAIR	OBSCN--> ANK2--> CACNA1B--> CALCIUM(2+)--> PRKCA--> TP53--> MLH1--> DNA_REPAIR	2.965	7	positive
OBSCN-->DNA_REPAIR	OBSCN--> ANK2--> CACNA1A--> CALCIUM(2+)--> PRKCA--> TP53--> MLH1--> DNA_REPAIR	2.965	7	positive
OBSCN-->DNA_REPAIR	OBSCN--> ANK2--> CACNA1B--> CALCIUM(2+)--> PRKCA--> TP53--> PMS2--> DNA_REPAIR	2.986	7	positive
OBSCN-->DNA_REPAIR	OBSCN--> ANK2--> CACNA1A--> CALCIUM(2+)--> PRKCA--> TP53--> PMS2--> DNA_REPAIR	2.986	7	positive
OBSCN-->DNA_REPAIR	OBSCN--> ANK2--> CACNA1B--> CALCIUM(2+)--> CALCINEURIN--> NFATC2--> NF90-NF45--> DNA_REPAIR	3.074	7	positive
OBSCN-->DNA_REPAIR	OBSCN--> ANK2--> CACNA1A--> CALCIUM(2+)--> CALCINEURIN--> NFATC2--> NF90-NF45--> DNA_REPAIR	3.074	7	positive
OBSCN-->DNA_REPAIR	OBSCN--> ANK2--> CACNA1B--> CALCIUM(2+)--> PPP3CA--> NFATC2--> NF90-NF45--> DNA_REPAIR	3.09	7	positive
OBSCN-->DNA_REPAIR	OBSCN--> ANK2--> CACNA1A--> CALCIUM(2+)--> PPP3CA--> NFATC2--> NF90-NF45--> DNA_REPAIR	3.09	7	positive
OBSCN-->DNA_REPAIR	OBSCN--> ANK2--> CACNA1B--> CALCIUM(2+)--> PRKCZ--| GSK3B--| UNG--> DNA_REPAIR	3.13	7	positive
OBSCN-->DNA_REPAIR	OBSCN--> ANK2--> CACNA1A--> CALCIUM(2+)--> PRKCZ--| GSK3B--| UNG--> DNA_REPAIR	3.13	7	positive
OBSCN-->DNA_REPAIR	OBSCN--> ANK2--> CACNA1B--> CALCIUM(2+)--> PRKCA--> TP53--> OGG1--> DNA_REPAIR	3.144	7	positive
OBSCN-->DNA_REPAIR	OBSCN--> ANK2--> CACNA1A--> CALCIUM(2+)--> PRKCA--> TP53--> OGG1--> DNA_REPAIR	3.144	7	positive
OBSCN-->DNA_REPAIR	OBSCN--> ANK2--> CACNA1B--> CALCIUM(2+)--> PRKCA--| GSK3B--| UNG--> DNA_REPAIR	3.375	7	positive
OBSCN-->DNA_REPAIR	OBSCN--> ANK2--> CACNA1A--> CALCIUM(2+)--> PRKCA--| GSK3B--| UNG--> DNA_REPAIR	3.375	7	positive
OBSCN-->DNA_REPAIR	OBSCN--> ANK2--> CACNA1B--> CALCIUM(2+)--> PRKCA--| GSK3A--| UNG--> DNA_REPAIR	3.389	7	positive
OBSCN-->DNA_REPAIR	OBSCN--> ANK2--> CACNA1A--> CALCIUM(2+)--> PRKCA--| GSK3A--| UNG--> DNA_REPAIR	3.389	7	positive
OBSCN-->DNA_REPAIR	OBSCN--> ANK2--> CACNA1B--> CALCIUM(2+)--> CAPN1--> GSK3B--| UNG--> DNA_REPAIR	3.467	7	negative
OBSCN-->DNA_REPAIR	OBSCN--> ANK2--> CACNA1A--> CALCIUM(2+)--> CAPN1--> GSK3B--| UNG--> DNA_REPAIR	3.467	7	negative
OBSCN-->DNA_REPAIR	OBSCN--> ANK2--> CACNA1B--> CALCIUM(2+)--> CAPN1--> GSK3A--| UNG--> DNA_REPAIR	3.552	7	negative
OBSCN-->DNA_REPAIR	OBSCN--> ANK2--> CACNA1A--> CALCIUM(2+)--> CAPN1--> GSK3A--| UNG--> DNA_REPAIR	3.552	7	negative
OBSCN-->DNA_REPAIR	OBSCN--> ANK2--> PPP2R5A--> TGFBR1--> PI3K--> AKT--> BRCA1--> DNA_REPAIR	3.961	7	positive
OBSCN-->GLYCOLYSIS	OBSCN--> ANK2--> CACNA1A--> CALCIUM(2+)--> PRKCA--> PFKFB2--> GLYCOLYSIS	2.446	6	positive
OBSCN-->GLYCOLYSIS	OBSCN--> ANK2--> CACNA1B--> CALCIUM(2+)--> PRKCA--> PFKFB2--> GLYCOLYSIS	2.446	6	positive
OBSCN-->GLYCOLYSIS	OBSCN--> ANK2--> CACNA1A--> CALCIUM(2+)--> CALM1--> CAMKK2--> AMPK--> GLYCOLYSIS	2.508	7	positive
OBSCN-->GLYCOLYSIS	OBSCN--> ANK2--> CACNA1B--> CALCIUM(2+)--> CALM1--> CAMKK2--> AMPK--> GLYCOLYSIS	2.508	7	positive
OBSCN-->GLYCOLYSIS	OBSCN--> ANK2--> CACNA1A--> CALCIUM(2+)--> PRKCA--> TP53--| GLYCOLYSIS	2.517	6	negative
OBSCN-->GLYCOLYSIS	OBSCN--> ANK2--> CACNA1B--> CALCIUM(2+)--> PRKCA--> TP53--| GLYCOLYSIS	2.517	6	negative
OBSCN-->GLYCOLYSIS	OBSCN--> ANK2--> CACNA1A--> CALCIUM(2+)--> PRKCZ--| GSK3B--> TP53--| GLYCOLYSIS	2.623	7	positive
OBSCN-->GLYCOLYSIS	OBSCN--> ANK2--> CACNA1B--> CALCIUM(2+)--> PRKCZ--| GSK3B--> TP53--| GLYCOLYSIS	2.623	7	positive
OBSCN-->GLYCOLYSIS	OBSCN--> ANK2--> CACNA1A--> CALCIUM(2+)--> PRKCA--| EGLN2--| HIF1A--> GLYCOLYSIS	2.73	7	positive
OBSCN-->GLYCOLYSIS	OBSCN--> ANK2--> CACNA1B--> CALCIUM(2+)--> PRKCA--| EGLN2--| HIF1A--> GLYCOLYSIS	2.73	7	positive
OBSCN-->GLYCOLYSIS	OBSCN--> ANK2--> CACNA1A--> CALCIUM(2+)--> PRKCA--? SRC--> KRAS--> GLYCOLYSIS	2.732	7	unknown
OBSCN-->GLYCOLYSIS	OBSCN--> ANK2--> CACNA1B--> CALCIUM(2+)--> PRKCA--? SRC--> KRAS--> GLYCOLYSIS	2.732	7	unknown
OBSCN-->GLYCOLYSIS	OBSCN--> ANK2--> CACNA1A--> CALCIUM(2+)--> CALM3--> CAMKK2--> AMPK--> GLYCOLYSIS	2.748	7	positive
OBSCN-->GLYCOLYSIS	OBSCN--> ANK2--> CACNA1B--> CALCIUM(2+)--> CALM3--> CAMKK2--> AMPK--> GLYCOLYSIS	2.748	7	positive
OBSCN-->GLYCOLYSIS	OBSCN--> ANK2--> CACNA1A--> CALCIUM(2+)--> PRKCA--| CREBBP--> TP53--| GLYCOLYSIS	2.783	7	positive
OBSCN-->GLYCOLYSIS	OBSCN--> ANK2--> CACNA1B--> CALCIUM(2+)--> PRKCA--| CREBBP--> TP53--| GLYCOLYSIS	2.783	7	positive
OBSCN-->GLYCOLYSIS	OBSCN--> ANK2--> CACNA1A--> CALCIUM(2+)--> CALM2--> CAMKK2--> AMPK--> GLYCOLYSIS	2.785	7	positive
OBSCN-->GLYCOLYSIS	OBSCN--> ANK2--> CACNA1B--> CALCIUM(2+)--> CALM2--> CAMKK2--> AMPK--> GLYCOLYSIS	2.785	7	positive
OBSCN-->GLYCOLYSIS	OBSCN--> ANK2--> CACNA1A--> CALCIUM(2+)--> CAPN1--> CDK5/CDK5R1--> TP53--| GLYCOLYSIS	2.834	7	negative
OBSCN-->GLYCOLYSIS	OBSCN--> ANK2--> CACNA1B--> CALCIUM(2+)--> CAPN1--> CDK5/CDK5R1--> TP53--| GLYCOLYSIS	2.834	7	negative
OBSCN-->GLYCOLYSIS	OBSCN--> ANK2--> CACNA1A--> CALCIUM(2+)--> PRKCA--| GSK3B--> TP53--| GLYCOLYSIS	2.868	7	positive
OBSCN-->GLYCOLYSIS	OBSCN--> ANK2--> CACNA1B--> CALCIUM(2+)--> PRKCA--| GSK3B--> TP53--| GLYCOLYSIS	2.868	7	positive
OBSCN-->GLYCOLYSIS	OBSCN--> ANK2--> CACNA1A--> CALCIUM(2+)--> PRKCA--| DDX5--> TP53--| GLYCOLYSIS	2.916	7	positive
OBSCN-->GLYCOLYSIS	OBSCN--> ANK2--> CACNA1B--> CALCIUM(2+)--> PRKCA--| DDX5--> TP53--| GLYCOLYSIS	2.916	7	positive
OBSCN-->GLYCOLYSIS	OBSCN--> ANK2--> CACNA1A--> CALCIUM(2+)--> PRKCZ--> STK11--> TP53--| GLYCOLYSIS	2.923	7	negative
OBSCN-->GLYCOLYSIS	OBSCN--> ANK2--> CACNA1B--> CALCIUM(2+)--> PRKCZ--> STK11--> TP53--| GLYCOLYSIS	2.923	7	negative
OBSCN-->GLYCOLYSIS	OBSCN--> ANK2--> CACNA1A--> CALCIUM(2+)--> CAPN1--> GSK3B--> TP53--| GLYCOLYSIS	2.96	7	negative
OBSCN-->GLYCOLYSIS	OBSCN--> ANK2--> CACNA1B--> CALCIUM(2+)--> CAPN1--> GSK3B--> TP53--| GLYCOLYSIS	2.96	7	negative
OBSCN-->GLYCOLYSIS	OBSCN--> ANK2--> CACNA1A--> CALCIUM(2+)--> PRKCA--? PTPN11--> KRAS--> GLYCOLYSIS	2.994	7	unknown
OBSCN-->GLYCOLYSIS	OBSCN--> ANK2--> CACNA1B--> CALCIUM(2+)--> PRKCA--? PTPN11--> KRAS--> GLYCOLYSIS	2.994	7	unknown
OBSCN-->GLYCOLYSIS	OBSCN--> ANK2--> CACNA1A--> CALCIUM(2+)--> PRKCZ--> STK11--> AMPK--> GLYCOLYSIS	3.026	7	positive
OBSCN-->GLYCOLYSIS	OBSCN--> ANK2--> CACNA1B--> CALCIUM(2+)--> PRKCZ--> STK11--> AMPK--> GLYCOLYSIS	3.026	7	positive
OBSCN-->GLYCOLYSIS	OBSCN--> ANK2--> PPP2R5A--> TGFBR1--> RHOA--> MAPK8--> TP53--| GLYCOLYSIS	3.074	7	negative
OBSCN-->GLYCOLYSIS	OBSCN--> ANK2--> PPP2R5A--> TGFBR1--> SHC1--> SOS1--> KRAS--> GLYCOLYSIS	3.15	7	positive
OBSCN-->GLYCOLYSIS	OBSCN--> ANK2--> CACNA1A--> CALCIUM(2+)--> PPP3CA--> BAD--> TP53--| GLYCOLYSIS	3.156	7	negative
OBSCN-->GLYCOLYSIS	OBSCN--> ANK2--> CACNA1B--> CALCIUM(2+)--> PPP3CA--> BAD--> TP53--| GLYCOLYSIS	3.156	7	negative
OBSCN-->GLYCOLYSIS	OBSCN--> ANK2--> CACNA1A--> CALCIUM(2+)--> PRKCA--> TP53--| HK2--> GLYCOLYSIS	3.157	7	negative
OBSCN-->GLYCOLYSIS	OBSCN--> ANK2--> CACNA1B--> CALCIUM(2+)--> PRKCA--> TP53--| HK2--> GLYCOLYSIS	3.157	7	negative
OBSCN-->GLYCOLYSIS	OBSCN--> ANK2--> CACNA1A--> CALCIUM(2+)--> PRKCA--| CBL--| FLT3--> GLYCOLYSIS	3.159	7	positive
OBSCN-->GLYCOLYSIS	OBSCN--> ANK2--> CACNA1B--> CALCIUM(2+)--> PRKCA--| CBL--| FLT3--> GLYCOLYSIS	3.159	7	positive
OBSCN-->GLYCOLYSIS	OBSCN--> ANK2--> CACNA1A--> CALCIUM(2+)--> CALCINEURIN--> BAD--> TP53--| GLYCOLYSIS	3.209	7	negative
OBSCN-->GLYCOLYSIS	OBSCN--> ANK2--> CACNA1B--> CALCIUM(2+)--> CALCINEURIN--> BAD--> TP53--| GLYCOLYSIS	3.209	7	negative
OBSCN-->GLYCOLYSIS	OBSCN--> ANK2--> CACNA1A--> CALCIUM(2+)--> PRKCA--| HES1--| FLT3--> GLYCOLYSIS	3.398	7	positive
OBSCN-->GLYCOLYSIS	OBSCN--> ANK2--> CACNA1B--> CALCIUM(2+)--> PRKCA--| HES1--| FLT3--> GLYCOLYSIS	3.398	7	positive
OBSCN-->GLYCOLYSIS	OBSCN--> ANK2--> PPP2R5A--> TGFBR1--> SMAD3--| MYC--> HK2--> GLYCOLYSIS	3.493	7	negative
OBSCN-->GLYCOLYSIS	OBSCN--> ANK2--> PPP2R5A--> TGFBR1--> RAC1--> MAPK8--> TP53--| GLYCOLYSIS	3.567	7	negative
OBSCN-->GLYCOLYSIS	OBSCN--> ANK2--> PPP2R5A--> TGFBR1--> TRAF6--| HK2--> GLYCOLYSIS	3.634	6	negative
OBSCN-->GLYCOLYSIS	OBSCN--> ANK2--> PPP2R5A--> TGFBR1--> PI3K--> AKT--> HEXOKINASE--> GLYCOLYSIS	3.728	7	positive
OBSCN-->GLYCOLYSIS	OBSCN--> ANK2--> PPP2R5A--> TGFBR1--> RAC1--> MAPK9--> TP53--| GLYCOLYSIS	3.753	7	negative
OBSCN-->GLYCOLYSIS	OBSCN--> ANK2--> PPP2R5A--> TGFBR1--> TRAF6--| HK2--| ALPHA-D-GLUCOSE--> GLYCOLYSIS	3.834	7	positive
OBSCN-->GLYCOLYSIS	OBSCN--> ANK2--> PPP2R5A--> TGFBR1--> PI3K--> AKT--> HK2--> GLYCOLYSIS	3.961	7	positive
OBSCN-->GLYCOLYSIS	OBSCN--> ANK2--> PPP2R5A--> TGFBR1--> PI3K--> AKT--> OR--? PFKFB2--> GLYCOLYSIS	3.961	7	unknown
OBSCN-->GLYCOLYSIS	OBSCN--> ANK2--> PPP2R5A--> TGFBR1--> PI3K--> AKT--| BRAF--> GLYCOLYSIS	3.961	7	negative
OBSCN-->GLYCOLYSIS	OBSCN--> ANK2--> PPP2R5A--> TGFBR1--> PI3K--| BAD--> TP53--| GLYCOLYSIS	4.363	7	positive
OBSCN-->IMMORTALITY	OBSCN--> ANK2--> CACNA1A--> CALCIUM(2+)--> PRKCZ--| GSK3B--| MYC--| CDKN2A_P42771--| IMMORTALITY	2.911	8	positive
OBSCN-->IMMORTALITY	OBSCN--> ANK2--> CACNA1B--> CALCIUM(2+)--> PRKCZ--| GSK3B--| MYC--| CDKN2A_P42771--| IMMORTALITY	2.911	8	positive
OBSCN-->IMMORTALITY	OBSCN--> ANK2--> CACNA1B--> CALCIUM(2+)--> PRKCA--? SRC--| TERT--> IMMORTALITY	2.927	7	unknown
OBSCN-->IMMORTALITY	OBSCN--> ANK2--> CACNA1A--> CALCIUM(2+)--> PRKCA--? SRC--| TERT--> IMMORTALITY	2.927	7	unknown
OBSCN-->IMMORTALITY	OBSCN--> ANK2--> CACNA1A--> CALCIUM(2+)--> PRKCZ--? TRAF2--> MAP3K5--> DAXX--| IMMORTALITY	2.968	8	unknown
OBSCN-->IMMORTALITY	OBSCN--> ANK2--> CACNA1B--> CALCIUM(2+)--> PRKCZ--? TRAF2--> MAP3K5--> DAXX--| IMMORTALITY	2.968	8	unknown
OBSCN-->IMMORTALITY	OBSCN--> ANK2--> CACNA1B--> CALCIUM(2+)--> PRKCZ--> IKBKB--| CDKN2A_P42771--| IMMORTALITY	3.011	7	positive
OBSCN-->IMMORTALITY	OBSCN--> ANK2--> CACNA1A--> CALCIUM(2+)--> PRKCZ--> IKBKB--| CDKN2A_P42771--| IMMORTALITY	3.011	7	positive
OBSCN-->IMMORTALITY	OBSCN--> ANK2--> PPP2R5A--> TGFBR1--> SMAD3--| MYC--| CDKN2A_P42771--| IMMORTALITY	3.096	7	negative
OBSCN-->IMMORTALITY	OBSCN--> ANK2--> CACNA1A--> CALCIUM(2+)--> PRKCA--| OR--? OR--> RAF1--| MAP3K5--> DAXX--| IMMORTALITY	3.132	8	unknown
OBSCN-->IMMORTALITY	OBSCN--> ANK2--> CACNA1B--> CALCIUM(2+)--> PRKCA--| OR--? OR--> RAF1--| MAP3K5--> DAXX--| IMMORTALITY	3.132	8	unknown
OBSCN-->IMMORTALITY	OBSCN--> ANK2--> CACNA1A--> CALCIUM(2+)--> PRKCA--| GSK3B--| MYC--| CDKN2A_P42771--| IMMORTALITY	3.156	8	positive
OBSCN-->IMMORTALITY	OBSCN--> ANK2--> CACNA1B--> CALCIUM(2+)--> PRKCA--| GSK3B--| MYC--| CDKN2A_P42771--| IMMORTALITY	3.156	8	positive
OBSCN-->IMMORTALITY	OBSCN--> ANK2--> CACNA1A--> CALCIUM(2+)--> CDH2--> CDON/SPAG9--? MAP3K5--> DAXX--| IMMORTALITY	3.225	8	unknown
OBSCN-->IMMORTALITY	OBSCN--> ANK2--> CACNA1B--> CALCIUM(2+)--> CDH2--> CDON/SPAG9--? MAP3K5--> DAXX--| IMMORTALITY	3.225	8	unknown
OBSCN-->IMMORTALITY	OBSCN--> ANK2--> CACNA1A--> CALCIUM(2+)--> CAPN1--> GSK3B--| MYC--| CDKN2A_P42771--| IMMORTALITY	3.248	8	negative
OBSCN-->IMMORTALITY	OBSCN--> ANK2--> CACNA1B--> CALCIUM(2+)--> CAPN1--> GSK3B--| MYC--| CDKN2A_P42771--| IMMORTALITY	3.248	8	negative
OBSCN-->IMMORTALITY	OBSCN--> ANK2--> CACNA1A--> CALCIUM(2+)--> CDH2--> CDON--? MAP3K5--> DAXX--| IMMORTALITY	3.275	8	unknown
OBSCN-->IMMORTALITY	OBSCN--> ANK2--> CACNA1B--> CALCIUM(2+)--> CDH2--> CDON--? MAP3K5--> DAXX--| IMMORTALITY	3.275	8	unknown
OBSCN-->IMMORTALITY	OBSCN--> ANK2--> PPP2R5A--> TGFBR1--> SMAD3--[] SMAD3/SMAD4--| MYC--| CDKN2A_P42771--| IMMORTALITY	3.364	8	negative
OBSCN-->IMMORTALITY	OBSCN--> ANK2--> PPP2R5A--> TGFBR1--> ZFYVE9--> SMAD3--| MYC--| CDKN2A_P42771--| IMMORTALITY	3.378	8	negative
OBSCN-->IMMORTALITY	OBSCN--> ANK2--> PPP2R5A--> TGFBR1--> SMAD2--> SMAD4--| MYC--| CDKN2A_P42771--| IMMORTALITY	3.386	8	negative
OBSCN-->IMMORTALITY	OBSCN--> ANK2--> CACNA1A--> CALCIUM(2+)--> PRKCA--? PTPN11--> MAP3K5--> DAXX--| IMMORTALITY	3.396	8	unknown
OBSCN-->IMMORTALITY	OBSCN--> ANK2--> CACNA1B--> CALCIUM(2+)--> PRKCA--? PTPN11--> MAP3K5--> DAXX--| IMMORTALITY	3.396	8	unknown
OBSCN-->IMMORTALITY	OBSCN--> ANK2--> CACNA1A--> CALCIUM(2+)--> CDH15--> CDON--? MAP3K5--> DAXX--| IMMORTALITY	3.399	8	unknown
OBSCN-->IMMORTALITY	OBSCN--> ANK2--> CACNA1B--> CALCIUM(2+)--> CDH15--> CDON--? MAP3K5--> DAXX--| IMMORTALITY	3.399	8	unknown
OBSCN-->IMMORTALITY	OBSCN--> ANK2--> PPP2R5A--> TGFBR1--> SMAD3--> SMAD4--| MYC--| CDKN2A_P42771--| IMMORTALITY	3.405	8	negative
OBSCN-->IMMORTALITY	OBSCN--> ANK2--> CACNA1A--> CALCIUM(2+)--> PRKCA--| GSK3A--| MYC--| CDKN2A_P42771--| IMMORTALITY	3.449	8	positive
OBSCN-->IMMORTALITY	OBSCN--> ANK2--> CACNA1B--> CALCIUM(2+)--> PRKCA--| GSK3A--| MYC--| CDKN2A_P42771--| IMMORTALITY	3.449	8	positive
OBSCN-->IMMORTALITY	OBSCN--> ANK2--> CACNA1A--> CALCIUM(2+)--> PRKCA--? SRC--> AKT--> TERT--> IMMORTALITY	3.464	8	unknown
OBSCN-->IMMORTALITY	OBSCN--> ANK2--> CACNA1B--> CALCIUM(2+)--> PRKCA--? SRC--> AKT--> TERT--> IMMORTALITY	3.464	8	unknown
OBSCN-->IMMORTALITY	OBSCN--> ANK2--> CACNA1A--> CALCIUM(2+)--> PRKCA--? PTPN11--| OR--> SRC--| TERT--> IMMORTALITY	3.536	8	unknown
OBSCN-->IMMORTALITY	OBSCN--> ANK2--> CACNA1B--> CALCIUM(2+)--> PRKCA--? PTPN11--| OR--> SRC--| TERT--> IMMORTALITY	3.536	8	unknown
OBSCN-->IMMORTALITY	OBSCN--> ANK2--> CACNA1A--> CALCIUM(2+)--> CAMK2G--> MAP3K7--> IKBKB--| CDKN2A_P42771--| IMMORTALITY	3.55	8	positive
OBSCN-->IMMORTALITY	OBSCN--> ANK2--> CACNA1B--> CALCIUM(2+)--> CAMK2G--> MAP3K7--> IKBKB--| CDKN2A_P42771--| IMMORTALITY	3.55	8	positive
OBSCN-->IMMORTALITY	OBSCN--> ANK2--> CACNA1A--> CALCIUM(2+)--> PRKCA--? SRC--> IKBKB--| CDKN2A_P42771--| IMMORTALITY	3.557	8	unknown
OBSCN-->IMMORTALITY	OBSCN--> ANK2--> CACNA1B--> CALCIUM(2+)--> PRKCA--? SRC--> IKBKB--| CDKN2A_P42771--| IMMORTALITY	3.557	8	unknown
OBSCN-->IMMORTALITY	OBSCN--> ANK2--> CACNA1A--> CALCIUM(2+)--> CALM1--> CAMKK1--> AKT--> TERT--> IMMORTALITY	3.584	8	positive
OBSCN-->IMMORTALITY	OBSCN--> ANK2--> CACNA1B--> CALCIUM(2+)--> CALM1--> CAMKK1--> AKT--> TERT--> IMMORTALITY	3.584	8	positive
OBSCN-->IMMORTALITY	OBSCN--> ANK2--> PPP2R5A--> TGFBR1--> RHOA--> MAPK8--> MYC--| CDKN2A_P42771--| IMMORTALITY	3.586	8	positive
OBSCN-->IMMORTALITY	OBSCN--> ANK2--> CACNA1A--> CALCIUM(2+)--> CAPN1--> GSK3A--| MYC--| CDKN2A_P42771--| IMMORTALITY	3.612	8	negative
OBSCN-->IMMORTALITY	OBSCN--> ANK2--> CACNA1B--> CALCIUM(2+)--> CAPN1--> GSK3A--| MYC--| CDKN2A_P42771--| IMMORTALITY	3.612	8	negative
OBSCN-->IMMORTALITY	OBSCN--> ANK2--> CACNA1A--> CALCIUM(2+)--> PRKCA--| PTPN6--> SRC--| TERT--> IMMORTALITY	3.636	8	positive
OBSCN-->IMMORTALITY	OBSCN--> ANK2--> CACNA1B--> CALCIUM(2+)--> PRKCA--| PTPN6--> SRC--| TERT--> IMMORTALITY	3.636	8	positive
OBSCN-->IMMORTALITY	OBSCN--> ANK2--> CACNA1A--> CALCIUM(2+)--> PRKCA--| PTPN12--| SRC--| TERT--> IMMORTALITY	3.684	8	negative
OBSCN-->IMMORTALITY	OBSCN--> ANK2--> CACNA1B--> CALCIUM(2+)--> PRKCA--| PTPN12--| SRC--| TERT--> IMMORTALITY	3.684	8	negative
OBSCN-->IMMORTALITY	OBSCN--> ANK2--> PPP2R5A--> TGFBR1--> TRAF6--> MAP3K7--> IKBKB--| CDKN2A_P42771--| IMMORTALITY	3.719	8	positive
OBSCN-->IMMORTALITY	OBSCN--> ANK2--> CACNA1A--> CALCIUM(2+)--> PRKCA--| GSK3A--| AKT--> TERT--> IMMORTALITY	3.73	8	positive
OBSCN-->IMMORTALITY	OBSCN--> ANK2--> CACNA1B--> CALCIUM(2+)--> PRKCA--| GSK3A--| AKT--> TERT--> IMMORTALITY	3.73	8	positive
OBSCN-->IMMORTALITY	OBSCN--> ANK2--> CACNA1A--> CALCIUM(2+)--> CALM3--> CAMKK1--> AKT--> TERT--> IMMORTALITY	3.735	8	positive
OBSCN-->IMMORTALITY	OBSCN--> ANK2--> CACNA1B--> CALCIUM(2+)--> CALM3--> CAMKK1--> AKT--> TERT--> IMMORTALITY	3.735	8	positive
OBSCN-->IMMORTALITY	OBSCN--> ANK2--> CACNA1A--> CALCIUM(2+)--> CALM2--> CAMKK1--> AKT--> TERT--> IMMORTALITY	3.826	8	positive
OBSCN-->IMMORTALITY	OBSCN--> ANK2--> CACNA1B--> CALCIUM(2+)--> CALM2--> CAMKK1--> AKT--> TERT--> IMMORTALITY	3.826	8	positive
OBSCN-->IMMORTALITY	OBSCN--> ANK2--> CACNA1A--> CALCIUM(2+)--> CAPN1--> GSK3A--| AKT--> TERT--> IMMORTALITY	3.893	8	negative
OBSCN-->IMMORTALITY	OBSCN--> ANK2--> CACNA1B--> CALCIUM(2+)--> CAPN1--> GSK3A--| AKT--> TERT--> IMMORTALITY	3.893	8	negative
OBSCN-->IMMORTALITY	OBSCN--> ANK2--> PPP2R5A--> TGFBR1--> PIK3R1--> PIK3CA--> AKT--> TERT--> IMMORTALITY	3.955	8	positive
OBSCN-->IMMORTALITY	OBSCN--> ANK2--> PPP2R5A--> TGFBR1--> PI3K--> AKT--> TERT--> IMMORTALITY	3.961	7	positive
OBSCN-->IMMORTALITY	OBSCN--> ANK2--> PPP2R5A--> TGFBR1--> PIK3R1--[] PI3K--> AKT--> TERT--> IMMORTALITY	3.975	8	positive
OBSCN-->IMMORTALITY	OBSCN--> ANK2--> PPP2R5A--> TGFBR1--> TRAF6--> MAP3K14--> IKBKB--| CDKN2A_P42771--| IMMORTALITY	4.011	8	positive
OBSCN-->IMMORTALITY	OBSCN--> ANK2--> CACNA1A--> CALCIUM(2+)--> PRKCA--> NKX3-1--| AKT--> TERT--> IMMORTALITY	4.064	8	negative
OBSCN-->IMMORTALITY	OBSCN--> ANK2--> CACNA1B--> CALCIUM(2+)--> PRKCA--> NKX3-1--| AKT--> TERT--> IMMORTALITY	4.064	8	negative
OBSCN-->IMMORTALITY	OBSCN--> ANK2--> PPP2R5A--> TGFBR1--> RAC1--> MAPK8--> MYC--| CDKN2A_P42771--| IMMORTALITY	4.079	8	positive
OBSCN-->IMMORTALITY	OBSCN--> ANK2--> PPP2R5A--> TGFBR1--> PI3K--> PIP3--> AKT--> TERT--> IMMORTALITY	4.119	8	positive
OBSCN-->IMMORTALITY	OBSCN--> ANK2--> PPP2R5A--> TGFBR1--> PI3K--> AKT--| MAP3K5--> DAXX--| IMMORTALITY	4.127	8	positive
OBSCN-->IMMORTALITY	OBSCN--> ANK2--> PPP2R5A--> TGFBR1--> RAC1--> MAPK9--> MYC--| CDKN2A_P42771--| IMMORTALITY	4.427	8	positive
OBSCN-->IMMORTALITY	OBSCN--> ANK2--> PPP2R5A--> TGFBR1--> VPS39--| SMAD3/SMAD4--| MYC--| CDKN2A_P42771--| IMMORTALITY	4.431	8	positive
OBSCN-->IMMORTALITY	OBSCN--> ANK2--> PPP2R5A--> TGFBR1--> VPS39--| SMAD4--| MYC--| CDKN2A_P42771--| IMMORTALITY	4.47	8	positive
OBSCN-->IMMORTALITY	OBSCN--> ANK2--> PPP2R5A--> TGFBR1--> PI3K--> AKT--> BMI1--| CDKN2A_P42771--| IMMORTALITY	4.568	8	positive
OBSCN-->IMMORTALITY	OBSCN--> ANK2--> PPP2R5A--> TGFBR1--| EEF1A1--[] MTORC2--> AKT--> TERT--> IMMORTALITY	4.87	8	negative
OBSCN-->INFLAMMATION	OBSCN--> ANK2--> CACNA1A--> CALCIUM(2+)--> PRKCZ--> NFKB-P65/P50--> INFLAMMATION	2.447	6	positive
OBSCN-->INFLAMMATION	OBSCN--> ANK2--> CACNA1B--> CALCIUM(2+)--> PRKCZ--> NFKB-P65/P50--> INFLAMMATION	2.447	6	positive
OBSCN-->INFLAMMATION	OBSCN--> ANK2--> CACNA1A--> CALCIUM(2+)--> PRKCZ--> IKBKB--? OR--| NFKB-P65/P50--> INFLAMMATION	2.556	7	unknown
OBSCN-->INFLAMMATION	OBSCN--> ANK2--> CACNA1B--> CALCIUM(2+)--> PRKCZ--> IKBKB--? OR--| NFKB-P65/P50--> INFLAMMATION	2.556	7	unknown
OBSCN-->INFLAMMATION	OBSCN--> ANK2--> CACNA1A--> CALCIUM(2+)--> PRKCZ--> RELA--[] NFKB-P65/P50--> INFLAMMATION	2.621	7	positive
OBSCN-->INFLAMMATION	OBSCN--> ANK2--> CACNA1B--> CALCIUM(2+)--> PRKCZ--> RELA--[] NFKB-P65/P50--> INFLAMMATION	2.621	7	positive
OBSCN-->INFLAMMATION	OBSCN--> ANK2--> CACNA1A--> CALCIUM(2+)--> CALCINEURIN--> NFATC1--> IL6--> INFLAMMATION	2.729	7	positive
OBSCN-->INFLAMMATION	OBSCN--> ANK2--> CACNA1B--> CALCIUM(2+)--> CALCINEURIN--> NFATC1--> IL6--> INFLAMMATION	2.729	7	positive
OBSCN-->INFLAMMATION	OBSCN--> ANK2--> CACNA1A--> CALCIUM(2+)--> PPP3CA--> NFATC1--> IL6--> INFLAMMATION	2.731	7	positive
OBSCN-->INFLAMMATION	OBSCN--> ANK2--> CACNA1B--> CALCIUM(2+)--> PPP3CA--> NFATC1--> IL6--> INFLAMMATION	2.731	7	positive
OBSCN-->INFLAMMATION	OBSCN--> ANK2--> CACNA1A--> CALCIUM(2+)--> PRKCZ--> RELA--> IL6--> INFLAMMATION	2.738	7	positive
OBSCN-->INFLAMMATION	OBSCN--> ANK2--> CACNA1B--> CALCIUM(2+)--> PRKCZ--> RELA--> IL6--> INFLAMMATION	2.738	7	positive
OBSCN-->INFLAMMATION	OBSCN--> ANK2--> CACNA1A--> CALCIUM(2+)--> CALCINEURIN--> NFATC1--> PTGS2--> INFLAMMATION	2.803	7	positive
OBSCN-->INFLAMMATION	OBSCN--> ANK2--> CACNA1B--> CALCIUM(2+)--> CALCINEURIN--> NFATC1--> PTGS2--> INFLAMMATION	2.803	7	positive
OBSCN-->INFLAMMATION	OBSCN--> ANK2--> CACNA1A--> CALCIUM(2+)--> PPP3CA--> NFATC1--> PTGS2--> INFLAMMATION	2.805	7	positive
OBSCN-->INFLAMMATION	OBSCN--> ANK2--> CACNA1B--> CALCIUM(2+)--> PPP3CA--> NFATC1--> PTGS2--> INFLAMMATION	2.805	7	positive
OBSCN-->INFLAMMATION	OBSCN--> ANK2--> CACNA1A--> CALCIUM(2+)--> PRKCZ--| GSK3B--| NR3C1--> INFLAMMATION	2.818	7	positive
OBSCN-->INFLAMMATION	OBSCN--> ANK2--> CACNA1B--> CALCIUM(2+)--> PRKCZ--| GSK3B--| NR3C1--> INFLAMMATION	2.818	7	positive
OBSCN-->INFLAMMATION	OBSCN--> ANK2--> CACNA1A--> CALCIUM(2+)--> PRKCZ--| GSK3B--> NFKB-P65/P50--> INFLAMMATION	2.946	7	negative
OBSCN-->INFLAMMATION	OBSCN--> ANK2--> CACNA1B--> CALCIUM(2+)--> PRKCZ--| GSK3B--> NFKB-P65/P50--> INFLAMMATION	2.946	7	negative
OBSCN-->INFLAMMATION	OBSCN--> ANK2--> CACNA1A--> CALCIUM(2+)--> CALCINEURIN--> NFATC2--> IL6--> INFLAMMATION	2.962	7	positive
OBSCN-->INFLAMMATION	OBSCN--> ANK2--> CACNA1B--> CALCIUM(2+)--> CALCINEURIN--> NFATC2--> IL6--> INFLAMMATION	2.962	7	positive
OBSCN-->INFLAMMATION	OBSCN--> ANK2--> CACNA1A--> CALCIUM(2+)--> PPP3CA--> NFATC2--> IL6--> INFLAMMATION	2.978	7	positive
OBSCN-->INFLAMMATION	OBSCN--> ANK2--> CACNA1B--> CALCIUM(2+)--> PPP3CA--> NFATC2--> IL6--> INFLAMMATION	2.978	7	positive
OBSCN-->INFLAMMATION	OBSCN--> ANK2--> CACNA1A--> CALCIUM(2+)--> CALCINEURIN--> NFATC2--> PTGS2--> INFLAMMATION	2.984	7	positive
OBSCN-->INFLAMMATION	OBSCN--> ANK2--> CACNA1B--> CALCIUM(2+)--> CALCINEURIN--> NFATC2--> PTGS2--> INFLAMMATION	2.984	7	positive
OBSCN-->INFLAMMATION	OBSCN--> ANK2--> CACNA1A--> CALCIUM(2+)--> CAMK2G--> STAT1--| NFKB-P65/P50--> INFLAMMATION	2.998	7	negative
OBSCN-->INFLAMMATION	OBSCN--> ANK2--> CACNA1B--> CALCIUM(2+)--> CAMK2G--> STAT1--| NFKB-P65/P50--> INFLAMMATION	2.998	7	negative
OBSCN-->INFLAMMATION	OBSCN--> ANK2--> CACNA1A--> CALCIUM(2+)--> PPP3CA--> NFATC2--> PTGS2--> INFLAMMATION	3	7	positive
OBSCN-->INFLAMMATION	OBSCN--> ANK2--> CACNA1B--> CALCIUM(2+)--> PPP3CA--> NFATC2--> PTGS2--> INFLAMMATION	3	7	positive
OBSCN-->INFLAMMATION	OBSCN--> ANK2--> CACNA1A--> CALCIUM(2+)--> PRKCA--| GSK3B--| NR3C1--> INFLAMMATION	3.063	7	positive
OBSCN-->INFLAMMATION	OBSCN--> ANK2--> CACNA1B--> CALCIUM(2+)--> PRKCA--| GSK3B--| NR3C1--> INFLAMMATION	3.063	7	positive
OBSCN-->INFLAMMATION	OBSCN--> ANK2--> CACNA1A--> CALCIUM(2+)--> PPP3CA--> NFATC4--> PTGS2--> INFLAMMATION	3.136	7	positive
OBSCN-->INFLAMMATION	OBSCN--> ANK2--> CACNA1B--> CALCIUM(2+)--> PPP3CA--> NFATC4--> PTGS2--> INFLAMMATION	3.136	7	positive
OBSCN-->INFLAMMATION	OBSCN--> ANK2--> CACNA1A--> CALCIUM(2+)--> CAPN1--> GSK3B--| NR3C1--> INFLAMMATION	3.155	7	negative
OBSCN-->INFLAMMATION	OBSCN--> ANK2--> CACNA1B--> CALCIUM(2+)--> CAPN1--> GSK3B--| NR3C1--> INFLAMMATION	3.155	7	negative
OBSCN-->INFLAMMATION	OBSCN--> ANK2--> CACNA1A--> CALCIUM(2+)--> CALCINEURIN--> NFATC3--> IL6--> INFLAMMATION	3.162	7	positive
OBSCN-->INFLAMMATION	OBSCN--> ANK2--> CACNA1B--> CALCIUM(2+)--> CALCINEURIN--> NFATC3--> IL6--> INFLAMMATION	3.162	7	positive
OBSCN-->INFLAMMATION	OBSCN--> ANK2--> CACNA1A--> CALCIUM(2+)--> CALCINEURIN--> NFATC3--> PTGS2--> INFLAMMATION	3.166	7	positive
OBSCN-->INFLAMMATION	OBSCN--> ANK2--> CACNA1B--> CALCIUM(2+)--> CALCINEURIN--> NFATC3--> PTGS2--> INFLAMMATION	3.166	7	positive
OBSCN-->INFLAMMATION	OBSCN--> ANK2--> CACNA1A--> CALCIUM(2+)--> CALCINEURIN--> NFATC4--> PTGS2--> INFLAMMATION	3.167	7	positive
OBSCN-->INFLAMMATION	OBSCN--> ANK2--> CACNA1B--> CALCIUM(2+)--> CALCINEURIN--> NFATC4--> PTGS2--> INFLAMMATION	3.167	7	positive
OBSCN-->INFLAMMATION	OBSCN--> ANK2--> CACNA1A--> CALCIUM(2+)--> PRKCA--| GSK3B--> NFKB-P65/P50--> INFLAMMATION	3.191	7	negative
OBSCN-->INFLAMMATION	OBSCN--> ANK2--> CACNA1A--> CALCIUM(2+)--> PPP3CA--> NFATC3--> IL6--> INFLAMMATION	3.191	7	positive
OBSCN-->INFLAMMATION	OBSCN--> ANK2--> CACNA1B--> CALCIUM(2+)--> PRKCA--| GSK3B--> NFKB-P65/P50--> INFLAMMATION	3.191	7	negative
OBSCN-->INFLAMMATION	OBSCN--> ANK2--> CACNA1B--> CALCIUM(2+)--> PPP3CA--> NFATC3--> IL6--> INFLAMMATION	3.191	7	positive
OBSCN-->INFLAMMATION	OBSCN--> ANK2--> CACNA1A--> CALCIUM(2+)--> PRKCA--| NFATC1--> IL6--> INFLAMMATION	3.195	7	negative
OBSCN-->INFLAMMATION	OBSCN--> ANK2--> CACNA1A--> CALCIUM(2+)--> PPP3CA--> NFATC3--> PTGS2--> INFLAMMATION	3.195	7	positive
OBSCN-->INFLAMMATION	OBSCN--> ANK2--> CACNA1B--> CALCIUM(2+)--> PRKCA--| NFATC1--> IL6--> INFLAMMATION	3.195	7	negative
OBSCN-->INFLAMMATION	OBSCN--> ANK2--> CACNA1B--> CALCIUM(2+)--> PPP3CA--> NFATC3--> PTGS2--> INFLAMMATION	3.195	7	positive
OBSCN-->INFLAMMATION	OBSCN--> ANK2--> PPP2R5A--> TGFBR1--> RHOA--> MAPK8--| NR3C1--> INFLAMMATION	3.207	7	negative
OBSCN-->INFLAMMATION	OBSCN--> ANK2--> CACNA1A--> CALCIUM(2+)--> PRKCA--| NFATC1--> PTGS2--> INFLAMMATION	3.269	7	negative
OBSCN-->INFLAMMATION	OBSCN--> ANK2--> CACNA1B--> CALCIUM(2+)--> PRKCA--| NFATC1--> PTGS2--> INFLAMMATION	3.269	7	negative
OBSCN-->INFLAMMATION	OBSCN--> ANK2--> CACNA1A--> CALCIUM(2+)--> CAPN1--> GSK3B--> NFKB-P65/P50--> INFLAMMATION	3.283	7	positive
OBSCN-->INFLAMMATION	OBSCN--> ANK2--> CACNA1B--> CALCIUM(2+)--> CAPN1--> GSK3B--> NFKB-P65/P50--> INFLAMMATION	3.283	7	positive
OBSCN-->INFLAMMATION	OBSCN--> ANK2--> CACNA1A--> CALCIUM(2+)--> CAMK2A--> SRF--> IL6--> INFLAMMATION	3.307	7	positive
OBSCN-->INFLAMMATION	OBSCN--> ANK2--> CACNA1B--> CALCIUM(2+)--> CAMK2A--> SRF--> IL6--> INFLAMMATION	3.307	7	positive
OBSCN-->INFLAMMATION	OBSCN--> ANK2--> CACNA1A--> CALCIUM(2+)--> CAMK2A--> SRF--> PTGS2--> INFLAMMATION	3.329	7	positive
OBSCN-->INFLAMMATION	OBSCN--> ANK2--> CACNA1B--> CALCIUM(2+)--> CAMK2A--> SRF--> PTGS2--> INFLAMMATION	3.329	7	positive
OBSCN-->INFLAMMATION	OBSCN--> ANK2--> CACNA1A--> CALCIUM(2+)--> CDH8--> IRF3--> IL6--> INFLAMMATION	3.396	7	positive
OBSCN-->INFLAMMATION	OBSCN--> ANK2--> CACNA1B--> CALCIUM(2+)--> CDH8--> IRF3--> IL6--> INFLAMMATION	3.396	7	positive
OBSCN-->INFLAMMATION	OBSCN--> ANK2--> CACNA1A--> CALCIUM(2+)--> PRKCA--| HES1--| NR3C1--> INFLAMMATION	3.398	7	positive
OBSCN-->INFLAMMATION	OBSCN--> ANK2--> CACNA1B--> CALCIUM(2+)--> PRKCA--| HES1--| NR3C1--> INFLAMMATION	3.398	7	positive
OBSCN-->INFLAMMATION	OBSCN--> ANK2--> CACNA1A--> CALCIUM(2+)--> PRKCA--> OR--| SRF--> IL6--> INFLAMMATION	3.456	7	unknown
OBSCN-->INFLAMMATION	OBSCN--> ANK2--> CACNA1B--> CALCIUM(2+)--> PRKCA--> OR--| SRF--> IL6--> INFLAMMATION	3.456	7	unknown
OBSCN-->INFLAMMATION	OBSCN--> ANK2--> CACNA1A--> CALCIUM(2+)--> PRKCA--> OR--| SRF--> PTGS2--> INFLAMMATION	3.478	7	unknown
OBSCN-->INFLAMMATION	OBSCN--> ANK2--> CACNA1B--> CALCIUM(2+)--> PRKCA--> OR--| SRF--> PTGS2--> INFLAMMATION	3.478	7	unknown
OBSCN-->INFLAMMATION	OBSCN--> ANK2--> PPP2R5A--> TGFBR1--> RAC1--> MAPK8--| NR3C1--> INFLAMMATION	3.7	7	negative
OBSCN-->INFLAMMATION	OBSCN--> ANK2--> PPP2R5A--> TGFBR1--> PI3K--> AKT--| NR3C1--> INFLAMMATION	3.961	7	negative
OBSCN-->METASTASIS	OBSCN--> ANK2--> CACNA1A--> CALCIUM(2+)--> CDH1--> CTNNB1--> METASTASIS	1.988	6	positive
OBSCN-->METASTASIS	OBSCN--> ANK2--> CACNA1B--> CALCIUM(2+)--> CDH1--> CTNNB1--> METASTASIS	1.988	6	positive
OBSCN-->METASTASIS	OBSCN--> ANK2--> CACNA1A--> CALCIUM(2+)--> CDH3--> CTNNB1--> METASTASIS	2.09	6	positive
OBSCN-->METASTASIS	OBSCN--> ANK2--> CACNA1B--> CALCIUM(2+)--> CDH3--> CTNNB1--> METASTASIS	2.09	6	positive
OBSCN-->METASTASIS	OBSCN--> ANK2--> CACNA1A--> CALCIUM(2+)--> CDH2--> CTNNB1--> METASTASIS	2.155	6	positive
OBSCN-->METASTASIS	OBSCN--> ANK2--> CACNA1B--> CALCIUM(2+)--> CDH2--> CTNNB1--> METASTASIS	2.155	6	positive
OBSCN-->METASTASIS	OBSCN--> ANK2--> CACNA1A--> CALCIUM(2+)--> CDH5--> CTNNB1--> METASTASIS	2.216	6	positive
OBSCN-->METASTASIS	OBSCN--> ANK2--> CACNA1B--> CALCIUM(2+)--> CDH5--> CTNNB1--> METASTASIS	2.216	6	positive
OBSCN-->METASTASIS	OBSCN--> ANK2--> CACNA1A--> CALCIUM(2+)--> CDH8--> CTNNB1--> METASTASIS	2.278	6	positive
OBSCN-->METASTASIS	OBSCN--> ANK2--> CACNA1B--> CALCIUM(2+)--> CDH8--> CTNNB1--> METASTASIS	2.278	6	positive
OBSCN-->METASTASIS	OBSCN--> ANK2--> CACNA1B--> CALCIUM(2+)--> CDH11--> OR--? CTNNB1--> METASTASIS	2.296	6	unknown
OBSCN-->METASTASIS	OBSCN--> ANK2--> CACNA1A--> CALCIUM(2+)--> CDH17--> CTNNB1--> METASTASIS	2.3	6	positive
OBSCN-->METASTASIS	OBSCN--> ANK2--> CACNA1B--> CALCIUM(2+)--> CDH17--> CTNNB1--> METASTASIS	2.3	6	positive
OBSCN-->METASTASIS	OBSCN--> ANK2--> CACNA1A--> CALCIUM(2+)--> CDH15--> CTNNB1--> METASTASIS	2.31	6	positive
OBSCN-->METASTASIS	OBSCN--> ANK2--> CACNA1B--> CALCIUM(2+)--> CDH15--> CTNNB1--> METASTASIS	2.31	6	positive
OBSCN-->METASTASIS	OBSCN--> ANK2--> CACNA1A--> CALCIUM(2+)--> CDH10--> CTNNB1--> METASTASIS	2.349	6	positive
OBSCN-->METASTASIS	OBSCN--> ANK2--> CACNA1B--> CALCIUM(2+)--> CDH10--> CTNNB1--> METASTASIS	2.349	6	positive
OBSCN-->METASTASIS	OBSCN--> ANK2--> CACNA1A--> CALCIUM(2+)--> CDH9--> CTNNB1--> METASTASIS	2.349	6	positive
OBSCN-->METASTASIS	OBSCN--> ANK2--> CACNA1B--> CALCIUM(2+)--> CDH9--> CTNNB1--> METASTASIS	2.349	6	positive
OBSCN-->METASTASIS	OBSCN--> ANK2--> CACNA1A--> CALCIUM(2+)--> CDH7--> CTNNB1--> METASTASIS	2.363	6	positive
OBSCN-->METASTASIS	OBSCN--> ANK2--> CACNA1B--> CALCIUM(2+)--> CDH7--> CTNNB1--> METASTASIS	2.363	6	positive
OBSCN-->METASTASIS	OBSCN--> ANK2--> CACNA1A--> CALCIUM(2+)--> CDH6--> CTNNB1--> METASTASIS	2.364	6	positive
OBSCN-->METASTASIS	OBSCN--> ANK2--> CACNA1B--> CALCIUM(2+)--> CDH6--> CTNNB1--> METASTASIS	2.364	6	positive
OBSCN-->METASTASIS	OBSCN--> ANK2--> CACNA1A--> CALCIUM(2+)--> CDH18--> CTNNB1--> METASTASIS	2.365	6	positive
OBSCN-->METASTASIS	OBSCN--> ANK2--> CACNA1B--> CALCIUM(2+)--> CDH18--> CTNNB1--> METASTASIS	2.365	6	positive
OBSCN-->METASTASIS	OBSCN--> ANK2--> CACNA1A--> CALCIUM(2+)--> CDH24--> CTNNB1--> METASTASIS	2.374	6	positive
OBSCN-->METASTASIS	OBSCN--> ANK2--> CACNA1B--> CALCIUM(2+)--> CDH24--> CTNNB1--> METASTASIS	2.374	6	positive
OBSCN-->METASTASIS	OBSCN--> ANK2--> CACNA1A--> CALCIUM(2+)--> PRKCA--> EZR--> METASTASIS	2.396	6	positive
OBSCN-->METASTASIS	OBSCN--> ANK2--> CACNA1B--> CALCIUM(2+)--> PRKCA--> EZR--> METASTASIS	2.396	6	positive
OBSCN-->METASTASIS	OBSCN--> ANK2--> CACNA1A--> CALCIUM(2+)--> PRKCA--> NFE2L2--> METASTASIS	2.4	6	positive
OBSCN-->METASTASIS	OBSCN--> ANK2--> CACNA1B--> CALCIUM(2+)--> PRKCA--> NFE2L2--> METASTASIS	2.4	6	positive
OBSCN-->METASTASIS	OBSCN--> ANK2--> CACNA1A--> CALCIUM(2+)--> CDH13--> CTNNB1--> METASTASIS	2.428	6	positive
OBSCN-->METASTASIS	OBSCN--> ANK2--> CACNA1B--> CALCIUM(2+)--> CDH13--> CTNNB1--> METASTASIS	2.428	6	positive
OBSCN-->METASTASIS	OBSCN--> ANK2--> CACNA1A--> CALCIUM(2+)--> CDH4--> CTNNB1--> METASTASIS	2.434	6	positive
OBSCN-->METASTASIS	OBSCN--> ANK2--> CACNA1B--> CALCIUM(2+)--> CDH4--> CTNNB1--> METASTASIS	2.434	6	positive
OBSCN-->METASTASIS	OBSCN--> ANK2--> CACNA1A--> CALCIUM(2+)--> CDH12--> CTNNB1--> METASTASIS	2.447	6	positive
OBSCN-->METASTASIS	OBSCN--> ANK2--> CACNA1B--> CALCIUM(2+)--> CDH12--> CTNNB1--> METASTASIS	2.447	6	positive
OBSCN-->METASTASIS	OBSCN--> ANK2--> CACNA1A--> CALCIUM(2+)--> CDH16--> CTNNB1--> METASTASIS	2.556	6	positive
OBSCN-->METASTASIS	OBSCN--> ANK2--> CACNA1B--> CALCIUM(2+)--> CDH16--> CTNNB1--> METASTASIS	2.556	6	positive
OBSCN-->METASTASIS	OBSCN--> ANK2--> CACNA1A--> CALCIUM(2+)--> CDH22--> CTNNB1--> METASTASIS	2.623	6	positive
OBSCN-->METASTASIS	OBSCN--> ANK2--> CACNA1B--> CALCIUM(2+)--> CDH22--> CTNNB1--> METASTASIS	2.623	6	positive
OBSCN-->METASTASIS	OBSCN--> ANK2--> CACNA1A--> CALCIUM(2+)--> CDH19--> CTNNB1--> METASTASIS	2.637	6	positive
OBSCN-->METASTASIS	OBSCN--> ANK2--> CACNA1B--> CALCIUM(2+)--> CDH19--> CTNNB1--> METASTASIS	2.637	6	positive
OBSCN-->METASTASIS	OBSCN--> ANK2--> CACNA1A--> CALCIUM(2+)--> CDH20--> CTNNB1--> METASTASIS	2.65	6	positive
OBSCN-->METASTASIS	OBSCN--> ANK2--> CACNA1B--> CALCIUM(2+)--> CDH20--> CTNNB1--> METASTASIS	2.65	6	positive
OBSCN-->METASTASIS	OBSCN--> ANK2--> CACNA1A--> CALCIUM(2+)--> CDH23--> CTNNB1--> METASTASIS	2.657	6	positive
OBSCN-->METASTASIS	OBSCN--> ANK2--> CACNA1B--> CALCIUM(2+)--> CDH23--> CTNNB1--> METASTASIS	2.657	6	positive
OBSCN-->METASTASIS	OBSCN--> ANK2--> CACNA1A--> CALCIUM(2+)--> PRKCA--| MET--> METASTASIS	2.699	6	negative
OBSCN-->METASTASIS	OBSCN--> ANK2--> CACNA1B--> CALCIUM(2+)--> PRKCA--| MET--> METASTASIS	2.699	6	negative
OBSCN-->METASTASIS	OBSCN--> ANK2--> CACNA1A--> CALCIUM(2+)--> CADHERINS--> CTNNB1--> METASTASIS	2.752	6	positive
OBSCN-->METASTASIS	OBSCN--> ANK2--> CACNA1B--> CALCIUM(2+)--> CADHERINS--> CTNNB1--> METASTASIS	2.752	6	positive
OBSCN-->METASTASIS	OBSCN--> ANK2--> PPP2R5A--> TGFBR1--> RHOA--> EZR--> METASTASIS	2.914	6	positive
OBSCN-->PROLIFERATION	OBSCN--> ANK2--> CACNA1B--> CALCIUM(2+)--> PRKCA--> PROLIFERATION	1.952	5	positive
OBSCN-->PROLIFERATION	OBSCN--> ANK2--> CACNA1A--> CALCIUM(2+)--> PRKCA--> PROLIFERATION	1.952	5	positive
OBSCN-->PROLIFERATION	OBSCN--> ANK2--> CACNA1A--> CALCIUM(2+)--> CDH1--> CTNNB1--> PROLIFERATION	1.988	6	positive
OBSCN-->PROLIFERATION	OBSCN--> ANK2--> CACNA1B--> CALCIUM(2+)--> CDH1--> CTNNB1--> PROLIFERATION	1.988	6	positive
OBSCN-->PROLIFERATION	OBSCN--> ANK2--> CACNA1A--> CALCIUM(2+)--> CDH3--> CTNNB1--> PROLIFERATION	2.09	6	positive
OBSCN-->PROLIFERATION	OBSCN--> ANK2--> CACNA1B--> CALCIUM(2+)--> CDH3--> CTNNB1--> PROLIFERATION	2.09	6	positive
OBSCN-->PROLIFERATION	OBSCN--> ANK2--> CACNA1A--> CALCIUM(2+)--> CDH2--> CTNNB1--> PROLIFERATION	2.155	6	positive
OBSCN-->PROLIFERATION	OBSCN--> ANK2--> CACNA1B--> CALCIUM(2+)--> CDH2--> CTNNB1--> PROLIFERATION	2.155	6	positive
OBSCN-->PROLIFERATION	OBSCN--> ANK2--> CACNA1A--> CALCIUM(2+)--> CDH5--> CTNNB1--> PROLIFERATION	2.216	6	positive
OBSCN-->PROLIFERATION	OBSCN--> ANK2--> CACNA1B--> CALCIUM(2+)--> CDH5--> CTNNB1--> PROLIFERATION	2.216	6	positive
OBSCN-->PROLIFERATION	OBSCN--> ANK2--> CACNA1A--> CALCIUM(2+)--> CDH8--> CTNNB1--> PROLIFERATION	2.278	6	positive
OBSCN-->PROLIFERATION	OBSCN--> ANK2--> CACNA1B--> CALCIUM(2+)--> CDH8--> CTNNB1--> PROLIFERATION	2.278	6	positive
OBSCN-->PROLIFERATION	OBSCN--> ANK2--> CACNA1A--> CALCIUM(2+)--> CDH11--> OR--? CTNNB1--> PROLIFERATION	2.296	6	unknown
OBSCN-->PROLIFERATION	OBSCN--> ANK2--> CACNA1B--> CALCIUM(2+)--> CDH11--> OR--? CTNNB1--> PROLIFERATION	2.296	6	unknown
OBSCN-->PROLIFERATION	OBSCN--> ANK2--> CACNA1A--> CALCIUM(2+)--> CDH17--> CTNNB1--> PROLIFERATION	2.3	6	positive
OBSCN-->PROLIFERATION	OBSCN--> ANK2--> CACNA1B--> CALCIUM(2+)--> CDH17--> CTNNB1--> PROLIFERATION	2.3	6	positive
OBSCN-->PROLIFERATION	OBSCN--> ANK2--> CACNA1A--> CALCIUM(2+)--> CDH15--> CTNNB1--> PROLIFERATION	2.31	6	positive
OBSCN-->PROLIFERATION	OBSCN--> ANK2--> CACNA1B--> CALCIUM(2+)--> CDH15--> CTNNB1--> PROLIFERATION	2.31	6	positive
OBSCN-->PROLIFERATION	OBSCN--> ANK2--> CACNA1A--> CALCIUM(2+)--> CDH10--> CTNNB1--> PROLIFERATION	2.349	6	positive
OBSCN-->PROLIFERATION	OBSCN--> ANK2--> CACNA1A--> CALCIUM(2+)--> CDH9--> CTNNB1--> PROLIFERATION	2.349	6	positive
OBSCN-->PROLIFERATION	OBSCN--> ANK2--> CACNA1B--> CALCIUM(2+)--> CDH10--> CTNNB1--> PROLIFERATION	2.349	6	positive
OBSCN-->PROLIFERATION	OBSCN--> ANK2--> CACNA1B--> CALCIUM(2+)--> CDH9--> CTNNB1--> PROLIFERATION	2.349	6	positive
OBSCN-->PROLIFERATION	OBSCN--> ANK2--> CACNA1A--> CALCIUM(2+)--> CDH7--> CTNNB1--> PROLIFERATION	2.363	6	positive
OBSCN-->PROLIFERATION	OBSCN--> ANK2--> CACNA1B--> CALCIUM(2+)--> CDH7--> CTNNB1--> PROLIFERATION	2.363	6	positive
OBSCN-->PROLIFERATION	OBSCN--> ANK2--> CACNA1A--> CALCIUM(2+)--> CDH6--> CTNNB1--> PROLIFERATION	2.364	6	positive
OBSCN-->PROLIFERATION	OBSCN--> ANK2--> CACNA1B--> CALCIUM(2+)--> CDH6--> CTNNB1--> PROLIFERATION	2.364	6	positive
OBSCN-->PROLIFERATION	OBSCN--> ANK2--> CACNA1A--> CALCIUM(2+)--> CDH18--> CTNNB1--> PROLIFERATION	2.365	6	positive
OBSCN-->PROLIFERATION	OBSCN--> ANK2--> CACNA1B--> CALCIUM(2+)--> CDH18--> CTNNB1--> PROLIFERATION	2.365	6	positive
OBSCN-->PROLIFERATION	OBSCN--> ANK2--> CACNA1A--> CALCIUM(2+)--> CAMK2A--| CREB1_P16220--> PROLIFERATION	2.367	6	negative
OBSCN-->PROLIFERATION	OBSCN--> ANK2--> CACNA1B--> CALCIUM(2+)--> CAMK2A--| CREB1_P16220--> PROLIFERATION	2.367	6	negative
OBSCN-->PROLIFERATION	OBSCN--> ANK2--> CACNA1A--> CALCIUM(2+)--> CDH24--> CTNNB1--> PROLIFERATION	2.374	6	positive
OBSCN-->PROLIFERATION	OBSCN--> ANK2--> CACNA1B--> CALCIUM(2+)--> CDH24--> CTNNB1--> PROLIFERATION	2.374	6	positive
OBSCN-->PROLIFERATION	OBSCN--> ANK2--> CACNA1A--> CALCIUM(2+)--> PRKCA--> NFE2L2--> PROLIFERATION	2.4	6	positive
OBSCN-->PROLIFERATION	OBSCN--> ANK2--> CACNA1B--> CALCIUM(2+)--> PRKCA--> NFE2L2--> PROLIFERATION	2.4	6	positive
OBSCN-->PROLIFERATION	OBSCN--> ANK2--> CACNA1A--> CALCIUM(2+)--> CDH13--> CTNNB1--> PROLIFERATION	2.428	6	positive
OBSCN-->PROLIFERATION	OBSCN--> ANK2--> CACNA1A--> CALCIUM(2+)--> CAMK2G--> STAT1--| PROLIFERATION	2.428	6	negative
OBSCN-->PROLIFERATION	OBSCN--> ANK2--> CACNA1B--> CALCIUM(2+)--> CDH13--> CTNNB1--> PROLIFERATION	2.428	6	positive
OBSCN-->PROLIFERATION	OBSCN--> ANK2--> CACNA1B--> CALCIUM(2+)--> CAMK2G--> STAT1--| PROLIFERATION	2.428	6	negative
OBSCN-->PROLIFERATION	OBSCN--> ANK2--> CACNA1A--> CALCIUM(2+)--> CDH4--> CTNNB1--> PROLIFERATION	2.434	6	positive
OBSCN-->PROLIFERATION	OBSCN--> ANK2--> CACNA1B--> CALCIUM(2+)--> CDH4--> CTNNB1--> PROLIFERATION	2.434	6	positive
OBSCN-->PROLIFERATION	OBSCN--> ANK2--> CACNA1A--> CALCIUM(2+)--> CDH12--> CTNNB1--> PROLIFERATION	2.447	6	positive
OBSCN-->PROLIFERATION	OBSCN--> ANK2--> CACNA1B--> CALCIUM(2+)--> CDH12--> CTNNB1--> PROLIFERATION	2.447	6	positive
OBSCN-->PROLIFERATION	OBSCN--> ANK2--> CACNA1A--> CALCIUM(2+)--> CDH16--> CTNNB1--> PROLIFERATION	2.556	6	positive
OBSCN-->PROLIFERATION	OBSCN--> ANK2--> CACNA1B--> CALCIUM(2+)--> CDH16--> CTNNB1--> PROLIFERATION	2.556	6	positive
OBSCN-->PROLIFERATION	OBSCN--> ANK2--> CACNA1A--> CALCIUM(2+)--> CDH22--> CTNNB1--> PROLIFERATION	2.623	6	positive
OBSCN-->PROLIFERATION	OBSCN--> ANK2--> CACNA1B--> CALCIUM(2+)--> CDH22--> CTNNB1--> PROLIFERATION	2.623	6	positive
OBSCN-->PROLIFERATION	OBSCN--> ANK2--> CACNA1A--> CALCIUM(2+)--> CDH19--> CTNNB1--> PROLIFERATION	2.637	6	positive
OBSCN-->PROLIFERATION	OBSCN--> ANK2--> CACNA1B--> CALCIUM(2+)--> CDH19--> CTNNB1--> PROLIFERATION	2.637	6	positive
OBSCN-->PROLIFERATION	OBSCN--> ANK2--> CACNA1A--> CALCIUM(2+)--> CDH20--> CTNNB1--> PROLIFERATION	2.65	6	positive
OBSCN-->PROLIFERATION	OBSCN--> ANK2--> CACNA1B--> CALCIUM(2+)--> CDH20--> CTNNB1--> PROLIFERATION	2.65	6	positive
OBSCN-->PROLIFERATION	OBSCN--> ANK2--> CACNA1A--> CALCIUM(2+)--> CDH23--> CTNNB1--> PROLIFERATION	2.657	6	positive
OBSCN-->PROLIFERATION	OBSCN--> ANK2--> CACNA1B--> CALCIUM(2+)--> CDH23--> CTNNB1--> PROLIFERATION	2.657	6	positive
OBSCN-->PROLIFERATION	OBSCN--> ANK2--> CACNA1A--> CALCIUM(2+)--> CDH4--> RAC1--> PROLIFERATION	2.689	6	positive
OBSCN-->PROLIFERATION	OBSCN--> ANK2--> CACNA1B--> CALCIUM(2+)--> CDH4--> RAC1--> PROLIFERATION	2.689	6	positive
OBSCN-->PROLIFERATION	OBSCN--> ANK2--> CACNA1A--> CALCIUM(2+)--> CADHERINS--> CTNNB1--> PROLIFERATION	2.752	6	positive
OBSCN-->PROLIFERATION	OBSCN--> ANK2--> CACNA1B--> CALCIUM(2+)--> CADHERINS--> CTNNB1--> PROLIFERATION	2.752	6	positive
OBSCN-->PROLIFERATION	OBSCN--> ANK2--> PPP2R5A--> TGFBR1--> SMAD3--> NOTCH--> PROLIFERATION	2.79	6	positive
OBSCN-->PROLIFERATION	OBSCN--> ANK2--> PPP2R5A--> TGFBR1--> SMAD3--| MYC--> PROLIFERATION	2.822	6	negative
OBSCN-->PROLIFERATION	OBSCN--> ANK2--> PPP2R5A--> TGFBR1--> PI3K--> PROLIFERATION	2.919	5	positive
OBSCN-->PROLIFERATION	OBSCN--> ANK2--> PPP2R5A--> TGFBR1--> PIK3R1--[] PI3K--> PROLIFERATION	2.933	6	positive
OBSCN-->PROLIFERATION	OBSCN--> ANK2--> PPP2R5A--> TGFBR1--> RAC1--> PROLIFERATION	2.984	5	positive
OBSCN-->PROLIFERATION	OBSCN--> ANK2--> PPP2R5A--> TGFBR1--> PI3K--> AKT--> PROLIFERATION	3.161	6	positive
OBSCN-->PROLIFERATION	OBSCN--> ANK2--> PPP2R5A--> TGFBR1--> SMAD2--> CREB1_P16220--> PROLIFERATION	3.181	6	positive
DMD-->ANGIOGENESIS	DMD--[] DGC--> NRXN1_Q9ULB1--> NLGN2--> DLG4--> NOS1--> NITRIC OXIDE--> NFKB-P65/P50--> JUN--> TGFB1--> ANGIOGENESIS	3.414	10	positive
DMD-->ANGIOGENESIS	DMD--[] DGC--> NRXN1_P58400--> NLGN2--> DLG4--> NOS1--> NITRIC OXIDE--> NFKB-P65/P50--> JUN--> TGFB1--> ANGIOGENESIS	3.417	10	positive
DMD-->ANGIOGENESIS	DMD--[] DGC--> NRXN3_Q9Y4C0--> NLGN2--> DLG4--> NOS1--> NITRIC OXIDE--> NFKB-P65/P50--> JUN--> TGFB1--> ANGIOGENESIS	3.481	10	positive
DMD-->ANGIOGENESIS	DMD--[] DGC--> NRXN3_Q9HDB5--> NLGN2--> DLG4--> NOS1--> NITRIC OXIDE--> NFKB-P65/P50--> JUN--> TGFB1--> ANGIOGENESIS	3.483	10	positive
DMD-->ANGIOGENESIS	DMD--[] DGC--> NRXN2_Q9P2S2--> NLGN2--> DLG4--> NOS1--> NITRIC OXIDE--> NFKB-P65/P50--> JUN--> TGFB1--> ANGIOGENESIS	3.493	10	positive
DMD-->ANGIOGENESIS	DMD--[] DGC--> NRXN2_P58401--> NLGN2--> DLG4--> NOS1--> NITRIC OXIDE--> NFKB-P65/P50--> JUN--> TGFB1--> ANGIOGENESIS	3.494	10	positive
DMD-->ANGIOGENESIS	DMD--[] DGC--> NRXN1_Q9ULB1--> NLGN2--> DLG4--> GRIN2A--> CALCIUM(2+)--> PRKCA--? SRC--> TGFA--> ANGIOGENESIS	3.508	10	unknown
DMD-->ANGIOGENESIS	DMD--[] DGC--> NRXN1_P58400--> NLGN2--> DLG4--> GRIN2A--> CALCIUM(2+)--> PRKCA--? SRC--> TGFA--> ANGIOGENESIS	3.511	10	unknown
DMD-->ANGIOGENESIS	DMD--[] DGC--> NRXN3_Q9Y4C0--> NLGN2--> DLG4--> GRIN2A--> CALCIUM(2+)--> PRKCA--? SRC--> TGFA--> ANGIOGENESIS	3.575	10	unknown
DMD-->ANGIOGENESIS	DMD--[] DGC--> NRXN3_Q9HDB5--> NLGN2--> DLG4--> GRIN2A--> CALCIUM(2+)--> PRKCA--? SRC--> TGFA--> ANGIOGENESIS	3.577	10	unknown
DMD-->ANGIOGENESIS	DMD--[] DGC--> NRXN2_Q9P2S2--> NLGN2--> DLG4--> GRIN2A--> CALCIUM(2+)--> PRKCA--? SRC--> TGFA--> ANGIOGENESIS	3.587	10	unknown
DMD-->ANGIOGENESIS	DMD--[] DGC--> NRXN2_P58401--> NLGN2--> DLG4--> GRIN2A--> CALCIUM(2+)--> PRKCA--? SRC--> TGFA--> ANGIOGENESIS	3.588	10	unknown
DMD-->CELL_DEATH	DMD--[] DGC--> NRXN1_Q9ULB1--> NLGN2--> DLG4--> NOS1--> NITRIC OXIDE--> NFKB-P65/P50--| CELL_DEATH	2.455	8	negative
DMD-->CELL_DEATH	DMD--[] DGC--> NRXN1_P58400--> NLGN2--> DLG4--> NOS1--> NITRIC OXIDE--> NFKB-P65/P50--| CELL_DEATH	2.458	8	negative
DMD-->CELL_DEATH	DMD--[] DGC--> NRXN3_Q9Y4C0--> NLGN2--> DLG4--> NOS1--> NITRIC OXIDE--> NFKB-P65/P50--| CELL_DEATH	2.522	8	negative
DMD-->CELL_DEATH	DMD--[] DGC--> NRXN3_Q9HDB5--> NLGN2--> DLG4--> NOS1--> NITRIC OXIDE--> NFKB-P65/P50--| CELL_DEATH	2.524	8	negative
DMD-->CELL_DEATH	DMD--[] DGC--> NRXN2_Q9P2S2--> NLGN2--> DLG4--> NOS1--> NITRIC OXIDE--> NFKB-P65/P50--| CELL_DEATH	2.534	8	negative
DMD-->CELL_DEATH	DMD--[] DGC--> NRXN2_P58401--> NLGN2--> DLG4--> NOS1--> NITRIC OXIDE--> NFKB-P65/P50--| CELL_DEATH	2.535	8	negative
DMD-->CELL_DEATH	DMD--[] DGC--> NRXN1_Q9ULB1--> NLGN2--> DLG4--> GRIN2A--> CALCIUM(2+)--> PRKCA--> NFE2L2--| CELL_DEATH	2.835	9	negative
DMD-->CELL_DEATH	DMD--[] DGC--> NRXN1_P58400--> NLGN2--> DLG4--> GRIN2A--> CALCIUM(2+)--> PRKCA--> NFE2L2--| CELL_DEATH	2.838	9	negative
DMD-->CELL_DEATH	DMD--[] DGC--> NRXN1_Q9ULB1--> NLGN2--> DLG4--> GRIN2A--> CALCIUM(2+)--> PRKCZ--> NFKB-P65/P50--| CELL_DEATH	2.882	9	negative
DMD-->CELL_DEATH	DMD--[] DGC--> NRXN1_P58400--> NLGN2--> DLG4--> GRIN2A--> CALCIUM(2+)--> PRKCZ--> NFKB-P65/P50--| CELL_DEATH	2.885	9	negative
DMD-->CELL_DEATH	DMD--[] DGC--> NRXN3_Q9Y4C0--> NLGN2--> DLG4--> GRIN2A--> CALCIUM(2+)--> PRKCA--> NFE2L2--| CELL_DEATH	2.902	9	negative
DMD-->CELL_DEATH	DMD--[] DGC--> NRXN3_Q9HDB5--> NLGN2--> DLG4--> GRIN2A--> CALCIUM(2+)--> PRKCA--> NFE2L2--| CELL_DEATH	2.904	9	negative
DMD-->CELL_DEATH	DMD--[] DGC--> NRXN2_Q9P2S2--> NLGN2--> DLG4--> GRIN2A--> CALCIUM(2+)--> PRKCA--> NFE2L2--| CELL_DEATH	2.914	9	negative
DMD-->CELL_DEATH	DMD--[] DGC--> NRXN2_P58401--> NLGN2--> DLG4--> GRIN2A--> CALCIUM(2+)--> PRKCA--> NFE2L2--| CELL_DEATH	2.915	9	negative
DMD-->CELL_DEATH	DMD--[] DGC--> NRXN3_Q9Y4C0--> NLGN2--> DLG4--> GRIN2A--> CALCIUM(2+)--> PRKCZ--> NFKB-P65/P50--| CELL_DEATH	2.949	9	negative
DMD-->CELL_DEATH	DMD--[] DGC--> NRXN3_Q9HDB5--> NLGN2--> DLG4--> GRIN2A--> CALCIUM(2+)--> PRKCZ--> NFKB-P65/P50--| CELL_DEATH	2.951	9	negative
DMD-->CELL_DEATH	DMD--[] DGC--> NRXN1_Q9ULB1--> NLGN2--> DLG4--> GRIN2A--> CALCIUM(2+)--> PRKCA--> TP53--> CELL_DEATH	2.952	9	positive
DMD-->CELL_DEATH	DMD--[] DGC--> NRXN1_P58400--> NLGN2--> DLG4--> GRIN2A--> CALCIUM(2+)--> PRKCA--> TP53--> CELL_DEATH	2.955	9	positive
DMD-->CELL_DEATH	DMD--[] DGC--> NRXN2_Q9P2S2--> NLGN2--> DLG4--> GRIN2A--> CALCIUM(2+)--> PRKCZ--> NFKB-P65/P50--| CELL_DEATH	2.961	9	negative
DMD-->CELL_DEATH	DMD--[] DGC--> NRXN2_P58401--> NLGN2--> DLG4--> GRIN2A--> CALCIUM(2+)--> PRKCZ--> NFKB-P65/P50--| CELL_DEATH	2.962	9	negative
DMD-->CELL_DEATH	DMD--[] DGC--> NRXN1_Q9ULB1--> NLGN2--> DLG4--> GRIN2A--> CALCIUM(2+)--> PRKCA--> BCL2--| CELL_DEATH	3.018	9	negative
DMD-->CELL_DEATH	DMD--[] DGC--> NRXN3_Q9Y4C0--> NLGN2--> DLG4--> GRIN2A--> CALCIUM(2+)--> PRKCA--> TP53--> CELL_DEATH	3.019	9	positive
DMD-->CELL_DEATH	DMD--[] DGC--> NRXN1_P58400--> NLGN2--> DLG4--> GRIN2A--> CALCIUM(2+)--> PRKCA--> BCL2--| CELL_DEATH	3.021	9	negative
DMD-->CELL_DEATH	DMD--[] DGC--> NRXN3_Q9HDB5--> NLGN2--> DLG4--> GRIN2A--> CALCIUM(2+)--> PRKCA--> TP53--> CELL_DEATH	3.021	9	positive
DMD-->CELL_DEATH	DMD--[] DGC--> NRXN2_Q9P2S2--> NLGN2--> DLG4--> GRIN2A--> CALCIUM(2+)--> PRKCA--> TP53--> CELL_DEATH	3.031	9	positive
DMD-->CELL_DEATH	DMD--[] DGC--> NRXN2_P58401--> NLGN2--> DLG4--> GRIN2A--> CALCIUM(2+)--> PRKCA--> TP53--> CELL_DEATH	3.032	9	positive
DMD-->CELL_DEATH	DMD--[] DGC--> NRXN3_Q9Y4C0--> NLGN2--> DLG4--> GRIN2A--> CALCIUM(2+)--> PRKCA--> BCL2--| CELL_DEATH	3.085	9	negative
DMD-->CELL_DEATH	DMD--[] DGC--> NRXN3_Q9HDB5--> NLGN2--> DLG4--> GRIN2A--> CALCIUM(2+)--> PRKCA--> BCL2--| CELL_DEATH	3.087	9	negative
DMD-->CELL_DEATH	DMD--[] DGC--> NRXN2_Q9P2S2--> NLGN2--> DLG4--> GRIN2A--> CALCIUM(2+)--> PRKCA--> BCL2--| CELL_DEATH	3.097	9	negative
DMD-->CELL_DEATH	DMD--[] DGC--> NRXN2_P58401--> NLGN2--> DLG4--> GRIN2A--> CALCIUM(2+)--> PRKCA--> BCL2--| CELL_DEATH	3.098	9	negative
DMD-->DIFFERENTIATION	DMD--[] DGC--> NRXN1_P58400--> NLGN2--> DLG4--> GRIN2A--> CALCIUM(2+)--> S100A9--> OR--| DIFFERENTIATION	2.39	8	unknown
DMD-->DIFFERENTIATION	DMD--[] DGC--> NRXN3_Q9Y4C0--> NLGN2--> DLG4--> GRIN2A--> CALCIUM(2+)--> S100A9--> OR--| DIFFERENTIATION	2.454	8	unknown
DMD-->DIFFERENTIATION	DMD--[] DGC--> NRXN2_P58401--> NLGN2--> DLG4--> GRIN2A--> CALCIUM(2+)--> S100A9--> OR--| DIFFERENTIATION	2.467	8	unknown
DMD-->DIFFERENTIATION	DMD--[] DGC--> NRXN1_Q9ULB1--> NLGN2--> DLG4--> GRIN2B--[] NMDA RECEPTOR_2B--> CALCIUM(2+)--> S100A9--> OR--| DIFFERENTIATION	2.608	9	unknown
DMD-->DIFFERENTIATION	DMD--[] DGC--> NRXN1_P58400--> NLGN2--> DLG4--> GRIN2B--[] NMDA RECEPTOR_2B--> CALCIUM(2+)--> S100A9--> OR--| DIFFERENTIATION	2.611	9	unknown
DMD-->DIFFERENTIATION	DMD--[] DGC--> NRXN1_Q9ULB1--> NLGN2--> DLG4--> GRIN2A--[] NMDA RECEPTOR_2A--> CALCIUM(2+)--> S100A9--> OR--| DIFFERENTIATION	2.623	9	unknown
DMD-->DIFFERENTIATION	DMD--[] DGC--> NRXN1_P58400--> NLGN2--> DLG4--> GRIN2A--[] NMDA RECEPTOR_2A--> CALCIUM(2+)--> S100A9--> OR--| DIFFERENTIATION	2.626	9	unknown
DMD-->DIFFERENTIATION	DMD--[] DGC--> NRXN3_Q9Y4C0--> NLGN2--> DLG4--> GRIN2B--[] NMDA RECEPTOR_2B--> CALCIUM(2+)--> S100A9--> OR--| DIFFERENTIATION	2.675	9	unknown
DMD-->DIFFERENTIATION	DMD--[] DGC--> NRXN3_Q9HDB5--> NLGN2--> DLG4--> GRIN2B--[] NMDA RECEPTOR_2B--> CALCIUM(2+)--> S100A9--> OR--| DIFFERENTIATION	2.677	9	unknown
DMD-->DIFFERENTIATION	DMD--[] DGC--> NRXN2_Q9P2S2--> NLGN2--> DLG4--> GRIN2B--[] NMDA RECEPTOR_2B--> CALCIUM(2+)--> S100A9--> OR--| DIFFERENTIATION	2.687	9	unknown
DMD-->DIFFERENTIATION	DMD--[] DGC--> NRXN2_P58401--> NLGN2--> DLG4--> GRIN2B--[] NMDA RECEPTOR_2B--> CALCIUM(2+)--> S100A9--> OR--| DIFFERENTIATION	2.688	9	unknown
DMD-->DIFFERENTIATION	DMD--[] DGC--> NRXN3_Q9Y4C0--> NLGN2--> DLG4--> GRIN2A--[] NMDA RECEPTOR_2A--> CALCIUM(2+)--> S100A9--> OR--| DIFFERENTIATION	2.69	9	unknown
DMD-->DIFFERENTIATION	DMD--[] DGC--> NRXN3_Q9HDB5--> NLGN2--> DLG4--> GRIN2A--[] NMDA RECEPTOR_2A--> CALCIUM(2+)--> S100A9--> OR--| DIFFERENTIATION	2.692	9	unknown
DMD-->DIFFERENTIATION	DMD--[] DGC--> NRXN2_Q9P2S2--> NLGN2--> DLG4--> GRIN2A--[] NMDA RECEPTOR_2A--> CALCIUM(2+)--> S100A9--> OR--| DIFFERENTIATION	2.702	9	unknown
DMD-->DIFFERENTIATION	DMD--[] DGC--> NRXN2_P58401--> NLGN2--> DLG4--> GRIN2A--[] NMDA RECEPTOR_2A--> CALCIUM(2+)--> S100A9--> OR--| DIFFERENTIATION	2.703	9	unknown
DMD-->DIFFERENTIATION	DMD--[] DGC--> NRXN1_Q9ULB1--> NLGN2--> DLG4--> GRIN2A--> CALCIUM(2+)--> S100A9--> TLR4--> DIFFERENTIATION	2.882	9	positive
DMD-->DIFFERENTIATION	DMD--[] DGC--> NRXN1_P58400--> NLGN2--> DLG4--> GRIN2A--> CALCIUM(2+)--> S100A9--> TLR4--> DIFFERENTIATION	2.885	9	positive
DMD-->DIFFERENTIATION	DMD--[] DGC--> NRXN1_Q9ULB1--> NLGN2--> DLG4--> GRIN2A--> CALCIUM(2+)--> S100A8--| TLR4--> DIFFERENTIATION	2.891	9	negative
DMD-->DIFFERENTIATION	DMD--[] DGC--> NRXN1_P58400--> NLGN2--> DLG4--> GRIN2A--> CALCIUM(2+)--> S100A8--| TLR4--> DIFFERENTIATION	2.894	9	negative
DMD-->DIFFERENTIATION	DMD--[] DGC--> NRXN3_Q9Y4C0--> NLGN2--> DLG4--> GRIN2A--> CALCIUM(2+)--> S100A9--> TLR4--> DIFFERENTIATION	2.949	9	positive
DMD-->DIFFERENTIATION	DMD--[] DGC--> NRXN3_Q9HDB5--> NLGN2--> DLG4--> GRIN2A--> CALCIUM(2+)--> S100A9--> TLR4--> DIFFERENTIATION	2.951	9	positive
DMD-->DIFFERENTIATION	DMD--[] DGC--> NRXN3_Q9Y4C0--> NLGN2--> DLG4--> GRIN2A--> CALCIUM(2+)--> S100A8--| TLR4--> DIFFERENTIATION	2.958	9	negative
DMD-->DIFFERENTIATION	DMD--[] DGC--> NRXN3_Q9HDB5--> NLGN2--> DLG4--> GRIN2A--> CALCIUM(2+)--> S100A8--| TLR4--> DIFFERENTIATION	2.96	9	negative
DMD-->DIFFERENTIATION	DMD--[] DGC--> NRXN2_Q9P2S2--> NLGN2--> DLG4--> GRIN2A--> CALCIUM(2+)--> S100A9--> TLR4--> DIFFERENTIATION	2.961	9	positive
DMD-->DIFFERENTIATION	DMD--[] DGC--> NRXN2_P58401--> NLGN2--> DLG4--> GRIN2A--> CALCIUM(2+)--> S100A9--> TLR4--> DIFFERENTIATION	2.962	9	positive
DMD-->DIFFERENTIATION	DMD--[] DGC--> NRXN2_Q9P2S2--> NLGN2--> DLG4--> GRIN2A--> CALCIUM(2+)--> S100A8--| TLR4--> DIFFERENTIATION	2.97	9	negative
DMD-->DIFFERENTIATION	DMD--[] DGC--> NRXN2_P58401--> NLGN2--> DLG4--> GRIN2A--> CALCIUM(2+)--> S100A8--| TLR4--> DIFFERENTIATION	2.971	9	negative
DMD-->DIFFERENTIATION	DMD--[] DGC--> NRXN1_Q9ULB1--> NLGN2--> DLG4--> GRIN2A--> CALCIUM(2+)--> PRKCA--| MYOD1--> DIFFERENTIATION	3.008	9	negative
DMD-->DIFFERENTIATION	DMD--[] DGC--> NRXN1_P58400--> NLGN2--> DLG4--> GRIN2A--> CALCIUM(2+)--> PRKCA--| MYOD1--> DIFFERENTIATION	3.011	9	negative
DMD-->DIFFERENTIATION	DMD--[] DGC--> NRXN1_Q9ULB1--> NLGN2--> DLG4--> GRIN2A--> CALCIUM(2+)--> CAMK2A--> CEBPB--> DIFFERENTIATION	3.036	9	positive
DMD-->DIFFERENTIATION	DMD--[] DGC--> NRXN1_P58400--> NLGN2--> DLG4--> GRIN2A--> CALCIUM(2+)--> CAMK2A--> CEBPB--> DIFFERENTIATION	3.039	9	positive
DMD-->DIFFERENTIATION	DMD--[] DGC--> NRXN3_Q9Y4C0--> NLGN2--> DLG4--> GRIN2A--> CALCIUM(2+)--> PRKCA--| MYOD1--> DIFFERENTIATION	3.075	9	negative
DMD-->DIFFERENTIATION	DMD--[] DGC--> NRXN3_Q9HDB5--> NLGN2--> DLG4--> GRIN2A--> CALCIUM(2+)--> PRKCA--| MYOD1--> DIFFERENTIATION	3.077	9	negative
DMD-->DIFFERENTIATION	DMD--[] DGC--> NRXN2_Q9P2S2--> NLGN2--> DLG4--> GRIN2A--> CALCIUM(2+)--> PRKCA--| MYOD1--> DIFFERENTIATION	3.087	9	negative
DMD-->DIFFERENTIATION	DMD--[] DGC--> NRXN2_P58401--> NLGN2--> DLG4--> GRIN2A--> CALCIUM(2+)--> PRKCA--| MYOD1--> DIFFERENTIATION	3.088	9	negative
DMD-->DIFFERENTIATION	DMD--[] DGC--> NRXN3_Q9Y4C0--> NLGN2--> DLG4--> GRIN2A--> CALCIUM(2+)--> CAMK2A--> CEBPB--> DIFFERENTIATION	3.103	9	positive
DMD-->DIFFERENTIATION	DMD--[] DGC--> NRXN3_Q9HDB5--> NLGN2--> DLG4--> GRIN2A--> CALCIUM(2+)--> CAMK2A--> CEBPB--> DIFFERENTIATION	3.105	9	positive
DMD-->DIFFERENTIATION	DMD--[] DGC--> NRXN2_Q9P2S2--> NLGN2--> DLG4--> GRIN2A--> CALCIUM(2+)--> CAMK2A--> CEBPB--> DIFFERENTIATION	3.115	9	positive
DMD-->DIFFERENTIATION	DMD--[] DGC--> NRXN2_P58401--> NLGN2--> DLG4--> GRIN2A--> CALCIUM(2+)--> CAMK2A--> CEBPB--> DIFFERENTIATION	3.116	9	positive
DMD-->DIFFERENTIATION	DMD--[] DGC--> NRXN1_Q9ULB1--> NLGN2--> DLG4--> GRIN2B--[] NMDA RECEPTOR_2B--> CAMK2A--> CEBPB--> DIFFERENTIATION	3.187	9	positive
DMD-->DIFFERENTIATION	DMD--[] DGC--> NRXN1_Q9ULB1--> NLGN2--> DLG4--> NOS1--> NITRIC OXIDE--> NFKB-P65/P50--| MYOD1--> DIFFERENTIATION	3.19	9	negative
DMD-->DIFFERENTIATION	DMD--[] DGC--> NRXN1_P58400--> NLGN2--> DLG4--> GRIN2B--[] NMDA RECEPTOR_2B--> CAMK2A--> CEBPB--> DIFFERENTIATION	3.19	9	positive
DMD-->DIFFERENTIATION	DMD--[] DGC--> NRXN1_P58400--> NLGN2--> DLG4--> NOS1--> NITRIC OXIDE--> NFKB-P65/P50--| MYOD1--> DIFFERENTIATION	3.193	9	negative
DMD-->DIFFERENTIATION	DMD--[] DGC--> NRXN1_Q9ULB1--> NLGN2--> DLG4--> GRIN2A--[] NMDA RECEPTOR_2A--> CAMK2A--> CEBPB--> DIFFERENTIATION	3.22	9	positive
DMD-->DIFFERENTIATION	DMD--[] DGC--> NRXN1_P58400--> NLGN2--> DLG4--> GRIN2A--[] NMDA RECEPTOR_2A--> CAMK2A--> CEBPB--> DIFFERENTIATION	3.223	9	positive
DMD-->DIFFERENTIATION	DMD--[] DGC--> NRXN3_Q9Y4C0--> NLGN2--> DLG4--> GRIN2B--[] NMDA RECEPTOR_2B--> CAMK2A--> CEBPB--> DIFFERENTIATION	3.254	9	positive
DMD-->DIFFERENTIATION	DMD--[] DGC--> NRXN3_Q9HDB5--> NLGN2--> DLG4--> GRIN2B--[] NMDA RECEPTOR_2B--> CAMK2A--> CEBPB--> DIFFERENTIATION	3.256	9	positive
DMD-->DIFFERENTIATION	DMD--[] DGC--> NRXN3_Q9Y4C0--> NLGN2--> DLG4--> NOS1--> NITRIC OXIDE--> NFKB-P65/P50--| MYOD1--> DIFFERENTIATION	3.257	9	negative
DMD-->DIFFERENTIATION	DMD--[] DGC--> NRXN3_Q9HDB5--> NLGN2--> DLG4--> NOS1--> NITRIC OXIDE--> NFKB-P65/P50--| MYOD1--> DIFFERENTIATION	3.259	9	negative
DMD-->DIFFERENTIATION	DMD--[] DGC--> NRXN2_Q9P2S2--> NLGN2--> DLG4--> GRIN2B--[] NMDA RECEPTOR_2B--> CAMK2A--> CEBPB--> DIFFERENTIATION	3.266	9	positive
DMD-->DIFFERENTIATION	DMD--[] DGC--> NRXN2_P58401--> NLGN2--> DLG4--> GRIN2B--[] NMDA RECEPTOR_2B--> CAMK2A--> CEBPB--> DIFFERENTIATION	3.267	9	positive
DMD-->DIFFERENTIATION	DMD--[] DGC--> NRXN2_Q9P2S2--> NLGN2--> DLG4--> NOS1--> NITRIC OXIDE--> NFKB-P65/P50--| MYOD1--> DIFFERENTIATION	3.269	9	negative
DMD-->DIFFERENTIATION	DMD--[] DGC--> NRXN2_P58401--> NLGN2--> DLG4--> NOS1--> NITRIC OXIDE--> NFKB-P65/P50--| MYOD1--> DIFFERENTIATION	3.27	9	negative
DMD-->DIFFERENTIATION	DMD--[] DGC--> NRXN3_Q9Y4C0--> NLGN2--> DLG4--> GRIN2A--[] NMDA RECEPTOR_2A--> CAMK2A--> CEBPB--> DIFFERENTIATION	3.287	9	positive
DMD-->DIFFERENTIATION	DMD--[] DGC--> NRXN3_Q9HDB5--> NLGN2--> DLG4--> GRIN2A--[] NMDA RECEPTOR_2A--> CAMK2A--> CEBPB--> DIFFERENTIATION	3.289	9	positive
DMD-->DIFFERENTIATION	DMD--[] DGC--> NRXN2_Q9P2S2--> NLGN2--> DLG4--> GRIN2A--[] NMDA RECEPTOR_2A--> CAMK2A--> CEBPB--> DIFFERENTIATION	3.299	9	positive
DMD-->DIFFERENTIATION	DMD--[] DGC--> NRXN2_P58401--> NLGN2--> DLG4--> GRIN2A--[] NMDA RECEPTOR_2A--> CAMK2A--> CEBPB--> DIFFERENTIATION	3.3	9	positive
DMD-->DIFFERENTIATION	DMD--[] DGC--> NRXN1_Q9ULB1--> NLGN2--> DLG4--> NOS1--| HDAC2--> ZNF318--| AR--> DIFFERENTIATION	4.066	9	positive
DMD-->DIFFERENTIATION	DMD--[] DGC--> NRXN1_P58400--> NLGN2--> DLG4--> NOS1--| HDAC2--> ZNF318--| AR--> DIFFERENTIATION	4.069	9	positive
DMD-->DIFFERENTIATION	DMD--[] DGC--> NRXN3_Q9Y4C0--> NLGN2--> DLG4--> NOS1--| HDAC2--> ZNF318--| AR--> DIFFERENTIATION	4.133	9	positive
DMD-->DIFFERENTIATION	DMD--[] DGC--> NRXN3_Q9HDB5--> NLGN2--> DLG4--> NOS1--| HDAC2--> ZNF318--| AR--> DIFFERENTIATION	4.135	9	positive
DMD-->DIFFERENTIATION	DMD--[] DGC--> NRXN2_Q9P2S2--> NLGN2--> DLG4--> NOS1--| HDAC2--> ZNF318--| AR--> DIFFERENTIATION	4.145	9	positive
DMD-->DIFFERENTIATION	DMD--[] DGC--> NRXN2_P58401--> NLGN2--> DLG4--> NOS1--| HDAC2--> ZNF318--| AR--> DIFFERENTIATION	4.146	9	positive
DMD-->DNA_REPAIR	DMD--[] DGC--> NRXN1_Q9ULB1--> NLGN2--> DLG4--> GRIN2A--> CALCIUM(2+)--> PRKCA--> TP53--> MLH1--> DNA_REPAIR	3.4	10	positive
DMD-->DNA_REPAIR	DMD--[] DGC--> NRXN1_P58400--> NLGN2--> DLG4--> GRIN2A--> CALCIUM(2+)--> PRKCA--> TP53--> MLH1--> DNA_REPAIR	3.403	10	positive
DMD-->DNA_REPAIR	DMD--[] DGC--> NRXN1_Q9ULB1--> NLGN2--> DLG4--> GRIN2A--> CALCIUM(2+)--> PRKCA--> TP53--> PMS2--> DNA_REPAIR	3.421	10	positive
DMD-->DNA_REPAIR	DMD--[] DGC--> NRXN1_P58400--> NLGN2--> DLG4--> GRIN2A--> CALCIUM(2+)--> PRKCA--> TP53--> PMS2--> DNA_REPAIR	3.424	10	positive
DMD-->DNA_REPAIR	DMD--[] DGC--> NRXN3_Q9Y4C0--> NLGN2--> DLG4--> GRIN2A--> CALCIUM(2+)--> PRKCA--> TP53--> MLH1--> DNA_REPAIR	3.467	10	positive
DMD-->DNA_REPAIR	DMD--[] DGC--> NRXN3_Q9HDB5--> NLGN2--> DLG4--> GRIN2A--> CALCIUM(2+)--> PRKCA--> TP53--> MLH1--> DNA_REPAIR	3.469	10	positive
DMD-->DNA_REPAIR	DMD--[] DGC--> NRXN2_Q9P2S2--> NLGN2--> DLG4--> GRIN2A--> CALCIUM(2+)--> PRKCA--> TP53--> MLH1--> DNA_REPAIR	3.479	10	positive
DMD-->DNA_REPAIR	DMD--[] DGC--> NRXN2_P58401--> NLGN2--> DLG4--> GRIN2A--> CALCIUM(2+)--> PRKCA--> TP53--> MLH1--> DNA_REPAIR	3.48	10	positive
DMD-->DNA_REPAIR	DMD--[] DGC--> NRXN3_Q9Y4C0--> NLGN2--> DLG4--> GRIN2A--> CALCIUM(2+)--> PRKCA--> TP53--> PMS2--> DNA_REPAIR	3.488	10	positive
DMD-->DNA_REPAIR	DMD--[] DGC--> NRXN3_Q9HDB5--> NLGN2--> DLG4--> GRIN2A--> CALCIUM(2+)--> PRKCA--> TP53--> PMS2--> DNA_REPAIR	3.49	10	positive
DMD-->DNA_REPAIR	DMD--[] DGC--> NRXN2_Q9P2S2--> NLGN2--> DLG4--> GRIN2A--> CALCIUM(2+)--> PRKCA--> TP53--> PMS2--> DNA_REPAIR	3.5	10	positive
DMD-->DNA_REPAIR	DMD--[] DGC--> NRXN2_P58401--> NLGN2--> DLG4--> GRIN2A--> CALCIUM(2+)--> PRKCA--> TP53--> PMS2--> DNA_REPAIR	3.501	10	positive
DMD-->DNA_REPAIR	DMD--[] DGC--> NRXN1_Q9ULB1--> NLGN2--> DLG4--> GRIN2A--> CALCIUM(2+)--> CALCINEURIN--> NFATC2--> NF90-NF45--> DNA_REPAIR	3.509	10	positive
DMD-->DNA_REPAIR	DMD--[] DGC--> NRXN1_P58400--> NLGN2--> DLG4--> GRIN2A--> CALCIUM(2+)--> CALCINEURIN--> NFATC2--> NF90-NF45--> DNA_REPAIR	3.512	10	positive
DMD-->DNA_REPAIR	DMD--[] DGC--> NRXN1_Q9ULB1--> NLGN2--> DLG4--> GRIN2A--> CALCIUM(2+)--> PPP3CA--> NFATC2--> NF90-NF45--> DNA_REPAIR	3.525	10	positive
DMD-->DNA_REPAIR	DMD--[] DGC--> NRXN1_P58400--> NLGN2--> DLG4--> GRIN2A--> CALCIUM(2+)--> PPP3CA--> NFATC2--> NF90-NF45--> DNA_REPAIR	3.528	10	positive
DMD-->DNA_REPAIR	DMD--[] DGC--> NRXN1_Q9ULB1--> NLGN2--> DLG4--> GRIN2A--> CALCIUM(2+)--> PRKCZ--| GSK3B--| UNG--> DNA_REPAIR	3.565	10	positive
DMD-->DNA_REPAIR	DMD--[] DGC--> NRXN1_P58400--> NLGN2--> DLG4--> GRIN2A--> CALCIUM(2+)--> PRKCZ--| GSK3B--| UNG--> DNA_REPAIR	3.568	10	positive
DMD-->DNA_REPAIR	DMD--[] DGC--> NRXN3_Q9Y4C0--> NLGN2--> DLG4--> GRIN2A--> CALCIUM(2+)--> CALCINEURIN--> NFATC2--> NF90-NF45--> DNA_REPAIR	3.576	10	positive
DMD-->DNA_REPAIR	DMD--[] DGC--> NRXN3_Q9HDB5--> NLGN2--> DLG4--> GRIN2A--> CALCIUM(2+)--> CALCINEURIN--> NFATC2--> NF90-NF45--> DNA_REPAIR	3.578	10	positive
DMD-->DNA_REPAIR	DMD--[] DGC--> NRXN1_Q9ULB1--> NLGN2--> DLG4--> GRIN2A--> CALCIUM(2+)--> PRKCA--> TP53--> OGG1--> DNA_REPAIR	3.579	10	positive
DMD-->DNA_REPAIR	DMD--[] DGC--> NRXN1_P58400--> NLGN2--> DLG4--> GRIN2A--> CALCIUM(2+)--> PRKCA--> TP53--> OGG1--> DNA_REPAIR	3.582	10	positive
DMD-->DNA_REPAIR	DMD--[] DGC--> NRXN2_Q9P2S2--> NLGN2--> DLG4--> GRIN2A--> CALCIUM(2+)--> CALCINEURIN--> NFATC2--> NF90-NF45--> DNA_REPAIR	3.588	10	positive
DMD-->DNA_REPAIR	DMD--[] DGC--> NRXN2_P58401--> NLGN2--> DLG4--> GRIN2A--> CALCIUM(2+)--> CALCINEURIN--> NFATC2--> NF90-NF45--> DNA_REPAIR	3.589	10	positive
DMD-->DNA_REPAIR	DMD--[] DGC--> NRXN3_Q9Y4C0--> NLGN2--> DLG4--> GRIN2A--> CALCIUM(2+)--> PPP3CA--> NFATC2--> NF90-NF45--> DNA_REPAIR	3.592	10	positive
DMD-->DNA_REPAIR	DMD--[] DGC--> NRXN3_Q9HDB5--> NLGN2--> DLG4--> GRIN2A--> CALCIUM(2+)--> PPP3CA--> NFATC2--> NF90-NF45--> DNA_REPAIR	3.594	10	positive
DMD-->DNA_REPAIR	DMD--[] DGC--> NRXN2_Q9P2S2--> NLGN2--> DLG4--> GRIN2A--> CALCIUM(2+)--> PPP3CA--> NFATC2--> NF90-NF45--> DNA_REPAIR	3.604	10	positive
DMD-->DNA_REPAIR	DMD--[] DGC--> NRXN2_P58401--> NLGN2--> DLG4--> GRIN2A--> CALCIUM(2+)--> PPP3CA--> NFATC2--> NF90-NF45--> DNA_REPAIR	3.605	10	positive
DMD-->DNA_REPAIR	DMD--[] DGC--> NRXN3_Q9Y4C0--> NLGN2--> DLG4--> GRIN2A--> CALCIUM(2+)--> PRKCZ--| GSK3B--| UNG--> DNA_REPAIR	3.632	10	positive
DMD-->DNA_REPAIR	DMD--[] DGC--> NRXN3_Q9HDB5--> NLGN2--> DLG4--> GRIN2A--> CALCIUM(2+)--> PRKCZ--| GSK3B--| UNG--> DNA_REPAIR	3.634	10	positive
DMD-->DNA_REPAIR	DMD--[] DGC--> NRXN2_Q9P2S2--> NLGN2--> DLG4--> GRIN2A--> CALCIUM(2+)--> PRKCZ--| GSK3B--| UNG--> DNA_REPAIR	3.644	10	positive
DMD-->DNA_REPAIR	DMD--[] DGC--> NRXN2_P58401--> NLGN2--> DLG4--> GRIN2A--> CALCIUM(2+)--> PRKCZ--| GSK3B--| UNG--> DNA_REPAIR	3.645	10	positive
DMD-->DNA_REPAIR	DMD--[] DGC--> NRXN3_Q9Y4C0--> NLGN2--> DLG4--> GRIN2A--> CALCIUM(2+)--> PRKCA--> TP53--> OGG1--> DNA_REPAIR	3.646	10	positive
DMD-->DNA_REPAIR	DMD--[] DGC--> NRXN3_Q9HDB5--> NLGN2--> DLG4--> GRIN2A--> CALCIUM(2+)--> PRKCA--> TP53--> OGG1--> DNA_REPAIR	3.648	10	positive
DMD-->DNA_REPAIR	DMD--[] DGC--> NRXN2_Q9P2S2--> NLGN2--> DLG4--> GRIN2A--> CALCIUM(2+)--> PRKCA--> TP53--> OGG1--> DNA_REPAIR	3.658	10	positive
DMD-->DNA_REPAIR	DMD--[] DGC--> NRXN2_P58401--> NLGN2--> DLG4--> GRIN2A--> CALCIUM(2+)--> PRKCA--> TP53--> OGG1--> DNA_REPAIR	3.659	10	positive
DMD-->DNA_REPAIR	DMD--[] DGC--> NRXN1_Q9ULB1--> NLGN2--> DLG4--> NOS1--| HDAC2--> CCND1--> CDK4--| BRCA1--> DNA_REPAIR	3.718	10	positive
DMD-->DNA_REPAIR	DMD--[] DGC--> NRXN1_P58400--> NLGN2--> DLG4--> NOS1--| HDAC2--> CCND1--> CDK4--| BRCA1--> DNA_REPAIR	3.721	10	positive
DMD-->DNA_REPAIR	DMD--[] DGC--> NRXN3_Q9Y4C0--> NLGN2--> DLG4--> NOS1--| HDAC2--> CCND1--> CDK4--| BRCA1--> DNA_REPAIR	3.785	10	positive
DMD-->DNA_REPAIR	DMD--[] DGC--> NRXN3_Q9HDB5--> NLGN2--> DLG4--> NOS1--| HDAC2--> CCND1--> CDK4--| BRCA1--> DNA_REPAIR	3.787	10	positive
DMD-->DNA_REPAIR	DMD--[] DGC--> NRXN2_Q9P2S2--> NLGN2--> DLG4--> NOS1--| HDAC2--> CCND1--> CDK4--| BRCA1--> DNA_REPAIR	3.797	10	positive
DMD-->DNA_REPAIR	DMD--[] DGC--> NRXN2_P58401--> NLGN2--> DLG4--> NOS1--| HDAC2--> CCND1--> CDK4--| BRCA1--> DNA_REPAIR	3.798	10	positive
DMD-->DNA_REPAIR	DMD--[] DGC--> NRXN1_Q9ULB1--> NLGN2--> DLG4--> NOS1--| HDAC2--> CCND1--[] CYCLIND/CDK4--| BRCA1--> DNA_REPAIR	3.807	10	positive
DMD-->DNA_REPAIR	DMD--[] DGC--> NRXN1_P58400--> NLGN2--> DLG4--> NOS1--| HDAC2--> CCND1--[] CYCLIND/CDK4--| BRCA1--> DNA_REPAIR	3.81	10	positive
DMD-->DNA_REPAIR	DMD--[] DGC--> NRXN1_Q9ULB1--> NLGN2--> DLG4--> GRIN2A--> CALCIUM(2+)--> PRKCA--| GSK3B--| UNG--> DNA_REPAIR	3.81	10	positive
DMD-->DNA_REPAIR	DMD--[] DGC--> NRXN1_P58400--> NLGN2--> DLG4--> GRIN2A--> CALCIUM(2+)--> PRKCA--| GSK3B--| UNG--> DNA_REPAIR	3.813	10	positive
DMD-->DNA_REPAIR	DMD--[] DGC--> NRXN1_Q9ULB1--> NLGN2--> DLG4--> GRIN2A--> CALCIUM(2+)--> PRKCA--| GSK3A--| UNG--> DNA_REPAIR	3.824	10	positive
DMD-->DNA_REPAIR	DMD--[] DGC--> NRXN1_P58400--> NLGN2--> DLG4--> GRIN2A--> CALCIUM(2+)--> PRKCA--| GSK3A--| UNG--> DNA_REPAIR	3.827	10	positive
DMD-->DNA_REPAIR	DMD--[] DGC--> NRXN3_Q9Y4C0--> NLGN2--> DLG4--> NOS1--| HDAC2--> CCND1--[] CYCLIND/CDK4--| BRCA1--> DNA_REPAIR	3.874	10	positive
DMD-->DNA_REPAIR	DMD--[] DGC--> NRXN3_Q9HDB5--> NLGN2--> DLG4--> NOS1--| HDAC2--> CCND1--[] CYCLIND/CDK4--| BRCA1--> DNA_REPAIR	3.876	10	positive
DMD-->DNA_REPAIR	DMD--[] DGC--> NRXN3_Q9Y4C0--> NLGN2--> DLG4--> GRIN2A--> CALCIUM(2+)--> PRKCA--| GSK3B--| UNG--> DNA_REPAIR	3.877	10	positive
DMD-->DNA_REPAIR	DMD--[] DGC--> NRXN3_Q9HDB5--> NLGN2--> DLG4--> GRIN2A--> CALCIUM(2+)--> PRKCA--| GSK3B--| UNG--> DNA_REPAIR	3.879	10	positive
DMD-->DNA_REPAIR	DMD--[] DGC--> NRXN2_Q9P2S2--> NLGN2--> DLG4--> NOS1--| HDAC2--> CCND1--[] CYCLIND/CDK4--| BRCA1--> DNA_REPAIR	3.886	10	positive
DMD-->DNA_REPAIR	DMD--[] DGC--> NRXN2_P58401--> NLGN2--> DLG4--> NOS1--| HDAC2--> CCND1--[] CYCLIND/CDK4--| BRCA1--> DNA_REPAIR	3.887	10	positive
DMD-->DNA_REPAIR	DMD--[] DGC--> NRXN2_Q9P2S2--> NLGN2--> DLG4--> GRIN2A--> CALCIUM(2+)--> PRKCA--| GSK3B--| UNG--> DNA_REPAIR	3.889	10	positive
DMD-->DNA_REPAIR	DMD--[] DGC--> NRXN2_P58401--> NLGN2--> DLG4--> GRIN2A--> CALCIUM(2+)--> PRKCA--| GSK3B--| UNG--> DNA_REPAIR	3.89	10	positive
DMD-->DNA_REPAIR	DMD--[] DGC--> NRXN3_Q9Y4C0--> NLGN2--> DLG4--> GRIN2A--> CALCIUM(2+)--> PRKCA--| GSK3A--| UNG--> DNA_REPAIR	3.891	10	positive
DMD-->DNA_REPAIR	DMD--[] DGC--> NRXN3_Q9HDB5--> NLGN2--> DLG4--> GRIN2A--> CALCIUM(2+)--> PRKCA--| GSK3A--| UNG--> DNA_REPAIR	3.893	10	positive
DMD-->DNA_REPAIR	DMD--[] DGC--> NRXN1_Q9ULB1--> NLGN2--> DLG4--> GRIN2A--> CALCIUM(2+)--> CAPN1--> GSK3B--| UNG--> DNA_REPAIR	3.902	10	negative
DMD-->DNA_REPAIR	DMD--[] DGC--> NRXN2_Q9P2S2--> NLGN2--> DLG4--> GRIN2A--> CALCIUM(2+)--> PRKCA--| GSK3A--| UNG--> DNA_REPAIR	3.903	10	positive
DMD-->DNA_REPAIR	DMD--[] DGC--> NRXN2_P58401--> NLGN2--> DLG4--> GRIN2A--> CALCIUM(2+)--> PRKCA--| GSK3A--| UNG--> DNA_REPAIR	3.904	10	positive
DMD-->DNA_REPAIR	DMD--[] DGC--> NRXN1_P58400--> NLGN2--> DLG4--> GRIN2A--> CALCIUM(2+)--> CAPN1--> GSK3B--| UNG--> DNA_REPAIR	3.905	10	negative
DMD-->DNA_REPAIR	DMD--[] DGC--> NRXN3_Q9Y4C0--> NLGN2--> DLG4--> GRIN2A--> CALCIUM(2+)--> CAPN1--> GSK3B--| UNG--> DNA_REPAIR	3.969	10	negative
DMD-->DNA_REPAIR	DMD--[] DGC--> NRXN3_Q9HDB5--> NLGN2--> DLG4--> GRIN2A--> CALCIUM(2+)--> CAPN1--> GSK3B--| UNG--> DNA_REPAIR	3.971	10	negative
DMD-->DNA_REPAIR	DMD--[] DGC--> NRXN2_Q9P2S2--> NLGN2--> DLG4--> GRIN2A--> CALCIUM(2+)--> CAPN1--> GSK3B--| UNG--> DNA_REPAIR	3.981	10	negative
DMD-->DNA_REPAIR	DMD--[] DGC--> NRXN2_P58401--> NLGN2--> DLG4--> GRIN2A--> CALCIUM(2+)--> CAPN1--> GSK3B--| UNG--> DNA_REPAIR	3.982	10	negative
DMD-->DNA_REPAIR	DMD--[] DGC--> NRXN1_Q9ULB1--> NLGN2--> DLG4--> GRIN2A--> CALCIUM(2+)--> CAPN1--> GSK3A--| UNG--> DNA_REPAIR	3.987	10	negative
DMD-->DNA_REPAIR	DMD--[] DGC--> NRXN1_P58400--> NLGN2--> DLG4--> GRIN2A--> CALCIUM(2+)--> CAPN1--> GSK3A--| UNG--> DNA_REPAIR	3.99	10	negative
DMD-->DNA_REPAIR	DMD--[] DGC--> NRXN3_Q9Y4C0--> NLGN2--> DLG4--> GRIN2A--> CALCIUM(2+)--> CAPN1--> GSK3A--| UNG--> DNA_REPAIR	4.054	10	negative
DMD-->DNA_REPAIR	DMD--[] DGC--> NRXN3_Q9HDB5--> NLGN2--> DLG4--> GRIN2A--> CALCIUM(2+)--> CAPN1--> GSK3A--| UNG--> DNA_REPAIR	4.056	10	negative
DMD-->DNA_REPAIR	DMD--[] DGC--> NRXN2_Q9P2S2--> NLGN2--> DLG4--> GRIN2A--> CALCIUM(2+)--> CAPN1--> GSK3A--| UNG--> DNA_REPAIR	4.066	10	negative
DMD-->DNA_REPAIR	DMD--[] DGC--> NRXN2_P58401--> NLGN2--> DLG4--> GRIN2A--> CALCIUM(2+)--> CAPN1--> GSK3A--| UNG--> DNA_REPAIR	4.067	10	negative
DMD-->GLYCOLYSIS	DMD--[] DGC--> NRXN1_Q9ULB1--> NLGN2--> DLG4--> GRIN2A--> CALCIUM(2+)--> PRKCA--> PFKFB2--> GLYCOLYSIS	2.881	9	positive
DMD-->GLYCOLYSIS	DMD--[] DGC--> NRXN1_P58400--> NLGN2--> DLG4--> GRIN2A--> CALCIUM(2+)--> PRKCA--> PFKFB2--> GLYCOLYSIS	2.884	9	positive
DMD-->GLYCOLYSIS	DMD--[] DGC--> NRXN3_Q9Y4C0--> NLGN2--> DLG4--> GRIN2A--> CALCIUM(2+)--> PRKCA--> PFKFB2--> GLYCOLYSIS	2.948	9	positive
DMD-->GLYCOLYSIS	DMD--[] DGC--> NRXN3_Q9HDB5--> NLGN2--> DLG4--> GRIN2A--> CALCIUM(2+)--> PRKCA--> PFKFB2--> GLYCOLYSIS	2.95	9	positive
DMD-->GLYCOLYSIS	DMD--[] DGC--> NRXN1_Q9ULB1--> NLGN2--> DLG4--> GRIN2A--> CALCIUM(2+)--> PRKCA--> TP53--| GLYCOLYSIS	2.952	9	negative
DMD-->GLYCOLYSIS	DMD--[] DGC--> NRXN1_P58400--> NLGN2--> DLG4--> GRIN2A--> CALCIUM(2+)--> PRKCA--> TP53--| GLYCOLYSIS	2.955	9	negative
DMD-->GLYCOLYSIS	DMD--[] DGC--> NRXN2_Q9P2S2--> NLGN2--> DLG4--> GRIN2A--> CALCIUM(2+)--> PRKCA--> PFKFB2--> GLYCOLYSIS	2.96	9	positive
DMD-->GLYCOLYSIS	DMD--[] DGC--> NRXN2_P58401--> NLGN2--> DLG4--> GRIN2A--> CALCIUM(2+)--> PRKCA--> PFKFB2--> GLYCOLYSIS	2.961	9	positive
DMD-->GLYCOLYSIS	DMD--[] DGC--> NRXN3_Q9Y4C0--> NLGN2--> DLG4--> GRIN2A--> CALCIUM(2+)--> PRKCA--> TP53--| GLYCOLYSIS	3.019	9	negative
DMD-->GLYCOLYSIS	DMD--[] DGC--> NRXN3_Q9HDB5--> NLGN2--> DLG4--> GRIN2A--> CALCIUM(2+)--> PRKCA--> TP53--| GLYCOLYSIS	3.021	9	negative
DMD-->GLYCOLYSIS	DMD--[] DGC--> NRXN2_Q9P2S2--> NLGN2--> DLG4--> GRIN2A--> CALCIUM(2+)--> PRKCA--> TP53--| GLYCOLYSIS	3.031	9	negative
DMD-->GLYCOLYSIS	DMD--[] DGC--> NRXN2_P58401--> NLGN2--> DLG4--> GRIN2A--> CALCIUM(2+)--> PRKCA--> TP53--| GLYCOLYSIS	3.032	9	negative
DMD-->IMMORTALITY	DMD--[] DGC--> NRXN1_Q9ULB1--> NLGN2--> DLG4--> GRIN2A--> CALCIUM(2+)--> PRKCA--? SRC--| TERT--> IMMORTALITY	3.362	10	unknown
DMD-->IMMORTALITY	DMD--[] DGC--> NRXN1_P58400--> NLGN2--> DLG4--> GRIN2A--> CALCIUM(2+)--> PRKCA--? SRC--| TERT--> IMMORTALITY	3.365	10	unknown
DMD-->IMMORTALITY	DMD--[] DGC--> NRXN3_Q9Y4C0--> NLGN2--> DLG4--> GRIN2A--> CALCIUM(2+)--> PRKCA--? SRC--| TERT--> IMMORTALITY	3.429	10	unknown
DMD-->IMMORTALITY	DMD--[] DGC--> NRXN3_Q9HDB5--> NLGN2--> DLG4--> GRIN2A--> CALCIUM(2+)--> PRKCA--? SRC--| TERT--> IMMORTALITY	3.431	10	unknown
DMD-->IMMORTALITY	DMD--[] DGC--> NRXN2_Q9P2S2--> NLGN2--> DLG4--> GRIN2A--> CALCIUM(2+)--> PRKCA--? SRC--| TERT--> IMMORTALITY	3.441	10	unknown
DMD-->IMMORTALITY	DMD--[] DGC--> NRXN2_P58401--> NLGN2--> DLG4--> GRIN2A--> CALCIUM(2+)--> PRKCA--? SRC--| TERT--> IMMORTALITY	3.442	10	unknown
DMD-->IMMORTALITY	DMD--[] DGC--> NRXN1_Q9ULB1--> NLGN2--> DLG4--> GRIN2A--> CALCIUM(2+)--> PRKCZ--> IKBKB--| CDKN2A_P42771--| IMMORTALITY	3.446	10	positive
DMD-->IMMORTALITY	DMD--[] DGC--> NRXN1_P58400--> NLGN2--> DLG4--> GRIN2A--> CALCIUM(2+)--> PRKCZ--> IKBKB--| CDKN2A_P42771--| IMMORTALITY	3.449	10	positive
DMD-->IMMORTALITY	DMD--[] DGC--> NRXN3_Q9Y4C0--> NLGN2--> DLG4--> GRIN2A--> CALCIUM(2+)--> PRKCZ--> IKBKB--| CDKN2A_P42771--| IMMORTALITY	3.513	10	positive
DMD-->IMMORTALITY	DMD--[] DGC--> NRXN3_Q9HDB5--> NLGN2--> DLG4--> GRIN2A--> CALCIUM(2+)--> PRKCZ--> IKBKB--| CDKN2A_P42771--| IMMORTALITY	3.515	10	positive
DMD-->IMMORTALITY	DMD--[] DGC--> NRXN2_Q9P2S2--> NLGN2--> DLG4--> GRIN2A--> CALCIUM(2+)--> PRKCZ--> IKBKB--| CDKN2A_P42771--| IMMORTALITY	3.525	10	positive
DMD-->IMMORTALITY	DMD--[] DGC--> NRXN2_P58401--> NLGN2--> DLG4--> GRIN2A--> CALCIUM(2+)--> PRKCZ--> IKBKB--| CDKN2A_P42771--| IMMORTALITY	3.526	10	positive
DMD-->INFLAMMATION	DMD--[] DGC--> NRXN1_Q9ULB1--> NLGN2--> DLG4--> NOS1--> NITRIC OXIDE--> NFKB-P65/P50--> INFLAMMATION	2.455	8	positive
DMD-->INFLAMMATION	DMD--[] DGC--> NRXN1_P58400--> NLGN2--> DLG4--> NOS1--> NITRIC OXIDE--> NFKB-P65/P50--> INFLAMMATION	2.458	8	positive
DMD-->INFLAMMATION	DMD--[] DGC--> NRXN3_Q9Y4C0--> NLGN2--> DLG4--> NOS1--> NITRIC OXIDE--> NFKB-P65/P50--> INFLAMMATION	2.522	8	positive
DMD-->INFLAMMATION	DMD--[] DGC--> NRXN3_Q9HDB5--> NLGN2--> DLG4--> NOS1--> NITRIC OXIDE--> NFKB-P65/P50--> INFLAMMATION	2.524	8	positive
DMD-->INFLAMMATION	DMD--[] DGC--> NRXN2_Q9P2S2--> NLGN2--> DLG4--> NOS1--> NITRIC OXIDE--> NFKB-P65/P50--> INFLAMMATION	2.534	8	positive
DMD-->INFLAMMATION	DMD--[] DGC--> NRXN2_P58401--> NLGN2--> DLG4--> NOS1--> NITRIC OXIDE--> NFKB-P65/P50--> INFLAMMATION	2.535	8	positive
DMD-->INFLAMMATION	DMD--[] DGC--> NRXN1_Q9ULB1--> NLGN2--> DLG4--> GRIN2A--> CALCIUM(2+)--> PRKCZ--> NFKB-P65/P50--> INFLAMMATION	2.882	9	positive
DMD-->INFLAMMATION	DMD--[] DGC--> NRXN1_P58400--> NLGN2--> DLG4--> GRIN2A--> CALCIUM(2+)--> PRKCZ--> NFKB-P65/P50--> INFLAMMATION	2.885	9	positive
DMD-->INFLAMMATION	DMD--[] DGC--> NRXN3_Q9Y4C0--> NLGN2--> DLG4--> GRIN2A--> CALCIUM(2+)--> PRKCZ--> NFKB-P65/P50--> INFLAMMATION	2.949	9	positive
DMD-->INFLAMMATION	DMD--[] DGC--> NRXN3_Q9HDB5--> NLGN2--> DLG4--> GRIN2A--> CALCIUM(2+)--> PRKCZ--> NFKB-P65/P50--> INFLAMMATION	2.951	9	positive
DMD-->INFLAMMATION	DMD--[] DGC--> NRXN2_Q9P2S2--> NLGN2--> DLG4--> GRIN2A--> CALCIUM(2+)--> PRKCZ--> NFKB-P65/P50--> INFLAMMATION	2.961	9	positive
DMD-->INFLAMMATION	DMD--[] DGC--> NRXN2_P58401--> NLGN2--> DLG4--> GRIN2A--> CALCIUM(2+)--> PRKCZ--> NFKB-P65/P50--> INFLAMMATION	2.962	9	positive
DMD-->METASTASIS	DMD--[] DGC--> NRXN1_Q9ULB1--> NLGN2--> DLG4--> GRIN2A--> CALCIUM(2+)--> CDH1--> CTNNB1--> METASTASIS	2.423	9	positive
DMD-->METASTASIS	DMD--[] DGC--> NRXN1_P58400--> NLGN2--> DLG4--> GRIN2A--> CALCIUM(2+)--> CDH1--> CTNNB1--> METASTASIS	2.426	9	positive
DMD-->METASTASIS	DMD--[] DGC--> NRXN3_Q9Y4C0--> NLGN2--> DLG4--> GRIN2A--> CALCIUM(2+)--> CDH1--> CTNNB1--> METASTASIS	2.49	9	positive
DMD-->METASTASIS	DMD--[] DGC--> NRXN3_Q9HDB5--> NLGN2--> DLG4--> GRIN2A--> CALCIUM(2+)--> CDH1--> CTNNB1--> METASTASIS	2.492	9	positive
DMD-->METASTASIS	DMD--[] DGC--> NRXN2_Q9P2S2--> NLGN2--> DLG4--> GRIN2A--> CALCIUM(2+)--> CDH1--> CTNNB1--> METASTASIS	2.502	9	positive
DMD-->METASTASIS	DMD--[] DGC--> NRXN2_P58401--> NLGN2--> DLG4--> GRIN2A--> CALCIUM(2+)--> CDH1--> CTNNB1--> METASTASIS	2.503	9	positive
DMD-->METASTASIS	DMD--[] DGC--> NRXN1_Q9ULB1--> NLGN2--> DLG4--> GRIN2A--> CALCIUM(2+)--> CDH3--> CTNNB1--> METASTASIS	2.525	9	positive
DMD-->METASTASIS	DMD--[] DGC--> NRXN1_P58400--> NLGN2--> DLG4--> GRIN2A--> CALCIUM(2+)--> CDH3--> CTNNB1--> METASTASIS	2.528	9	positive
DMD-->METASTASIS	DMD--[] DGC--> NRXN1_Q9ULB1--> NLGN2--> DLG4--> GRIN2A--> CALCIUM(2+)--> CDH2--> CTNNB1--> METASTASIS	2.59	9	positive
DMD-->METASTASIS	DMD--[] DGC--> NRXN3_Q9Y4C0--> NLGN2--> DLG4--> GRIN2A--> CALCIUM(2+)--> CDH3--> CTNNB1--> METASTASIS	2.592	9	positive
DMD-->METASTASIS	DMD--[] DGC--> NRXN1_P58400--> NLGN2--> DLG4--> GRIN2A--> CALCIUM(2+)--> CDH2--> CTNNB1--> METASTASIS	2.593	9	positive
DMD-->METASTASIS	DMD--[] DGC--> NRXN3_Q9HDB5--> NLGN2--> DLG4--> GRIN2A--> CALCIUM(2+)--> CDH3--> CTNNB1--> METASTASIS	2.594	9	positive
DMD-->METASTASIS	DMD--[] DGC--> NRXN2_Q9P2S2--> NLGN2--> DLG4--> GRIN2A--> CALCIUM(2+)--> CDH3--> CTNNB1--> METASTASIS	2.604	9	positive
DMD-->METASTASIS	DMD--[] DGC--> NRXN2_P58401--> NLGN2--> DLG4--> GRIN2A--> CALCIUM(2+)--> CDH3--> CTNNB1--> METASTASIS	2.605	9	positive
DMD-->METASTASIS	DMD--[] DGC--> NRXN1_Q9ULB1--> NLGN2--> DLG4--> GRIN2A--> CALCIUM(2+)--> CDH5--> CTNNB1--> METASTASIS	2.651	9	positive
DMD-->METASTASIS	DMD--[] DGC--> NRXN1_P58400--> NLGN2--> DLG4--> GRIN2A--> CALCIUM(2+)--> CDH5--> CTNNB1--> METASTASIS	2.654	9	positive
DMD-->METASTASIS	DMD--[] DGC--> NRXN3_Q9Y4C0--> NLGN2--> DLG4--> GRIN2A--> CALCIUM(2+)--> CDH2--> CTNNB1--> METASTASIS	2.657	9	positive
DMD-->METASTASIS	DMD--[] DGC--> NRXN3_Q9HDB5--> NLGN2--> DLG4--> GRIN2A--> CALCIUM(2+)--> CDH2--> CTNNB1--> METASTASIS	2.659	9	positive
DMD-->METASTASIS	DMD--[] DGC--> NRXN2_Q9P2S2--> NLGN2--> DLG4--> GRIN2A--> CALCIUM(2+)--> CDH2--> CTNNB1--> METASTASIS	2.669	9	positive
DMD-->METASTASIS	DMD--[] DGC--> NRXN2_P58401--> NLGN2--> DLG4--> GRIN2A--> CALCIUM(2+)--> CDH2--> CTNNB1--> METASTASIS	2.67	9	positive
DMD-->METASTASIS	DMD--[] DGC--> NRXN1_Q9ULB1--> NLGN2--> DLG4--> GRIN2A--> CALCIUM(2+)--> CDH8--> CTNNB1--> METASTASIS	2.713	9	positive
DMD-->METASTASIS	DMD--[] DGC--> NRXN1_P58400--> NLGN2--> DLG4--> GRIN2A--> CALCIUM(2+)--> CDH8--> CTNNB1--> METASTASIS	2.716	9	positive
DMD-->METASTASIS	DMD--[] DGC--> NRXN3_Q9Y4C0--> NLGN2--> DLG4--> GRIN2A--> CALCIUM(2+)--> CDH5--> CTNNB1--> METASTASIS	2.718	9	positive
DMD-->METASTASIS	DMD--[] DGC--> NRXN3_Q9HDB5--> NLGN2--> DLG4--> GRIN2A--> CALCIUM(2+)--> CDH5--> CTNNB1--> METASTASIS	2.72	9	positive
DMD-->METASTASIS	DMD--[] DGC--> NRXN2_Q9P2S2--> NLGN2--> DLG4--> GRIN2A--> CALCIUM(2+)--> CDH5--> CTNNB1--> METASTASIS	2.73	9	positive
DMD-->METASTASIS	DMD--[] DGC--> NRXN1_Q9ULB1--> NLGN2--> DLG4--> GRIN2A--> CALCIUM(2+)--> CDH11--> OR--? CTNNB1--> METASTASIS	2.731	9	unknown
DMD-->METASTASIS	DMD--[] DGC--> NRXN2_P58401--> NLGN2--> DLG4--> GRIN2A--> CALCIUM(2+)--> CDH5--> CTNNB1--> METASTASIS	2.731	9	positive
DMD-->METASTASIS	DMD--[] DGC--> NRXN1_Q9ULB1--> NLGN2--> DLG4--> GRIN2A--> CALCIUM(2+)--> CDH17--> CTNNB1--> METASTASIS	2.735	9	positive
DMD-->METASTASIS	DMD--[] DGC--> NRXN1_P58400--> NLGN2--> DLG4--> GRIN2A--> CALCIUM(2+)--> CDH17--> CTNNB1--> METASTASIS	2.738	9	positive
DMD-->METASTASIS	DMD--[] DGC--> NRXN1_Q9ULB1--> NLGN2--> DLG4--> GRIN2A--> CALCIUM(2+)--> CDH15--> CTNNB1--> METASTASIS	2.745	9	positive
DMD-->METASTASIS	DMD--[] DGC--> NRXN1_P58400--> NLGN2--> DLG4--> GRIN2A--> CALCIUM(2+)--> CDH15--> CTNNB1--> METASTASIS	2.748	9	positive
DMD-->METASTASIS	DMD--[] DGC--> NRXN3_Q9Y4C0--> NLGN2--> DLG4--> GRIN2A--> CALCIUM(2+)--> CDH8--> CTNNB1--> METASTASIS	2.78	9	positive
DMD-->METASTASIS	DMD--[] DGC--> NRXN3_Q9HDB5--> NLGN2--> DLG4--> GRIN2A--> CALCIUM(2+)--> CDH8--> CTNNB1--> METASTASIS	2.782	9	positive
DMD-->METASTASIS	DMD--[] DGC--> NRXN1_Q9ULB1--> NLGN2--> DLG4--> GRIN2A--> CALCIUM(2+)--> CDH10--> CTNNB1--> METASTASIS	2.784	9	positive
DMD-->METASTASIS	DMD--[] DGC--> NRXN1_Q9ULB1--> NLGN2--> DLG4--> GRIN2A--> CALCIUM(2+)--> CDH9--> CTNNB1--> METASTASIS	2.784	9	positive
DMD-->METASTASIS	DMD--[] DGC--> NRXN1_P58400--> NLGN2--> DLG4--> GRIN2A--> CALCIUM(2+)--> CDH10--> CTNNB1--> METASTASIS	2.787	9	positive
DMD-->METASTASIS	DMD--[] DGC--> NRXN1_P58400--> NLGN2--> DLG4--> GRIN2A--> CALCIUM(2+)--> CDH9--> CTNNB1--> METASTASIS	2.787	9	positive
DMD-->METASTASIS	DMD--[] DGC--> NRXN2_Q9P2S2--> NLGN2--> DLG4--> GRIN2A--> CALCIUM(2+)--> CDH8--> CTNNB1--> METASTASIS	2.792	9	positive
DMD-->METASTASIS	DMD--[] DGC--> NRXN2_P58401--> NLGN2--> DLG4--> GRIN2A--> CALCIUM(2+)--> CDH8--> CTNNB1--> METASTASIS	2.793	9	positive
DMD-->METASTASIS	DMD--[] DGC--> NRXN1_Q9ULB1--> NLGN2--> DLG4--> GRIN2A--> CALCIUM(2+)--> CDH7--> CTNNB1--> METASTASIS	2.798	9	positive
DMD-->METASTASIS	DMD--[] DGC--> NRXN1_Q9ULB1--> NLGN2--> DLG4--> GRIN2A--> CALCIUM(2+)--> CDH6--> CTNNB1--> METASTASIS	2.799	9	positive
DMD-->METASTASIS	DMD--[] DGC--> NRXN3_Q9HDB5--> NLGN2--> DLG4--> GRIN2A--> CALCIUM(2+)--> CDH11--> OR--? CTNNB1--> METASTASIS	2.8	9	unknown
DMD-->METASTASIS	DMD--[] DGC--> NRXN1_Q9ULB1--> NLGN2--> DLG4--> GRIN2A--> CALCIUM(2+)--> CDH18--> CTNNB1--> METASTASIS	2.8	9	positive
DMD-->METASTASIS	DMD--[] DGC--> NRXN1_P58400--> NLGN2--> DLG4--> GRIN2A--> CALCIUM(2+)--> CDH7--> CTNNB1--> METASTASIS	2.801	9	positive
DMD-->METASTASIS	DMD--[] DGC--> NRXN3_Q9Y4C0--> NLGN2--> DLG4--> GRIN2A--> CALCIUM(2+)--> CDH17--> CTNNB1--> METASTASIS	2.802	9	positive
DMD-->METASTASIS	DMD--[] DGC--> NRXN1_P58400--> NLGN2--> DLG4--> GRIN2A--> CALCIUM(2+)--> CDH6--> CTNNB1--> METASTASIS	2.802	9	positive
DMD-->METASTASIS	DMD--[] DGC--> NRXN1_P58400--> NLGN2--> DLG4--> GRIN2A--> CALCIUM(2+)--> CDH18--> CTNNB1--> METASTASIS	2.803	9	positive
DMD-->METASTASIS	DMD--[] DGC--> NRXN3_Q9HDB5--> NLGN2--> DLG4--> GRIN2A--> CALCIUM(2+)--> CDH17--> CTNNB1--> METASTASIS	2.804	9	positive
DMD-->METASTASIS	DMD--[] DGC--> NRXN1_Q9ULB1--> NLGN2--> DLG4--> GRIN2A--> CALCIUM(2+)--> CDH24--> CTNNB1--> METASTASIS	2.809	9	positive
DMD-->METASTASIS	DMD--[] DGC--> NRXN2_Q9P2S2--> NLGN2--> DLG4--> GRIN2A--> CALCIUM(2+)--> CDH11--> OR--? CTNNB1--> METASTASIS	2.81	9	unknown
DMD-->METASTASIS	DMD--[] DGC--> NRXN3_Q9Y4C0--> NLGN2--> DLG4--> GRIN2A--> CALCIUM(2+)--> CDH15--> CTNNB1--> METASTASIS	2.812	9	positive
DMD-->METASTASIS	DMD--[] DGC--> NRXN1_P58400--> NLGN2--> DLG4--> GRIN2A--> CALCIUM(2+)--> CDH24--> CTNNB1--> METASTASIS	2.812	9	positive
DMD-->METASTASIS	DMD--[] DGC--> NRXN3_Q9HDB5--> NLGN2--> DLG4--> GRIN2A--> CALCIUM(2+)--> CDH15--> CTNNB1--> METASTASIS	2.814	9	positive
DMD-->METASTASIS	DMD--[] DGC--> NRXN2_Q9P2S2--> NLGN2--> DLG4--> GRIN2A--> CALCIUM(2+)--> CDH17--> CTNNB1--> METASTASIS	2.814	9	positive
DMD-->METASTASIS	DMD--[] DGC--> NRXN2_P58401--> NLGN2--> DLG4--> GRIN2A--> CALCIUM(2+)--> CDH17--> CTNNB1--> METASTASIS	2.815	9	positive
DMD-->METASTASIS	DMD--[] DGC--> NRXN2_Q9P2S2--> NLGN2--> DLG4--> GRIN2A--> CALCIUM(2+)--> CDH15--> CTNNB1--> METASTASIS	2.824	9	positive
DMD-->METASTASIS	DMD--[] DGC--> NRXN2_P58401--> NLGN2--> DLG4--> GRIN2A--> CALCIUM(2+)--> CDH15--> CTNNB1--> METASTASIS	2.825	9	positive
DMD-->METASTASIS	DMD--[] DGC--> NRXN1_Q9ULB1--> NLGN2--> DLG4--> GRIN2A--> CALCIUM(2+)--> PRKCA--> EZR--> METASTASIS	2.831	9	positive
DMD-->METASTASIS	DMD--[] DGC--> NRXN1_P58400--> NLGN2--> DLG4--> GRIN2A--> CALCIUM(2+)--> PRKCA--> EZR--> METASTASIS	2.834	9	positive
DMD-->METASTASIS	DMD--[] DGC--> NRXN1_Q9ULB1--> NLGN2--> DLG4--> GRIN2A--> CALCIUM(2+)--> PRKCA--> NFE2L2--> METASTASIS	2.835	9	positive
DMD-->METASTASIS	DMD--[] DGC--> NRXN1_P58400--> NLGN2--> DLG4--> GRIN2A--> CALCIUM(2+)--> PRKCA--> NFE2L2--> METASTASIS	2.838	9	positive
DMD-->METASTASIS	DMD--[] DGC--> NRXN3_Q9Y4C0--> NLGN2--> DLG4--> GRIN2A--> CALCIUM(2+)--> CDH10--> CTNNB1--> METASTASIS	2.851	9	positive
DMD-->METASTASIS	DMD--[] DGC--> NRXN3_Q9Y4C0--> NLGN2--> DLG4--> GRIN2A--> CALCIUM(2+)--> CDH9--> CTNNB1--> METASTASIS	2.851	9	positive
DMD-->METASTASIS	DMD--[] DGC--> NRXN3_Q9HDB5--> NLGN2--> DLG4--> GRIN2A--> CALCIUM(2+)--> CDH10--> CTNNB1--> METASTASIS	2.853	9	positive
DMD-->METASTASIS	DMD--[] DGC--> NRXN3_Q9HDB5--> NLGN2--> DLG4--> GRIN2A--> CALCIUM(2+)--> CDH9--> CTNNB1--> METASTASIS	2.853	9	positive
DMD-->METASTASIS	DMD--[] DGC--> NRXN2_Q9P2S2--> NLGN2--> DLG4--> GRIN2A--> CALCIUM(2+)--> CDH10--> CTNNB1--> METASTASIS	2.863	9	positive
DMD-->METASTASIS	DMD--[] DGC--> NRXN1_Q9ULB1--> NLGN2--> DLG4--> GRIN2A--> CALCIUM(2+)--> CDH13--> CTNNB1--> METASTASIS	2.863	9	positive
DMD-->METASTASIS	DMD--[] DGC--> NRXN2_Q9P2S2--> NLGN2--> DLG4--> GRIN2A--> CALCIUM(2+)--> CDH9--> CTNNB1--> METASTASIS	2.863	9	positive
DMD-->METASTASIS	DMD--[] DGC--> NRXN2_P58401--> NLGN2--> DLG4--> GRIN2A--> CALCIUM(2+)--> CDH10--> CTNNB1--> METASTASIS	2.864	9	positive
DMD-->METASTASIS	DMD--[] DGC--> NRXN2_P58401--> NLGN2--> DLG4--> GRIN2A--> CALCIUM(2+)--> CDH9--> CTNNB1--> METASTASIS	2.864	9	positive
DMD-->METASTASIS	DMD--[] DGC--> NRXN3_Q9Y4C0--> NLGN2--> DLG4--> GRIN2A--> CALCIUM(2+)--> CDH7--> CTNNB1--> METASTASIS	2.865	9	positive
DMD-->METASTASIS	DMD--[] DGC--> NRXN1_P58400--> NLGN2--> DLG4--> GRIN2A--> CALCIUM(2+)--> CDH13--> CTNNB1--> METASTASIS	2.866	9	positive
DMD-->METASTASIS	DMD--[] DGC--> NRXN3_Q9Y4C0--> NLGN2--> DLG4--> GRIN2A--> CALCIUM(2+)--> CDH6--> CTNNB1--> METASTASIS	2.866	9	positive
DMD-->METASTASIS	DMD--[] DGC--> NRXN3_Q9Y4C0--> NLGN2--> DLG4--> GRIN2A--> CALCIUM(2+)--> CDH18--> CTNNB1--> METASTASIS	2.867	9	positive
DMD-->METASTASIS	DMD--[] DGC--> NRXN3_Q9HDB5--> NLGN2--> DLG4--> GRIN2A--> CALCIUM(2+)--> CDH7--> CTNNB1--> METASTASIS	2.867	9	positive
DMD-->METASTASIS	DMD--[] DGC--> NRXN3_Q9HDB5--> NLGN2--> DLG4--> GRIN2A--> CALCIUM(2+)--> CDH6--> CTNNB1--> METASTASIS	2.868	9	positive
DMD-->METASTASIS	DMD--[] DGC--> NRXN3_Q9HDB5--> NLGN2--> DLG4--> GRIN2A--> CALCIUM(2+)--> CDH18--> CTNNB1--> METASTASIS	2.869	9	positive
DMD-->METASTASIS	DMD--[] DGC--> NRXN1_Q9ULB1--> NLGN2--> DLG4--> GRIN2A--> CALCIUM(2+)--> CDH4--> CTNNB1--> METASTASIS	2.869	9	positive
DMD-->METASTASIS	DMD--[] DGC--> NRXN1_P58400--> NLGN2--> DLG4--> GRIN2A--> CALCIUM(2+)--> CDH4--> CTNNB1--> METASTASIS	2.872	9	positive
DMD-->METASTASIS	DMD--[] DGC--> NRXN3_Q9Y4C0--> NLGN2--> DLG4--> GRIN2A--> CALCIUM(2+)--> CDH24--> CTNNB1--> METASTASIS	2.876	9	positive
DMD-->METASTASIS	DMD--[] DGC--> NRXN2_Q9P2S2--> NLGN2--> DLG4--> GRIN2A--> CALCIUM(2+)--> CDH7--> CTNNB1--> METASTASIS	2.877	9	positive
DMD-->METASTASIS	DMD--[] DGC--> NRXN3_Q9HDB5--> NLGN2--> DLG4--> GRIN2A--> CALCIUM(2+)--> CDH24--> CTNNB1--> METASTASIS	2.878	9	positive
DMD-->METASTASIS	DMD--[] DGC--> NRXN2_Q9P2S2--> NLGN2--> DLG4--> GRIN2A--> CALCIUM(2+)--> CDH6--> CTNNB1--> METASTASIS	2.878	9	positive
DMD-->METASTASIS	DMD--[] DGC--> NRXN2_P58401--> NLGN2--> DLG4--> GRIN2A--> CALCIUM(2+)--> CDH7--> CTNNB1--> METASTASIS	2.878	9	positive
DMD-->METASTASIS	DMD--[] DGC--> NRXN2_Q9P2S2--> NLGN2--> DLG4--> GRIN2A--> CALCIUM(2+)--> CDH18--> CTNNB1--> METASTASIS	2.879	9	positive
DMD-->METASTASIS	DMD--[] DGC--> NRXN2_P58401--> NLGN2--> DLG4--> GRIN2A--> CALCIUM(2+)--> CDH6--> CTNNB1--> METASTASIS	2.879	9	positive
DMD-->METASTASIS	DMD--[] DGC--> NRXN2_P58401--> NLGN2--> DLG4--> GRIN2A--> CALCIUM(2+)--> CDH18--> CTNNB1--> METASTASIS	2.88	9	positive
DMD-->METASTASIS	DMD--[] DGC--> NRXN1_Q9ULB1--> NLGN2--> DLG4--> GRIN2A--> CALCIUM(2+)--> CDH12--> CTNNB1--> METASTASIS	2.882	9	positive
DMD-->METASTASIS	DMD--[] DGC--> NRXN1_P58400--> NLGN2--> DLG4--> GRIN2A--> CALCIUM(2+)--> CDH12--> CTNNB1--> METASTASIS	2.885	9	positive
DMD-->METASTASIS	DMD--[] DGC--> NRXN2_Q9P2S2--> NLGN2--> DLG4--> GRIN2A--> CALCIUM(2+)--> CDH24--> CTNNB1--> METASTASIS	2.888	9	positive
DMD-->METASTASIS	DMD--[] DGC--> NRXN2_P58401--> NLGN2--> DLG4--> GRIN2A--> CALCIUM(2+)--> CDH24--> CTNNB1--> METASTASIS	2.889	9	positive
DMD-->METASTASIS	DMD--[] DGC--> NRXN3_Q9Y4C0--> NLGN2--> DLG4--> GRIN2A--> CALCIUM(2+)--> PRKCA--> EZR--> METASTASIS	2.898	9	positive
DMD-->METASTASIS	DMD--[] DGC--> NRXN3_Q9HDB5--> NLGN2--> DLG4--> GRIN2A--> CALCIUM(2+)--> PRKCA--> EZR--> METASTASIS	2.9	9	positive
DMD-->METASTASIS	DMD--[] DGC--> NRXN3_Q9Y4C0--> NLGN2--> DLG4--> GRIN2A--> CALCIUM(2+)--> PRKCA--> NFE2L2--> METASTASIS	2.902	9	positive
DMD-->METASTASIS	DMD--[] DGC--> NRXN3_Q9HDB5--> NLGN2--> DLG4--> GRIN2A--> CALCIUM(2+)--> PRKCA--> NFE2L2--> METASTASIS	2.904	9	positive
DMD-->METASTASIS	DMD--[] DGC--> NRXN2_Q9P2S2--> NLGN2--> DLG4--> GRIN2A--> CALCIUM(2+)--> PRKCA--> EZR--> METASTASIS	2.91	9	positive
DMD-->METASTASIS	DMD--[] DGC--> NRXN2_P58401--> NLGN2--> DLG4--> GRIN2A--> CALCIUM(2+)--> PRKCA--> EZR--> METASTASIS	2.911	9	positive
DMD-->METASTASIS	DMD--[] DGC--> NRXN2_Q9P2S2--> NLGN2--> DLG4--> GRIN2A--> CALCIUM(2+)--> PRKCA--> NFE2L2--> METASTASIS	2.914	9	positive
DMD-->METASTASIS	DMD--[] DGC--> NRXN2_P58401--> NLGN2--> DLG4--> GRIN2A--> CALCIUM(2+)--> PRKCA--> NFE2L2--> METASTASIS	2.915	9	positive
DMD-->METASTASIS	DMD--[] DGC--> NRXN3_Q9Y4C0--> NLGN2--> DLG4--> GRIN2A--> CALCIUM(2+)--> CDH13--> CTNNB1--> METASTASIS	2.93	9	positive
DMD-->METASTASIS	DMD--[] DGC--> NRXN3_Q9HDB5--> NLGN2--> DLG4--> GRIN2A--> CALCIUM(2+)--> CDH13--> CTNNB1--> METASTASIS	2.932	9	positive
DMD-->METASTASIS	DMD--[] DGC--> NRXN3_Q9Y4C0--> NLGN2--> DLG4--> GRIN2A--> CALCIUM(2+)--> CDH4--> CTNNB1--> METASTASIS	2.936	9	positive
DMD-->METASTASIS	DMD--[] DGC--> NRXN3_Q9HDB5--> NLGN2--> DLG4--> GRIN2A--> CALCIUM(2+)--> CDH4--> CTNNB1--> METASTASIS	2.938	9	positive
DMD-->METASTASIS	DMD--[] DGC--> NRXN2_Q9P2S2--> NLGN2--> DLG4--> GRIN2A--> CALCIUM(2+)--> CDH13--> CTNNB1--> METASTASIS	2.942	9	positive
DMD-->METASTASIS	DMD--[] DGC--> NRXN2_P58401--> NLGN2--> DLG4--> GRIN2A--> CALCIUM(2+)--> CDH13--> CTNNB1--> METASTASIS	2.943	9	positive
DMD-->METASTASIS	DMD--[] DGC--> NRXN2_Q9P2S2--> NLGN2--> DLG4--> GRIN2A--> CALCIUM(2+)--> CDH4--> CTNNB1--> METASTASIS	2.948	9	positive
DMD-->METASTASIS	DMD--[] DGC--> NRXN3_Q9Y4C0--> NLGN2--> DLG4--> GRIN2A--> CALCIUM(2+)--> CDH12--> CTNNB1--> METASTASIS	2.949	9	positive
DMD-->METASTASIS	DMD--[] DGC--> NRXN2_P58401--> NLGN2--> DLG4--> GRIN2A--> CALCIUM(2+)--> CDH4--> CTNNB1--> METASTASIS	2.949	9	positive
DMD-->METASTASIS	DMD--[] DGC--> NRXN3_Q9HDB5--> NLGN2--> DLG4--> GRIN2A--> CALCIUM(2+)--> CDH12--> CTNNB1--> METASTASIS	2.951	9	positive
DMD-->METASTASIS	DMD--[] DGC--> NRXN2_Q9P2S2--> NLGN2--> DLG4--> GRIN2A--> CALCIUM(2+)--> CDH12--> CTNNB1--> METASTASIS	2.961	9	positive
DMD-->METASTASIS	DMD--[] DGC--> NRXN2_P58401--> NLGN2--> DLG4--> GRIN2A--> CALCIUM(2+)--> CDH12--> CTNNB1--> METASTASIS	2.962	9	positive
DMD-->METASTASIS	DMD--[] DGC--> NRXN1_Q9ULB1--> NLGN2--> DLG4--> GRIN2A--> CALCIUM(2+)--> CDH16--> CTNNB1--> METASTASIS	2.991	9	positive
DMD-->METASTASIS	DMD--[] DGC--> NRXN1_P58400--> NLGN2--> DLG4--> GRIN2A--> CALCIUM(2+)--> CDH16--> CTNNB1--> METASTASIS	2.994	9	positive
DMD-->METASTASIS	DMD--[] DGC--> NRXN3_Q9Y4C0--> NLGN2--> DLG4--> GRIN2A--> CALCIUM(2+)--> CDH16--> CTNNB1--> METASTASIS	3.058	9	positive
DMD-->METASTASIS	DMD--[] DGC--> NRXN1_Q9ULB1--> NLGN2--> DLG4--> GRIN2A--> CALCIUM(2+)--> CDH22--> CTNNB1--> METASTASIS	3.058	9	positive
DMD-->METASTASIS	DMD--[] DGC--> NRXN3_Q9HDB5--> NLGN2--> DLG4--> GRIN2A--> CALCIUM(2+)--> CDH16--> CTNNB1--> METASTASIS	3.06	9	positive
[truncated: 1,233 more rows]

## Sheet: UCEC
Path.names	Path.String	Distance	Path.Length	Final.Effect
[truncated: 3,690 more rows]
