# Supplementary material for: DriverRWH: discovering cancer driver genes by random walk on a gene mutation hypergraph
Source: BMC Bioinformatics. 2022 Jul 13;23:277. doi: 10.1186/s12859-022-04788-7 (PMC9281118; doi:10.1186/s12859-022-04788-7)
Supplement: Supplementary file 6 — Additional file6. The gene-drug analysis results of significant drivers using iGMDR online database [file 12859_2022_4788_MOESM6_ESM.xls]

## Sheet: LUSC
Additional file 6: The gene-drug analysis results of significant drivers using iGMDR online database
TP53			TTN			DNAH8			RYR2			LRRK2			PTEN			PIK3CA			NOTCH1			CSMD3			ANK2			SYNE1			KMT2D			DMD			USH2A			OBSCN			RYR1			NF1
Drug ID	Drug Name	Model Num.	Drug ID	Drug Name	Model Num.	Drug ID	Drug Name	Model Num.	Drug ID	Drug Name	Model Num.	Drug ID	Drug Name	Model Num.	Drug ID	Drug Name	Model Num.	Drug ID	Drug Name	Model Num.	Drug ID	Drug Name	Model Num.	Drug ID	Drug Name	Model Num.	Drug ID	Drug Name	Model Num.	Drug ID	Drug Name	Model Num.	Drug ID	Drug Name	Model Num.	Drug ID	Drug Name	Model Num.	Drug ID	Drug Name	Model Num.	Drug ID	Drug Name	Model Num.	Drug ID	Drug Name	Model Num.	Drug ID	Drug Name
iGMDRD147	Prima-1	1	iGMDRD1008	SR-II-138A	2	iGMDRD870	BRD63610	1				iGMDRD237	ABT-751	6	iGMDRD328	AR-42	1	iGMDRD590	AZD5363	4	iGMDRD680	RO4929097	4	iGMDRD138	PX 12	2	iGMDRD133	Lapatinib	1	iGMDRD353	PD0325901	1	iGMDRD12	Bicalutamide	1							iGMDRD552	AZD-1775	1				iGMDRD888	Compound 44
iGMDRD552	AZD-1775	3	iGMDRD420	Leucascandrolide A	4	iGMDRD52	Rotenone	3				iGMDRD123	Isoevodiamine	7	iGMDRD971	PARP inhibitor	6	iGMDRD980	PI3K alpha inhibitor	3	iGMDRD178	MG-132	1	iGMDRD474	Avrainvillamide	3	iGMDRD68	Paclitaxel	1													iGMDRD246	NPC26	5				iGMDRD133	Lapatinib
iGMDRD264	Bryostatin 1	1	iGMDRD210	AC55649	1	iGMDRD187	BRD9876	2				iGMDRD945	ML214	4	iGMDRD693	ML258	1	iGMDRD276	AS 605240	1	iGMDRD536	PLX-4720	1	iGMDRD255	SB225002	2																iGMDRD505	Pevonedistat	10				iGMDRD356	PNU-74654
iGMDRD322	FK 866	4	iGMDRD151	CHM-1	4	iGMDRD474	Avrainvillamide	2				iGMDRD154	NSC23766	4	iGMDRD136	Nutlin-3	1	iGMDRD79	Gemcitabine	3	iGMDRD351	GW843682X	6	iGMDRD260	FQI-2	1																iGMDRD286	Nsc 632839	6				iGMDRD23	Gossypol
iGMDRD367	Ro 28-1675	1	iGMDRD433	Lexibulin	4	iGMDRD451	Serdemetan	5				iGMDRD48	Dexamethasone	2	iGMDRD387	CHIR-99021	1	iGMDRD560	MK-2206	2	iGMDRD651	PF-03084014	4	iGMDRD782	DC-45-A2	2																iGMDRD414	MST-312	3				iGMDRD568	SCHEMBL15005512
iGMDRD993	QL-XII-61	1	iGMDRD126	Tipifarnib	1	iGMDRD268	Cerulenin	2				iGMDRD330	BRD4132	4	iGMDRD401	Afatinib	2	iGMDRD352	PD-0325901	1	iGMDRD84	Lovastatin acid	6	iGMDRD226	ML006	2																iGMDRD329	Merck60	3				iGMDRD260	FQI-2
iGMDRD662	JQ-1	2	iGMDRD670	ML 210	4	iGMDRD356	PNU-74654	1				iGMDRD150	RITA	5	iGMDRD487	Enzalutamide	2	iGMDRD698	Neratinib	4	iGMDRD412	VX-702	1	iGMDRD870	BRD63610	1																iGMDRD289	Parthenolide	1				iGMDRD920	HSP90 inhibitor
iGMDRD455	Idelalisib	1	iGMDRD793	BEC (hydrochloride)	3	iGMDRD562	Navitoclax	1				iGMDRD523	Cyanoquinoline, 11	3	iGMDRD686	PF4708671	1	iGMDRD883	CIL55A	3	iGMDRD42	Vorinostat	1	iGMDRD100	Zebularine	2																iGMDRD103	SN-38	6				iGMDRD226	ML006
iGMDRD215	CCT007093	1	iGMDRD61	Kinetin riboside	1	iGMDRD398	Sepantronium	2				iGMDRD583	LDN 193189	1	iGMDRD608	Refametinib	2	iGMDRD879	chemotherapy	1	iGMDRD353	PD0325901	1	iGMDRD780	PP-30	3																iGMDRD123	Isoevodiamine	5				iGMDRD468	AZ628
iGMDRD311	Dacinostat	1	iGMDRD193	Fqi1	3	iGMDRD577	BIX01294	3				iGMDRD367	Ro 28-1675	2	iGMDRD193	Fqi1	1	iGMDRD123	Isoevodiamine	7	iGMDRD82	Quiflapon	2	iGMDRD64	Parbendazole	3																iGMDRD945	ML214	1				iGMDRD187	BRD9876
iGMDRD213	SMR000068650	1	iGMDRD639	YK 4-279	2	iGMDRD888	Compound 44	7				iGMDRD871	BRD6368	2	iGMDRD163	all trans Retinoic Acid	1	iGMDRD5	Tyrphostin AG 1478	6	iGMDRD246	NPC26	1	iGMDRD23	Gossypol	5																iGMDRD357	AG 14361	3				iGMDRD639	YK 4-279
iGMDRD77	Itraconazole	1	iGMDRD201	SKI II	2	iGMDRD506	Fedratinib	3				iGMDRD286	Nsc 632839	5	iGMDRD573	GSK-1904529A	1	iGMDRD293	Bleomycin	1	iGMDRD882	CIL41	1	iGMDRD524	ISX-9	1																iGMDRD154	NSC23766	5				iGMDRD748	PHA-665752
iGMDRD103	SN-38	3	iGMDRD446	LY 2183240	4	iGMDRD399	Selumetinib	3				iGMDRD552	AZD-1775	2	iGMDRD782	DC-45-A2	2	iGMDRD137	Indisulam	3	iGMDRD414	MST-312	3	iGMDRD126	Tipifarnib	7																iGMDRD435	BI-2536	3				iGMDRD470	Trametinib
iGMDRD121	GMX1778	2	iGMDRD466	Chaetocin	3	iGMDRD74	Idarubicin	3				iGMDRD263	AACOCF3	4	iGMDRD586	Ridaforolimus	1	iGMDRD121	GMX1778	4	iGMDRD68	Paclitaxel	1	iGMDRD151	CHM-1	3																iGMDRD85	Ursolic acid	2				iGMDRD466	Chaetocin
iGMDRD158	NSC141540	6	iGMDRD260	FQI-2	4	iGMDRD887	Compound 23 citrate	2				iGMDRD322	FK 866	4	iGMDRD973	PD1 Ab inhibitor	2	iGMDRD213	SMR000068650	4	iGMDRD481	Dactolisib	3	iGMDRD387	CHIR-99021	1																iGMDRD341	Triacsin c	2				iGMDRD679	Bistramide A
iGMDRD293	Bleomycin	3	iGMDRD255	SB225002	4	iGMDRD188	Piperlongumine	2				iGMDRD137	Indisulam	5	iGMDRD870	BRD63610	6	iGMDRD221	Tamoxifen	2	iGMDRD565	BI-D1870	1	iGMDRD599	Salermide	4																iGMDRD698	Neratinib	2				iGMDRD778	SCHEMBL13586708
iGMDRD137	Indisulam	8	iGMDRD474	Avrainvillamide	2	iGMDRD100	Zebularine	3				iGMDRD158	NSC141540	3	iGMDRD759	PFI-1	1	iGMDRD455	Idelalisib	1	iGMDRD88	AICA ribonucleotide	2	iGMDRD889	Compound 7d-cis	1																iGMDRD116	CD437	2				iGMDRD76	Simvastatin
iGMDRD5	Tyrphostin AG 1478	2	iGMDRD138	PX 12	4	iGMDRD494	Neopeltolide	4				iGMDRD121	GMX1778	1	iGMDRD478	ABT-888	2	iGMDRD993	QL-XII-61	1	iGMDRD558	CAY10603	1	iGMDRD446	LY 2183240	2																iGMDRD79	Gemcitabine	2				iGMDRD409	Saracatinib
iGMDRD879	chemotherapy	2	iGMDRD885	Compound 110	1	iGMDRD427	ABT737	1				iGMDRD5	Tyrphostin AG 1478	2	iGMDRD885	Compound 110	4	iGMDRD119	Temsirolimus	3	iGMDRD386	TAK-715	1	iGMDRD316	N9-Isopropyl-olomoucine	3																iGMDRD84	Lovastatin acid	4				iGMDRD433	Lexibulin
iGMDRD1002	rTRAIL	2	iGMDRD782	DC-45-A2	4	iGMDRD144	NSC95397	2				iGMDRD105	Triptolide	3	iGMDRD441	TW 37	2	iGMDRD367	Ro 28-1675	3	iGMDRD181	CDK4 inhibitor	3	iGMDRD61	Kinetin riboside	3																iGMDRD64	Parbendazole	8				iGMDRD397	Pazopanib
iGMDRD883	CIL55A	1	iGMDRD780	PP-30	2	iGMDRD779	PRL-3 Inhibitor I	2				iGMDRD289	Parthenolide	6	iGMDRD491	TAE-684	1	iGMDRD871	BRD6368	2	iGMDRD378	ZM-447439	1	iGMDRD193	Fqi1	1																iGMDRD451	Serdemetan	2				iGMDRD670	ML 210
iGMDRD154	NSC23766	2	iGMDRD577	BIX01294	6	iGMDRD772	BRD4770	3				iGMDRD213	SMR000068650	3	iGMDRD109	Gefitinib	1	iGMDRD322	FK 866	2	iGMDRD297	Austocystin D	3	iGMDRD152	179324-69-7	5																iGMDRD23	Gossypol	3				iGMDRD662	JQ-1
iGMDRD775	NCGC00346967-01	1	iGMDRD730	Kahalalide F	3	iGMDRD420	Leucascandrolide A	9				iGMDRD61	Kinetin riboside	2	iGMDRD60	Quinoclamine	2	iGMDRD552	AZD-1775	2	iGMDRD163	all trans Retinoic Acid	1	iGMDRD280	CYTOCHALASIN B	6																iGMDRD887	Compound 23 citrate	5				iGMDRD840	BRAF inhibitors in BRAF mutant tumor
iGMDRD314	Tanespimycin	2	iGMDRD887	Compound 23 citrate	2	iGMDRD599	Salermide	7				iGMDRD466	Chaetocin	11	iGMDRD131	Erlotinib	3	iGMDRD147	Prima-1	3	iGMDRD253	Vincaleukoblastine	1	iGMDRD634	SCHEMBL2608041	1																iGMDRD188	Piperlongumine	2				iGMDRD367	Ro 28-1675
iGMDRD352	PD-0325901	1	iGMDRD100	Zebularine	1	iGMDRD889	Compound 7d-cis	2				iGMDRD679	Bistramide A	3	iGMDRD596	Vemurafenib	1	iGMDRD889	Compound 7d-cis	1	iGMDRD446	LY 2183240	2	iGMDRD103	SN-38	2																iGMDRD562	Navitoclax	3				iGMDRD871	BRD6368
iGMDRD237	ABT-751	2	iGMDRD188	Piperlongumine	2	iGMDRD151	CHM-1	1				iGMDRD394	BX-795	2	iGMDRD332	A-770041	2	iGMDRD749	ZINC6718453	1	iGMDRD608	Refametinib	1	iGMDRD121	GMX1778	4																iGMDRD888	Compound 44	2				iGMDRD322	FK 866
iGMDRD560	MK-2206	1	iGMDRD524	ISX-9	4	iGMDRD126	Tipifarnib	2				iGMDRD433	Lexibulin	6	iGMDRD577	BIX01294	6	iGMDRD433	Lexibulin	6	iGMDRD462	OSI-906 (Linsitinib)	3	iGMDRD289	Parthenolide	4																iGMDRD782	DC-45-A2	3				iGMDRD552	AZD-1775
iGMDRD110	ETOMOXIR	1	iGMDRD23	Gossypol	2	iGMDRD679	Bistramide A	2				iGMDRD151	CHM-1	4	iGMDRD456	Crizotinib	1	iGMDRD409	Saracatinib	2	iGMDRD328	AR-42	1	iGMDRD705	Nakiterpiosin	2																iGMDRD187	BRD9876	2				iGMDRD949	mTOR inhibitor
iGMDRD50	Cytarabine	1	iGMDRD356	PNU-74654	1	iGMDRD152	179324-69-7	4				iGMDRD420	Leucascandrolide A	3	iGMDRD501	Buparlisib	1	iGMDRD483	SCH-529074	2	iGMDRD239	Dasatinib	1	iGMDRD213	SMR000068650	1																iGMDRD318	PAC-1	1				iGMDRD121	GMX1778
iGMDRD276	AS 605240	1	iGMDRD64	Parbendazole	3	iGMDRD193	Fqi1	1				iGMDRD781	Sirolimus	4	iGMDRD262	KU-55933	1	iGMDRD397	Pazopanib	1	iGMDRD136	Nutlin-3	1	iGMDRD77	Itraconazole	3																iGMDRD138	PX 12	5				iGMDRD137	Indisulam
iGMDRD79	Gemcitabine	10	iGMDRD60	Quinoclamine	1	iGMDRD718	Pyrvinium pamoate	4				iGMDRD188	Piperlongumine	5	iGMDRD382	CEP-701	1	iGMDRD670	ML 210	1	iGMDRD112	Methotrexate	1	iGMDRD267	Oligomycin A	2																iGMDRD480	KU0060648	3				iGMDRD158	NSC141540
iGMDRD475	BX 912	1	iGMDRD248	BRD4354	1	iGMDRD446	LY 2183240	2				iGMDRD399	Selumetinib	1	iGMDRD1020	Trastuzumab	8	iGMDRD639	YK 4-279	1	iGMDRD577	BIX01294	3	iGMDRD286	Nsc 632839	5																iGMDRD255	SB225002	8				iGMDRD202	Curcumin
iGMDRD719	IOX2	1	iGMDRD512	nutlin 3	2	iGMDRD231	Importazole	3				iGMDRD74	Idarubicin	4	iGMDRD898	EGFR mAb inhibitor	4	iGMDRD61	Kinetin riboside	1	iGMDRD332	A-770041	1	iGMDRD871	BRD6368	2																iGMDRD260	FQI-2	3				iGMDRD77	Itraconazole
iGMDRD992	QL-VIII-58	1	iGMDRD84	Lovastatin acid	4	iGMDRD434	BMS-536924	7				iGMDRD224	Necrostatin-1	3	iGMDRD374	Zibotentan (ZD4054)	1	iGMDRD748	PHA-665752	1	iGMDRD309	17AAG	1	iGMDRD329	Merck60	5																iGMDRD679	Bistramide A	3				iGMDRD221	Tamoxifen
iGMDRD356	PNU-74654	1	iGMDRD79	Gemcitabine	1	iGMDRD6	AM-580	2				iGMDRD780	PP-30	5	iGMDRD292	NSC87877	1	iGMDRD470	Trametinib	1	iGMDRD782	DC-45-A2	3	iGMDRD886	Compound 1541A	4																iGMDRD297	Austocystin D	2				iGMDRD352	PD-0325901
iGMDRD23	Gossypol	1	iGMDRD424	Tamatinib	2	iGMDRD105	Triptolide	2				iGMDRD64	Parbendazole	3	iGMDRD351	GW843682X	2	iGMDRD778	SCHEMBL13586708	1	iGMDRD666	LGK974	1	iGMDRD300	Tozasertib	2																iGMDRD634	SCHEMBL2608041	2				iGMDRD237	ABT-751
iGMDRD602	Foretinib	1	iGMDRD116	CD437	2	iGMDRD705	Nakiterpiosin	4				iGMDRD356	PNU-74654	2	iGMDRD499	PDMP	1	iGMDRD679	Bistramide A	1	iGMDRD134	Sorafenib	1	iGMDRD263	AACOCF3	3																iGMDRD446	LY 2183240	3				iGMDRD406	Binimetinib
iGMDRD133	Lapatinib	1	iGMDRD237	ABT-751	3	iGMDRD121	GMX1778	3				iGMDRD23	Gossypol	2	iGMDRD984	PI3K pathway inhibitor (alone or in combination)	4	iGMDRD466	Chaetocin	1	iGMDRD255	SB225002	8	iGMDRD246	NPC26	4																iGMDRD152	179324-69-7	1				iGMDRD1002	rTRAIL
iGMDRD730	Kahalalide F	1	iGMDRD351	GW843682X	2	iGMDRD322	FK 866	1				iGMDRD524	ISX-9	6	iGMDRD68	Paclitaxel	2	iGMDRD816	anti-EGFR mAbs	1	iGMDRD945	ML214	3	iGMDRD322	FK 866	5																iGMDRD193	Fqi1	3				iGMDRD154	NSC23766
iGMDRD146	Elesclomol	1	iGMDRD945	ML214	2	iGMDRD147	Prima-1	1				iGMDRD260	FQI-2	2	iGMDRD389	SB525334	1	iGMDRD888	Compound 44	4	iGMDRD123	Isoevodiamine	3	iGMDRD84	Lovastatin acid	4																iGMDRD61	Kinetin riboside	3				iGMDRD123	Isoevodiamine
iGMDRD468	AZ628	1	iGMDRD883	CIL55A	3	iGMDRD505	Pevonedistat	3				iGMDRD171	Pemetrexed	3	iGMDRD504	Obatoclax	1	iGMDRD11	Aspirin in adjuvant setting	1	iGMDRD237	ABT-751	3	iGMDRD607	Ubistatin B	2																iGMDRD427	ABT737	2				iGMDRD522	ML-030
iGMDRD187	BRD9876	1	iGMDRD123	Isoevodiamine	3	iGMDRD329	Merck60	3				iGMDRD187	BRD9876	4	iGMDRD505	Pevonedistat	2	iGMDRD982	PI3K Inhibitor	1	iGMDRD352	PD-0325901	1	iGMDRD512	nutlin 3	1																iGMDRD779	PRL-3 Inhibitor I	1				iGMDRD100	Zebularine
iGMDRD920	HSP90 inhibitor	4	iGMDRD211	(1S,3R)-RSL3	3	iGMDRD872	BRD7137	2				iGMDRD294	Batimastat	2	iGMDRD353	PD0325901	1	iGMDRD133	Lapatinib	2	iGMDRD50	Cytarabine	1	iGMDRD523	Cyanoquinoline, 11	2																iGMDRD546	BMS-754807	2				iGMDRD887	Compound 23 citrate
iGMDRD568	SCHEMBL15005512	1	iGMDRD137	Indisulam	2	iGMDRD67	PENFLURIDOL	2				iGMDRD52	Rotenone	2	iGMDRD412	VX-702	1	iGMDRD880	chemotherapy (HER2 ampl)	1	iGMDRD27	WHI-P97	1	iGMDRD79	Gemcitabine	3																iGMDRD494	Neopeltolide	3				iGMDRD444	Tivantinib
iGMDRD458	GSK-319347A	1	iGMDRD121	GMX1778	1	iGMDRD345	Compound 10b [PMID: 11504634]	3				iGMDRD85	Ursolic acid	3	iGMDRD894	EGFR inhibitor	1	iGMDRD23	Gossypol	1	iGMDRD964	OMP-59R5	2	iGMDRD341	Triacsin c	3																iGMDRD151	CHM-1	4				iGMDRD134	Sorafenib
iGMDRD493	GSK269962A	4	iGMDRD103	SN-38	1	iGMDRD560	MK-2206	3				iGMDRD351	GW843682X	8	iGMDRD872	BRD7137	1	iGMDRD512	nutlin 3	6	iGMDRD150	RITA	3	iGMDRD85	Ursolic acid	1																iGMDRD433	Lexibulin	3				iGMDRD138	PX 12
iGMDRD259	EX-527	1	iGMDRD267	Oligomycin A	6	iGMDRD116	CD437	2				iGMDRD57	Chloropentafluorobenzene	3	iGMDRD427	ABT737	4	iGMDRD792	Cetuximab	10	iGMDRD370	TPCA-1	1	iGMDRD57	Chloropentafluorobenzene	3																iGMDRD126	Tipifarnib	6				iGMDRD309	17AAG
iGMDRD470	Trametinib	1	iGMDRD705	Nakiterpiosin	3	iGMDRD584	VER 155008	1				iGMDRD901	ELCPK	3	iGMDRD781	Sirolimus	8	iGMDRD148	Pifithrin-mu	1	iGMDRD564	GSK-650394	1	iGMDRD237	ABT-751	4																iGMDRD420	Leucascandrolide A	6				iGMDRD446	LY 2183240
iGMDRD778	SCHEMBL13586708	1	iGMDRD289	Parthenolide	2	iGMDRD330	BRD4132	2				iGMDRD177	Teniposide	3	iGMDRD135	Lenalidomide	1	iGMDRD10	Aspirin	1	iGMDRD322	FK 866	1	iGMDRD123	Isoevodiamine	6																iGMDRD1008	SR-II-138A	3				iGMDRD253	Vincaleukoblastine
iGMDRD1032	VNLG/124	1	iGMDRD329	Merck60	1	iGMDRD307	Manumycin A	3				iGMDRD486	Tosedostat	1	iGMDRD283	Bosutinib	2	iGMDRD116	CD437	2	iGMDRD421	AZD7762	1	iGMDRD945	ML214	5																iGMDRD599	Salermide	4				iGMDRD359	OSW-1
iGMDRD363	OSI-930	1	iGMDRD872	BRD7137	2	iGMDRD84	Lovastatin acid	2				iGMDRD512	nutlin 3	2	iGMDRD151	CHM-1	1	iGMDRD424	Tamatinib	3	iGMDRD957	NOTCH1 Antibody	1	iGMDRD883	CIL55A	1																						iGMDRD375	GW-405833
iGMDRD793	BEC (hydrochloride)	3	iGMDRD286	Nsc 632839	4	iGMDRD511	CHEMBL399379	4				iGMDRD116	CD437	5	iGMDRD118	Perifosine	1	iGMDRD536	PLX-4720	1	iGMDRD366	PI-103	2																									iGMDRD776	QL-XI-92
iGMDRD21	Fluorouracil	2	iGMDRD414	MST-312	2	iGMDRD123	Isoevodiamine	1				iGMDRD345	Compound 10b [PMID: 11504634]	1	iGMDRD795	BMN 673	1	iGMDRD57	Chloropentafluorobenzene	3	iGMDRD662	JQ-1	1																									iGMDRD297	Austocystin D
iGMDRD61	Kinetin riboside	4	iGMDRD246	NPC26	2	iGMDRD237	ABT-751	2				iGMDRD882	CIL41	2	iGMDRD394	BX-795	3	iGMDRD435	BI-2536	1	iGMDRD396	AS601245	1																									iGMDRD579	PF750
iGMDRD748	PHA-665752	2				iGMDRD351	GW843682X	2				iGMDRD505	Pevonedistat	6	iGMDRD822	AR antagonist	3	iGMDRD310	Everolimus	7	iGMDRD343	MK-0752	7																									iGMDRD462	OSI-906 (Linsitinib)
iGMDRD546	BMS-754807	7				iGMDRD57	Chloropentafluorobenzene	1				iGMDRD246	NPC26	4	iGMDRD284	Palbociclib	1	iGMDRD807	Ado-trastuzumab emtansine	2	iGMDRD289	Parthenolide	1																									iGMDRD269	Purmorphamine
iGMDRD670	ML 210	4				iGMDRD85	Ursolic acid	6				iGMDRD42	Vorinostat	2	iGMDRD117	Docetaxel	2	iGMDRD481	Dactolisib	4	iGMDRD705	Nakiterpiosin	2																									iGMDRD837	Bevacizumab
iGMDRD403	BAY 61-3606	3				iGMDRD341	Triacsin c	1				iGMDRD434	BMS-536924	7	iGMDRD983	PI3K pathway inhibitor	180	iGMDRD267	Oligomycin A	11	iGMDRD525	Gamma secretase inhibitor	27																									iGMDRD695	FR-180204
iGMDRD397	Pazopanib	1										iGMDRD267	Oligomycin A	2	iGMDRD981	PI3K beta inhibitor	1	iGMDRD6	AM-580	3	iGMDRD5	Tyrphostin AG 1478	2																									iGMDRD886	Compound 1541A
iGMDRD409	Saracatinib	1										iGMDRD446	LY 2183240	1	iGMDRD294	Batimastat	1	iGMDRD434	BMS-536924	2	iGMDRD293	Bleomycin	1																									iGMDRD310	Everolimus
iGMDRD433	Lexibulin	1										iGMDRD201	SKI II	5	iGMDRD507	GSK690693	5	iGMDRD967	Panitumumab	5	iGMDRD949	mTOR inhibitor	3																									iGMDRD481	Dactolisib
iGMDRD654	SL 0101-1	1										iGMDRD193	Fqi1	4	iGMDRD190	Nilotinib	1	iGMDRD599	Salermide	3	iGMDRD198	AC1LE7KD	1																									iGMDRD333	MEK Inhibitor
iGMDRD749	ZINC6718453	1										iGMDRD297	Austocystin D	2	iGMDRD64	Parbendazole	1	iGMDRD579	PF750	6	iGMDRD21	Fluorouracil	1																									iGMDRD267	Oligomycin A
iGMDRD425	ERASTIN	4										iGMDRD280	CYTOCHALASIN B	5	iGMDRD524	ISX-9	1	iGMDRD462	OSI-906 (Linsitinib)	1	iGMDRD781	Sirolimus	3																									iGMDRD434	BMS-536924
iGMDRD886	Compound 1541A	3										iGMDRD375	GW-405833	6	iGMDRD399	Selumetinib	3	iGMDRD129	SB-216763	1	iGMDRD403	BAY 61-3606	1																									iGMDRD536	PLX-4720
iGMDRD179	Shikonin	2										iGMDRD634	SCHEMBL2608041	12	iGMDRD188	Piperlongumine	2	iGMDRD638	Ribociclib	1	iGMDRD476	WH-4-023	1																									iGMDRD132	(-)-gallocatechin-3-O-gallate
iGMDRD876	CDK4/CDK6 inhibitor (abemaciclib)	1										iGMDRD380	Pifithrin-alpha	3	iGMDRD506	Fedratinib	2	iGMDRD986	PIK3CA inhibitor	3	iGMDRD670	ML 210	3																									iGMDRD211	(1S,3R)-RSL3
iGMDRD246	NPC26	4										iGMDRD599	Salermide	5	iGMDRD532	Olaparib	5	iGMDRD446	LY 2183240	5	iGMDRD546	BMS-754807	1																									iGMDRD177	Teniposide
iGMDRD695	FR-180204	2										iGMDRD772	BRD4770	2	iGMDRD738	PP-242	1	iGMDRD498	GW441756X	1	iGMDRD654	SL 0101-1	1																									iGMDRD410	Ko-143
iGMDRD384	EHT-1864	1										iGMDRD1008	SR-II-138A	3	iGMDRD520	Pictilisib	1	iGMDRD280	CYTOCHALASIN B	7	iGMDRD425	ERASTIN	1																									iGMDRD512	nutlin 3
iGMDRD42	Vorinostat	1										iGMDRD579	PF750	3	iGMDRD248	BRD4354	2	iGMDRD134	Sorafenib	1	iGMDRD1012	steroids early setting	6																									iGMDRD84	Lovastatin acid
iGMDRD882	CIL41	3										iGMDRD494	Neopeltolide	1	iGMDRD324	CI-1040	2	iGMDRD480	KU0060648	3	iGMDRD409	Saracatinib	1																									iGMDRD116	CD437
iGMDRD650	Abemaciclib	1										iGMDRD100	Zebularine	6	iGMDRD605	AZD6482	4	iGMDRD138	PX 12	3	iGMDRD602	Foretinib	1																									iGMDRD125	BIRB-796
iGMDRD3	PD-173074	2										iGMDRD887	Compound 23 citrate	2	iGMDRD341	Triacsin c	2	iGMDRD309	17AAG	4	iGMDRD524	ISX-9	3																									iGMDRD424	Tamatinib
iGMDRD755	XMD13-2	2										iGMDRD577	BIX01294	2	iGMDRD683	Taselisib	1	iGMDRD727	Alpelisib	9	iGMDRD190	Nilotinib	1																									iGMDRD506	Fedratinib
iGMDRD544	Vismodegib (GDC-0449)	1										iGMDRD562	Navitoclax	4	iGMDRD288	Carboplatin	1	iGMDRD887	Compound 23 citrate	3	iGMDRD399	Selumetinib	1																									iGMDRD780	PP-30
iGMDRD88	AICA ribonucleotide	1										iGMDRD398	Sepantronium	1	iGMDRD705	Nakiterpiosin	3	iGMDRD454	JNK Inhibitor VIII	1	iGMDRD117	Docetaxel	1																									iGMDRD399	Selumetinib
iGMDRD434	BMS-536924	3										iGMDRD268	Cerulenin	3	iGMDRD105	Triptolide	1	iGMDRD268	Cerulenin	1	iGMDRD284	Palbociclib	2																									iGMDRD41	Imatinib
iGMDRD192	CIL56	2										iGMDRD451	Serdemetan	2	iGMDRD289	Parthenolide	4	iGMDRD248	BRD4354	1	iGMDRD493	GSK269962A	1																									iGMDRD874	BRD8958
iGMDRD808	Alemtuzumab	1										iGMDRD138	PX 12	4	iGMDRD101	Fulvestrant	1	iGMDRD324	CI-1040	1	iGMDRD568	SCHEMBL15005512	1																									iGMDRD460	VTX-11e
iGMDRD267	Oligomycin A	2										iGMDRD255	SB225002	3	iGMDRD402	AKT Inhibitor VIII	3	iGMDRD564	GSK-650394	1	iGMDRD963	OMP-52M51	2																									iGMDRD190	Nilotinib
iGMDRD785	XMD15-27	1										iGMDRD802	4-methylfasudil	3	iGMDRD245	FH535	1	iGMDRD523	Cyanoquinoline, 11	4																												iGMDRD369	TGX-115
iGMDRD1016	THZ-2-49	1										iGMDRD885	Compound 110	4	iGMDRD839	BRAF inhibitor	4	iGMDRD520	Pictilisib	5																												iGMDRD64	Parbendazole
iGMDRD310	Everolimus	3													iGMDRD286	Nsc 632839	3	iGMDRD532	Olaparib	1																												iGMDRD513	BML-259
iGMDRD211	(1S,3R)-RSL3	2													iGMDRD366	PI-103	2	iGMDRD738	PP-242	1																												iGMDRD593	CX-5461
iGMDRD177	Teniposide	1													iGMDRD547	Ipatasertib	1	iGMDRD683	Taselisib	3																												iGMDRD52	Rotenone
iGMDRD450	JNJ-26854165	1													iGMDRD462	OSI-906 (Linsitinib)	2	iGMDRD341	Triacsin c	3																												iGMDRD284	Palbociclib
iGMDRD435	BI-2536	1													iGMDRD282	GNF-2	1	iGMDRD605	AZD6482	2																												iGMDRD316	N9-Isopropyl-olomoucine
iGMDRD132	(-)-gallocatechin-3-O-gallate	4													iGMDRD579	PF750	1	iGMDRD945	ML214	8																												iGMDRD152	179324-69-7
iGMDRD85	Ursolic acid	4													iGMDRD297	Austocystin D	1	iGMDRD402	AKT Inhibitor VIII	4																												iGMDRD107	Valdecoxib
iGMDRD536	PLX-4720	1													iGMDRD732	GSK2636771	7	iGMDRD101	Fulvestrant	3																												iGMDRD394	BX-795
iGMDRD116	CD437	2													iGMDRD446	LY 2183240	1	iGMDRD705	Nakiterpiosin	2																												iGMDRD420	Leucascandrolide A
iGMDRD125	BIRB-796	2													iGMDRD777	GSK2141795 (hydrochloride)	1	iGMDRD105	Triptolide	7																												iGMDRD126	Tipifarnib
iGMDRD160	Cis-Platin	5													iGMDRD727	Alpelisib	3	iGMDRD329	Merck60	2																												iGMDRD151	CHM-1
iGMDRD424	Tamatinib	1													iGMDRD309	17AAG	2	iGMDRD366	PI-103	2																												iGMDRD974	PD1 blockade
iGMDRD652	UNC0638	1													iGMDRD270	Ciclosporin	2	iGMDRD286	Nsc 632839	2																												iGMDRD781	Sirolimus
iGMDRD307	Manumycin A	2													iGMDRD134	Sorafenib	1	iGMDRD839	BRAF inhibitor	1																												iGMDRD779	PRL-3 Inhibitor I
iGMDRD512	nutlin 3	1													iGMDRD447	Dacomitinib	1	iGMDRD263	AACOCF3	1																												iGMDRD427	ABT737
iGMDRD792	Cetuximab	2													iGMDRD268	Cerulenin	2	iGMDRD118	Perifosine	2																												iGMDRD329	Merck60
iGMDRD291	AC1NS4S0	1													iGMDRD454	JNK Inhibitor VIII	1	iGMDRD126	Tipifarnib	3																												iGMDRD968	Pan-RAF inhibitor
iGMDRD454	JNK Inhibitor VIII	1													iGMDRD887	Compound 23 citrate	1	iGMDRD571	Cabozantinib	1																												iGMDRD366	PI-103
iGMDRD453	GW2580	2													iGMDRD127	Seliciclib	1	iGMDRD151	CHM-1	1																												iGMDRD868	BRD4 inhibitor
iGMDRD887	Compound 23 citrate	3													iGMDRD100	Zebularine	7	iGMDRD507	GSK690693	5																												iGMDRD705	Nakiterpiosin
iGMDRD432	AT-7519	2													iGMDRD30	LY-294002	1	iGMDRD474	Avrainvillamide	4																												iGMDRD289	Parthenolide
iGMDRD440	Nutlin-3A	21													iGMDRD692	SB590885	1	iGMDRD996	Radiation	1																												iGMDRD383	Cediranib
iGMDRD309	17AAG	1													iGMDRD319	SB-715992	1	iGMDRD52	Rotenone	2																												iGMDRD165	Tretinoin
iGMDRD390	MDM2 inhibitor	2													iGMDRD424	Tamatinib	3	iGMDRD983	PI3K pathway inhibitor	55																												iGMDRD341	Triacsin c
iGMDRD320	PIK-93	2													iGMDRD160	Cis-Platin	1	iGMDRD284	Palbociclib	2																												iGMDRD945	ML214
iGMDRD33	Entinostat	1													iGMDRD125	BIRB-796	1	iGMDRD171	Pemetrexed	2																												iGMDRD523	Cyanoquinoline, 11
iGMDRD134	Sorafenib	2													iGMDRD512	nutlin 3	3	iGMDRD188	Piperlongumine	4																												iGMDRD150	RITA
iGMDRD378	ZM-447439	1													iGMDRD792	Cetuximab	3	iGMDRD399	Selumetinib	2																												iGMDRD532	Olaparib
iGMDRD280	CYTOCHALASIN B	1													iGMDRD211	(1S,3R)-RSL3	1	iGMDRD74	Idarubicin	1																												iGMDRD312	Pelitinib
iGMDRD375	GW-405833	2													iGMDRD85	Ursolic acid	4	iGMDRD874	BRD8958	2																												iGMDRD596	Vemurafenib
iGMDRD218	XAV 939	1													iGMDRD317	CCT 018159	1	iGMDRD524	ISX-9	2																												iGMDRD131	Erlotinib
iGMDRD776	QL-XI-92	2													iGMDRD57	Chloropentafluorobenzene	3	iGMDRD190	Nilotinib	1																												iGMDRD60	Quinoclamine
iGMDRD446	LY 2183240	1													iGMDRD536	PLX-4720	1	iGMDRD64	Parbendazole	7																												iGMDRD344	AZD7545
iGMDRD281	Vinorelbine base	1													iGMDRD434	BMS-536924	8	iGMDRD1020	Trastuzumab	9																												iGMDRD255	SB225002
iGMDRD253	Vincaleukoblastine	1													iGMDRD231	Importazole	4	iGMDRD486	Tosedostat	9																												iGMDRD669	PDK1 inhibitor
iGMDRD498	GW441756X	1													iGMDRD333	MEK Inhibitor	5	iGMDRD456	Crizotinib	1																												iGMDRD916	Genentech Cpd 10
iGMDRD718	Pyrvinium pamoate	4													iGMDRD481	Dactolisib	3	iGMDRD345	Compound 10b [PMID: 11504634]	6																												iGMDRD491	TAE-684
iGMDRD66	Doxorubicin	7													iGMDRD785	XMD15-27	1	iGMDRD984	PI3K pathway inhibitor (alone or in combination)	9																												iGMDRD885	Compound 110
iGMDRD144	NSC95397	2													iGMDRD214	AGK 2	2	iGMDRD592	Apitolisib	2																												iGMDRD388	YM201636
iGMDRD494	Neopeltolide	1													iGMDRD310	Everolimus	11	iGMDRD901	ELCPK	1																												iGMDRD441	TW 37
iGMDRD129	SB-216763	1													iGMDRD337	MEK Inhibitor in BRAF mutant tumors	1	iGMDRD271	Brefeldin A	1																												iGMDRD318	PAC-1
iGMDRD361	5Z-7-Oxozeaenol	1													iGMDRD886	Compound 1541A	5	iGMDRD459	RO-3306	1																												iGMDRD870	BRD63610
iGMDRD599	Salermide	6													iGMDRD191	FMK	1	iGMDRD68	Paclitaxel	1																												iGMDRD973	PD1 Ab inhibitor
iGMDRD579	PF750	1													iGMDRD882	CIL41	1	iGMDRD415	LE-135	5																												iGMDRD578	PLX3397
iGMDRD286	Nsc 632839	1													iGMDRD688	AZD8186	9	iGMDRD414	MST-312	6																												iGMDRD193	Fqi1
iGMDRD366	PI-103	4													iGMDRD269	Purmorphamine	1	iGMDRD872	BRD7137	9																												iGMDRD201	SKI II
iGMDRD705	Nakiterpiosin	1													iGMDRD967	Panitumumab	1	iGMDRD472	PF-562271	1																												iGMDRD828	AURK inhibitor
iGMDRD660	GSK-1070916	2													iGMDRD3	PD-173074	1	iGMDRD505	Pevonedistat	1																												iGMDRD401	Afatinib
iGMDRD289	Parthenolide	2													iGMDRD670	ML 210	1	iGMDRD300	Tozasertib	1																												iGMDRD387	CHIR-99021
iGMDRD105	Triptolide	1													iGMDRD546	BMS-754807	4	iGMDRD136	Nutlin-3	1																												iGMDRD112	Methotrexate
iGMDRD288	Carboplatin	1													iGMDRD483	SCH-529074	1	iGMDRD193	Fqi1	6																												iGMDRD136	Nutlin-3
iGMDRD667	BIX02189	1													iGMDRD409	Saracatinib	1	iGMDRD671	CH5132799	2																												iGMDRD239	Dasatinib
iGMDRD496	Pramlintide [USAN]	3													iGMDRD654	SL 0101-1	1	iGMDRD519	GDC-0941	1																												iGMDRD414	MST-312
iGMDRD402	AKT Inhibitor VIII	2													iGMDRD679	Bistramide A	9	iGMDRD518	2-(1H-Indazol-4-yl)-6-(4-methanesulfonylpiperazin-1-ylmethyl)-4-morpholin-4-yl-thieno[3,2-d]pyrimidine	1																												iGMDRD872	BRD7137
iGMDRD467	Motesanib	1													iGMDRD778	SCHEMBL13586708	1	iGMDRD686	PF4708671	1																												iGMDRD938	KIT inhibitor
iGMDRD722	AZD6738	4													iGMDRD159	3-Chloro-L-alanine	1	iGMDRD634	SCHEMBL2608041	1																												iGMDRD646	PHA-793887
iGMDRD176	Decitabine	4													iGMDRD326	Belinostat (PXD101)	1	iGMDRD401	Afatinib	2																												iGMDRD82	Quiflapon
iGMDRD49	Mitomycin	7													iGMDRD407	Sotrastaurin	1	iGMDRD673	LSM-1215	2																												iGMDRD505	Pevonedistat
iGMDRD341	Triacsin c	4													iGMDRD748	PHA-665752	1	iGMDRD255	SB225002	2																												iGMDRD300	Tozasertib
iGMDRD541	SNX-2112 (PF-04928473)	1													iGMDRD61	Kinetin riboside	4	iGMDRD109	Gefitinib	2																												iGMDRD68	Paclitaxel
iGMDRD150	RITA	4													iGMDRD816	anti-EGFR mAbs	2	iGMDRD422	Regorafenib	1																												iGMDRD351	GW843682X
iGMDRD532	Olaparib	3													iGMDRD740	LY3023414	8	iGMDRD491	TAE-684	1																												iGMDRD347	Y-39983
iGMDRD594	AZD-8055	1													iGMDRD493	GSK269962A	1	iGMDRD318	PAC-1	1																												iGMDRD382	CEP-701
iGMDRD523	Cyanoquinoline, 11	1													iGMDRD23	Gossypol	1	iGMDRD478	ABT-888	1																												iGMDRD701	NVP-AUY922
iGMDRD564	GSK-650394	1													iGMDRD880	chemotherapy (HER2 ampl)	1	iGMDRD441	TW 37	4																												iGMDRD456	Crizotinib
iGMDRD48	Dexamethasone	2													iGMDRD133	Lapatinib	2	iGMDRD782	DC-45-A2	1
iGMDRD248	BRD4354	1													iGMDRD888	Compound 44	1	iGMDRD586	Ridaforolimus	1
iGMDRD190	Nilotinib	1													iGMDRD560	MK-2206	5	iGMDRD562	Navitoclax	2
iGMDRD524	ISX-9	3													iGMDRD79	Gemcitabine	3	iGMDRD398	Sepantronium	1
iGMDRD188	Piperlongumine	2													iGMDRD20	Embelin	1	iGMDRD596	Vemurafenib	1
iGMDRD399	Selumetinib	4													iGMDRD980	PI3K alpha inhibitor	1	iGMDRD60	Quinoclamine	8
iGMDRD391	OSU-03012	1													iGMDRD590	AZD5363	2	iGMDRD131	Erlotinib	2
iGMDRD284	Palbociclib	1													iGMDRD584	VER 155008	5
iGMDRD429	Amuvatinib	2													iGMDRD719	IOX2	2
iGMDRD117	Docetaxel	2													iGMDRD123	Isoevodiamine	3
iGMDRD1019	TL-2-105	1													iGMDRD879	chemotherapy	2
iGMDRD801	2,4-dideoxy-DC-45-A2	2													iGMDRD883	CIL55A	1
iGMDRD44	Temozolomide	1													iGMDRD987	PIK3CB inhibitor	2
iGMDRD593	CX-5461	1													iGMDRD1002	rTRAIL	2
iGMDRD52	Rotenone	2													iGMDRD237	ABT-751	3
iGMDRD474	Avrainvillamide	2													iGMDRD314	Tanespimycin	3
iGMDRD394	BX-795	1													iGMDRD352	PD-0325901	2
iGMDRD687	I-BET151	1													iGMDRD215	CCT007093	1
iGMDRD107	Valdecoxib	1													iGMDRD372	TGX 221	1
iGMDRD316	N9-Isopropyl-olomoucine	1													iGMDRD121	GMX1778	3
iGMDRD2	PK-11195	2													iGMDRD137	Indisulam	1
iGMDRD152	179324-69-7	1													iGMDRD825	ATM inhibitor	2
iGMDRD1033	WEE1 inhibitor	3													iGMDRD949	mTOR inhibitor	7
iGMDRD283	Bosutinib	1													iGMDRD975	PD-1 Inhibitor	1
iGMDRD135	Lenalidomide	1													iGMDRD264	Bryostatin 1	1
iGMDRD781	Sirolimus	2													iGMDRD119	Temsirolimus	4
iGMDRD126	Tipifarnib	2													iGMDRD993	QL-XII-61	1
iGMDRD151	CHM-1	2													iGMDRD840	BRAF inhibitors in BRAF mutant tumor	2
iGMDRD571	Cabozantinib	1
iGMDRD443	Linifanib	1
iGMDRD420	Leucascandrolide A	2
iGMDRD937	KIN001-236	1
iGMDRD300	Tozasertib	3
iGMDRD505	Pevonedistat	1
iGMDRD935	JQ12	1
iGMDRD646	PHA-793887	2
iGMDRD172	T091317	1
iGMDRD389	SB525334	1
iGMDRD459	RO-3306	2
iGMDRD504	Obatoclax	1
iGMDRD68	Paclitaxel	2
iGMDRD374	Zibotentan (ZD4054)	1
iGMDRD292	NSC87877	1
iGMDRD368	Oxaliplatin	1
iGMDRD456	Crizotinib	2
iGMDRD614	Dabrafenib	2
iGMDRD345	Compound 10b [PMID: 11504634]	3
iGMDRD701	NVP-AUY922	1
iGMDRD497	16beta-Bromoandrosterone	1
iGMDRD382	CEP-701	2
iGMDRD262	KU-55933	1
iGMDRD360	SB-505124	1
iGMDRD347	Y-39983	6
iGMDRD690	PRIMA-1MET	1
iGMDRD131	Erlotinib	1
iGMDRD332	A-770041	1
iGMDRD577	BIX01294	5
iGMDRD398	Sepantronium	1
iGMDRD562	Navitoclax	2
iGMDRD573	GSK-1904529A	2
iGMDRD758	JW-7-24-1	1
iGMDRD782	DC-45-A2	4
iGMDRD388	YM201636	1
iGMDRD759	PFI-1	3
iGMDRD478	ABT-888	1
iGMDRD870	BRD63610	1
iGMDRD574	Ruxolitinib	1
iGMDRD669	PDK1 inhibitor	2
iGMDRD509	NVP-BHG712	2
iGMDRD491	TAE-684	1
iGMDRD255	SB225002	2
iGMDRD109	Gefitinib	1
iGMDRD401	Afatinib	1
iGMDRD673	LSM-1215	1
iGMDRD83	Capecitabine	1
iGMDRD805	Adjuvant Chemotherapy	2
iGMDRD189	CGP 60474	1
iGMDRD608	Refametinib	1
iGMDRD163	all trans Retinoic Acid	1
iGMDRD112	Methotrexate	1
iGMDRD136	Nutlin-3	1
iGMDRD387	CHIR-99021	3
iGMDRD1008	SR-II-138A	4
iGMDRD659	Avagacestat (BMS-708163)	2
[truncated: 40 more columns]

## Sheet: BRCA
TP53			PIK3CA			CDH1			GATA3			TTN			PTEN			MAP3K1			KMT2C			DNAH8			AKT1			OBSCN			DMD			NF1			UBC			PRDM10			ERBB2			MYH9
Drug ID	Drug Name	Model Num.	Drug ID	Drug Name	Model Num.	Drug ID	Drug Name	Model Num.	Drug ID	Drug Name	Model Num.	Drug ID	Drug Name	Model Num.	Drug ID	Drug Name	Model Num.	Drug ID	Drug Name	Model Num.	Drug ID	Drug Name	Model Num.	Drug ID	Drug Name	Model Num.	Drug ID	Drug Name	Model Num.	Drug ID	Drug Name	Model Num.	Drug ID	Drug Name	Model Num.	Drug ID	Drug Name	Model Num.	Drug ID	Drug Name	Model Num.	Drug ID	Drug Name	Model Num.	Drug ID	Drug Name	Model Num.	Drug ID	Drug Name
iGMDRD147	Prima-1	1	iGMDRD590	AZD5363	4	iGMDRD512	nutlin 3	4	iGMDRD536	PLX-4720	1	iGMDRD1008	SR-II-138A	2	iGMDRD328	AR-42	1	iGMDRD505	Pevonedistat	2	iGMDRD434	BMS-536924	2	iGMDRD870	BRD63610	1	iGMDRD577	BIX01294	1	iGMDRD552	AZD-1775	1				iGMDRD888	Compound 44	4							iGMDRD872	BRD7137	7	iGMDRD173	Epothilone B
iGMDRD552	AZD-1775	3	iGMDRD980	PI3K alpha inhibitor	3	iGMDRD405	PIK-75	2	iGMDRD617	BRD-K04800985	1	iGMDRD420	Leucascandrolide A	4	iGMDRD971	PARP inhibitor	6	iGMDRD300	Tozasertib	3	iGMDRD389	SB525334	2	iGMDRD52	Rotenone	3	iGMDRD596	Vemurafenib	1	iGMDRD246	NPC26	5				iGMDRD133	Lapatinib	1							iGMDRD80	Irinotecan	1	iGMDRD137	Indisulam
iGMDRD264	Bryostatin 1	1	iGMDRD276	AS 605240	1	iGMDRD536	PLX-4720	1	iGMDRD540	Alisertib	1	iGMDRD210	AC55649	1	iGMDRD693	ML258	1	iGMDRD42	Vorinostat	2	iGMDRD872	BRD7137	2	iGMDRD187	BRD9876	2	iGMDRD119	Temsirolimus	1	iGMDRD505	Pevonedistat	10				iGMDRD356	PNU-74654	3							iGMDRD300	Tozasertib	3	iGMDRD504	Obatoclax
iGMDRD322	FK 866	4	iGMDRD79	Gemcitabine	3	iGMDRD352	PD-0325901	1	iGMDRD750	TRIAZOLOTHIADIAZINE	1	iGMDRD151	CHM-1	4	iGMDRD136	Nutlin-3	1	iGMDRD414	MST-312	9	iGMDRD505	Pevonedistat	7	iGMDRD474	Avrainvillamide	2	iGMDRD839	BRAF inhibitor	3	iGMDRD286	Nsc 632839	6				iGMDRD23	Gossypol	3							iGMDRD353	PD0325901	1	iGMDRD481	Dactolisib
iGMDRD367	Ro 28-1675	1	iGMDRD560	MK-2206	2	iGMDRD351	GW843682X	1	iGMDRD39	Pyrimethamine	1	iGMDRD433	Lexibulin	4	iGMDRD387	CHIR-99021	1	iGMDRD286	Nsc 632839	1	iGMDRD246	NPC26	3	iGMDRD451	Serdemetan	5	iGMDRD310	Everolimus	1	iGMDRD414	MST-312	3				iGMDRD568	SCHEMBL15005512	1							iGMDRD894	EGFR inhibitor	1	iGMDRD6	AM-580
iGMDRD993	QL-XII-61	1	iGMDRD352	PD-0325901	1	iGMDRD57	Chloropentafluorobenzene	2	iGMDRD435	BI-2536	1	iGMDRD126	Tipifarnib	1	iGMDRD401	Afatinib	2	iGMDRD366	PI-103	4	iGMDRD42	Vorinostat	2	iGMDRD268	Cerulenin	2	iGMDRD402	AKT Inhibitor VIII	7	iGMDRD329	Merck60	3				iGMDRD260	FQI-2	2							iGMDRD62	Platinum	1	iGMDRD705	Nakiterpiosin
iGMDRD662	JQ-1	2	iGMDRD698	Neratinib	4	iGMDRD211	(1S,3R)-RSL3	2	iGMDRD154	NSC23766	1	iGMDRD670	ML 210	4	iGMDRD487	Enzalutamide	2	iGMDRD329	Merck60	1	iGMDRD353	PD0325901	1	iGMDRD356	PNU-74654	1	iGMDRD121	GMX1778	3	iGMDRD289	Parthenolide	1				iGMDRD920	HSP90 inhibitor	4							iGMDRD459	RO-3306	1	iGMDRD192	CIL56
iGMDRD455	Idelalisib	1	iGMDRD883	CIL55A	3	iGMDRD672	Alectinib	1	iGMDRD324	CI-1040	1	iGMDRD793	BEC (hydrochloride)	3	iGMDRD686	PF4708671	1	iGMDRD192	CIL56	3	iGMDRD84	Lovastatin acid	3	iGMDRD562	Navitoclax	1	iGMDRD810	allosteric AKT inhibitor	4	iGMDRD103	SN-38	6				iGMDRD226	ML006	4							iGMDRD35	PD153035	1	iGMDRD286	Nsc 632839
iGMDRD215	CCT007093	1	iGMDRD879	chemotherapy	1	iGMDRD271	Brefeldin A	1	iGMDRD569	MOMELOTINIB	1	iGMDRD61	Kinetin riboside	1	iGMDRD608	Refametinib	2	iGMDRD434	BMS-536924	2	iGMDRD512	nutlin 3	5	iGMDRD398	Sepantronium	2	iGMDRD983	PI3K pathway inhibitor	2	iGMDRD123	Isoevodiamine	5				iGMDRD468	AZ628	1							iGMDRD904	ERBB2 inhibitor	7	iGMDRD871	BRD6368
iGMDRD311	Dacinostat	1	iGMDRD123	Isoevodiamine	7	iGMDRD121	GMX1778	3	iGMDRD256	NVP-231	1	iGMDRD193	Fqi1	3	iGMDRD193	Fqi1	1	iGMDRD705	Nakiterpiosin	2	iGMDRD424	Tamatinib	1	iGMDRD577	BIX01294	3	iGMDRD956	non-allosteric AKT inhibitor	2	iGMDRD945	ML214	1				iGMDRD187	BRD9876	2							iGMDRD368	Oxaliplatin	1	iGMDRD367	Ro 28-1675
iGMDRD213	SMR000068650	1	iGMDRD5	Tyrphostin AG 1478	6	iGMDRD202	Curcumin	3	iGMDRD560	MK-2206	1	iGMDRD639	YK 4-279	2	iGMDRD163	all trans Retinoic Acid	1	iGMDRD77	Itraconazole	6	iGMDRD351	GW843682X	8	iGMDRD888	Compound 44	7	iGMDRD289	Parthenolide	1	iGMDRD357	AG 14361	3				iGMDRD639	YK 4-279	2							iGMDRD725	Pilaralisib	1	iGMDRD505	Pevonedistat
iGMDRD77	Itraconazole	1	iGMDRD293	Bleomycin	1	iGMDRD137	Indisulam	4	iGMDRD664	Dinaciclib	1	iGMDRD201	SKI II	2	iGMDRD573	GSK-1904529A	1	iGMDRD551	Ponatinib	1	iGMDRD211	(1S,3R)-RSL3	2	iGMDRD506	Fedratinib	3	iGMDRD105	Triptolide	2	iGMDRD154	NSC23766	5				iGMDRD748	PHA-665752	1							iGMDRD178	MG-132	1	iGMDRD512	nutlin 3
iGMDRD103	SN-38	3	iGMDRD137	Indisulam	3	iGMDRD267	Oligomycin A	3	iGMDRD87	Epigallocatechin-3-monogallate	1	iGMDRD446	LY 2183240	4	iGMDRD782	DC-45-A2	2	iGMDRD481	Dactolisib	2	iGMDRD132	(-)-gallocatechin-3-O-gallate	5	iGMDRD399	Selumetinib	3	iGMDRD777	GSK2141795 (hydrochloride)	1	iGMDRD435	BI-2536	3				iGMDRD470	Trametinib	14							iGMDRD382	CEP-701	3	iGMDRD584	VER 155008
iGMDRD121	GMX1778	2	iGMDRD121	GMX1778	4	iGMDRD213	SMR000068650	1	iGMDRD9	Aromatase ihibitor	2	iGMDRD466	Chaetocin	3	iGMDRD586	Ridaforolimus	1	iGMDRD137	Indisulam	3	iGMDRD138	PX 12	5	iGMDRD74	Idarubicin	3	iGMDRD351	GW843682X	3	iGMDRD85	Ursolic acid	2				iGMDRD466	Chaetocin	3							iGMDRD1020	Trastuzumab	139	iGMDRD486	Tosedostat
iGMDRD158	NSC141540	6	iGMDRD213	SMR000068650	4	iGMDRD329	Merck60	4	iGMDRD421	AZD7762	1	iGMDRD260	FQI-2	4	iGMDRD973	PD1 Ab inhibitor	2	iGMDRD672	Alectinib	1	iGMDRD802	4-methylfasudil	1	iGMDRD887	Compound 23 citrate	2	iGMDRD945	ML214	7	iGMDRD341	Triacsin c	2				iGMDRD679	Bistramide A	1							iGMDRD898	EGFR mAb inhibitor	2	iGMDRD523	Cyanoquinoline, 11
iGMDRD293	Bleomycin	3	iGMDRD221	Tamoxifen	2	iGMDRD136	Nutlin-3	1	iGMDRD264	Bryostatin 1	1	iGMDRD255	SB225002	4	iGMDRD870	BRD63610	6	iGMDRD5	Tyrphostin AG 1478	1	iGMDRD255	SB225002	3	iGMDRD188	Piperlongumine	2	iGMDRD590	AZD5363	5	iGMDRD698	Neratinib	2				iGMDRD778	SCHEMBL13586708	1							iGMDRD456	Crizotinib	2	iGMDRD652	UNC0638
iGMDRD137	Indisulam	8	iGMDRD455	Idelalisib	1	iGMDRD151	CHM-1	2	iGMDRD990	PL.DI	1	iGMDRD474	Avrainvillamide	2	iGMDRD759	PFI-1	1	iGMDRD123	Isoevodiamine	4	iGMDRD441	TW 37	2	iGMDRD100	Zebularine	3	iGMDRD512	nutlin 3	6	iGMDRD116	CD437	2				iGMDRD76	Simvastatin	3							iGMDRD345	Compound 10b [PMID: 11504634]	4	iGMDRD560	MK-2206
iGMDRD5	Tyrphostin AG 1478	2	iGMDRD993	QL-XII-61	1	iGMDRD12	Bicalutamide	4	iGMDRD552	AZD-1775	1	iGMDRD138	PX 12	4	iGMDRD478	ABT-888	2	iGMDRD901	ELCPK	4	iGMDRD885	Compound 110	1	iGMDRD494	Neopeltolide	4	iGMDRD210	AC55649	1	iGMDRD79	Gemcitabine	2				iGMDRD409	Saracatinib	1							iGMDRD577	BIX01294	2	iGMDRD532	Olaparib
iGMDRD879	chemotherapy	2	iGMDRD119	Temsirolimus	3	iGMDRD579	PF750	2	iGMDRD787	PF 184	1	iGMDRD885	Compound 110	1	iGMDRD885	Compound 110	4	iGMDRD85	Ursolic acid	4	iGMDRD100	Zebularine	3	iGMDRD427	ABT737	1	iGMDRD546	BMS-754807	3	iGMDRD84	Lovastatin acid	4				iGMDRD433	Lexibulin	2							iGMDRD562	Navitoclax	4	iGMDRD522	ML-030
iGMDRD1002	rTRAIL	2	iGMDRD367	Ro 28-1675	3	iGMDRD670	ML 210	3	iGMDRD479	Veliparib	1	iGMDRD782	DC-45-A2	4	iGMDRD441	TW 37	2	iGMDRD341	Triacsin c	3	iGMDRD887	Compound 23 citrate	1	iGMDRD144	NSC95397	2	iGMDRD560	MK-2206	1	iGMDRD64	Parbendazole	8				iGMDRD397	Pazopanib	2							iGMDRD183	CDK4/6 inhibitor	2	iGMDRD345	Compound 10b [PMID: 11504634]
iGMDRD883	CIL55A	1	iGMDRD871	BRD6368	2	iGMDRD494	Neopeltolide	5	iGMDRD215	CCT007093	1	iGMDRD780	PP-30	2	iGMDRD491	TAE-684	1	iGMDRD351	GW843682X	2	iGMDRD454	JNK Inhibitor VIII	1	iGMDRD779	PRL-3 Inhibitor I	2				iGMDRD451	Serdemetan	2				iGMDRD670	ML 210	2							iGMDRD364	CP-724714	1	iGMDRD237	ABT-751
iGMDRD154	NSC23766	2	iGMDRD322	FK 866	2	iGMDRD781	Sirolimus	3	iGMDRD316	N9-Isopropyl-olomoucine	1	iGMDRD577	BIX01294	6	iGMDRD109	Gefitinib	1	iGMDRD116	CD437	6	iGMDRD1008	SR-II-138A	2	iGMDRD772	BRD4770	3				iGMDRD23	Gossypol	3				iGMDRD662	JQ-1	1							iGMDRD131	Erlotinib	3	iGMDRD341	Triacsin c
iGMDRD775	NCGC00346967-01	1	iGMDRD552	AZD-1775	2	iGMDRD446	LY 2183240	2	iGMDRD358	Semagacestat	1	iGMDRD730	Kahalalide F	3	iGMDRD60	Quinoclamine	2	iGMDRD701	NVP-AUY922	2	iGMDRD772	BRD4770	3	iGMDRD420	Leucascandrolide A	9				iGMDRD887	Compound 23 citrate	5				iGMDRD840	BRAF inhibitors in BRAF mutant tumor	2							iGMDRD60	Quinoclamine	11	iGMDRD85	Ursolic acid
iGMDRD314	Tanespimycin	2	iGMDRD147	Prima-1	3	iGMDRD639	YK 4-279	2	iGMDRD273	Alvocidib	1	iGMDRD887	Compound 23 citrate	2	iGMDRD131	Erlotinib	3	iGMDRD475	BX 912	1	iGMDRD494	Neopeltolide	2	iGMDRD599	Salermide	7				iGMDRD188	Piperlongumine	2				iGMDRD367	Ro 28-1675	1							iGMDRD491	TAE-684	1	iGMDRD292	NSC87877
iGMDRD352	PD-0325901	1	iGMDRD889	Compound 7d-cis	1	iGMDRD152	179324-69-7	1	iGMDRD12	Bicalutamide	1	iGMDRD100	Zebularine	1	iGMDRD596	Vemurafenib	1	iGMDRD64	Parbendazole	1	iGMDRD446	LY 2183240	4	iGMDRD889	Compound 7d-cis	2				iGMDRD562	Navitoclax	3				iGMDRD871	BRD6368	7							iGMDRD255	SB225002	4	iGMDRD435	BI-2536
iGMDRD237	ABT-751	2	iGMDRD749	ZINC6718453	1	iGMDRD193	Fqi1	2	iGMDRD97	Bexarotene	1	iGMDRD188	Piperlongumine	2	iGMDRD332	A-770041	2	iGMDRD369	TGX-115	2	iGMDRD193	Fqi1	5	iGMDRD151	CHM-1	1				iGMDRD888	Compound 44	2				iGMDRD322	FK 866	1							iGMDRD109	Gefitinib	1	iGMDRD132	(-)-gallocatechin-3-O-gallate
iGMDRD560	MK-2206	1	iGMDRD433	Lexibulin	6	iGMDRD198	AC1LE7KD	1	iGMDRD199	RG108	1	iGMDRD524	ISX-9	4	iGMDRD577	BIX01294	6	iGMDRD887	Compound 23 citrate	3	iGMDRD297	Austocystin D	2	iGMDRD126	Tipifarnib	2				iGMDRD782	DC-45-A2	3				iGMDRD552	AZD-1775	1							iGMDRD573	GSK-1904529A	1	iGMDRD511	CHEMBL399379
iGMDRD110	ETOMOXIR	1	iGMDRD409	Saracatinib	2	iGMDRD280	CYTOCHALASIN B	2	iGMDRD489	GSK-461364	1	iGMDRD23	Gossypol	2	iGMDRD456	Crizotinib	1	iGMDRD74	Idarubicin	2	iGMDRD280	CYTOCHALASIN B	8	iGMDRD679	Bistramide A	2				iGMDRD187	BRD9876	2				iGMDRD949	mTOR inhibitor	37							iGMDRD318	PAC-1	6	iGMDRD123	Isoevodiamine
iGMDRD50	Cytarabine	1	iGMDRD483	SCH-529074	2	iGMDRD284	Palbociclib	1	iGMDRD484	Pluripotin	1	iGMDRD356	PNU-74654	1	iGMDRD501	Buparlisib	1	iGMDRD399	Selumetinib	2	iGMDRD103	SN-38	6	iGMDRD152	179324-69-7	4				iGMDRD318	PAC-1	1				iGMDRD121	GMX1778	2							iGMDRD608	Refametinib	1	iGMDRD177	Teniposide
iGMDRD276	AS 605240	1	iGMDRD397	Pazopanib	1	iGMDRD782	DC-45-A2	5	iGMDRD75	Lovastatin	1	iGMDRD64	Parbendazole	3	iGMDRD262	KU-55933	1	iGMDRD888	Compound 44	3	iGMDRD202	Curcumin	2	iGMDRD193	Fqi1	1				iGMDRD138	PX 12	5				iGMDRD137	Indisulam	3							iGMDRD201	SKI II	3	iGMDRD255	SB225002
iGMDRD79	Gemcitabine	10	iGMDRD670	ML 210	1	iGMDRD171	Pemetrexed	2	iGMDRD354	Midostaurin	1	iGMDRD60	Quinoclamine	1	iGMDRD382	CEP-701	1	iGMDRD577	BIX01294	3	iGMDRD121	GMX1778	3	iGMDRD718	Pyrvinium pamoate	4				iGMDRD480	KU0060648	3				iGMDRD158	NSC141540	2							iGMDRD673	LSM-1215	1	iGMDRD260	FQI-2
iGMDRD475	BX 912	1	iGMDRD639	YK 4-279	1	iGMDRD441	TW 37	1	iGMDRD323	Leptomycin B	1	iGMDRD248	BRD4354	1	iGMDRD1020	Trastuzumab	8	iGMDRD782	DC-45-A2	2	iGMDRD137	Indisulam	3	iGMDRD446	LY 2183240	2				iGMDRD255	SB225002	8				iGMDRD202	Curcumin	3							iGMDRD401	Afatinib	31	iGMDRD138	PX 12
iGMDRD719	IOX2	1	iGMDRD61	Kinetin riboside	1	iGMDRD309	17AAG	1	iGMDRD399	Selumetinib	1	iGMDRD512	nutlin 3	2	iGMDRD898	EGFR mAb inhibitor	4	iGMDRD885	Compound 110	1	iGMDRD705	Nakiterpiosin	6	iGMDRD231	Importazole	3				iGMDRD260	FQI-2	3				iGMDRD77	Itraconazole	5							iGMDRD83	Capecitabine	3	iGMDRD294	Batimastat
iGMDRD992	QL-VIII-58	1	iGMDRD748	PHA-665752	1	iGMDRD133	Lapatinib	1	iGMDRD371	THR1 Inhibitor	1	iGMDRD84	Lovastatin acid	4	iGMDRD374	Zibotentan (ZD4054)	1	iGMDRD226	ML006	1	iGMDRD105	Triptolide	4	iGMDRD434	BMS-536924	7				iGMDRD679	Bistramide A	3				iGMDRD221	Tamoxifen	2							iGMDRD136	Nutlin-3	1	iGMDRD171	Pemetrexed
iGMDRD356	PNU-74654	1	iGMDRD470	Trametinib	1	iGMDRD887	Compound 23 citrate	2	iGMDRD574	Ruxolitinib	1	iGMDRD79	Gemcitabine	1	iGMDRD292	NSC87877	1	iGMDRD474	Avrainvillamide	1	iGMDRD289	Parthenolide	2	iGMDRD6	AM-580	2				iGMDRD297	Austocystin D	2				iGMDRD352	PD-0325901	2							iGMDRD112	Methotrexate	1	iGMDRD577	BIX01294
iGMDRD23	Gossypol	1	iGMDRD778	SCHEMBL13586708	1	iGMDRD74	Idarubicin	2	iGMDRD272	GSK-3 Inhibitor IX	1	iGMDRD424	Tamatinib	2	iGMDRD351	GW843682X	2	iGMDRD255	SB225002	4	iGMDRD367	Ro 28-1675	2	iGMDRD105	Triptolide	2				iGMDRD634	SCHEMBL2608041	2				iGMDRD237	ABT-751	1							iGMDRD387	CHIR-99021	1	iGMDRD780	PP-30
iGMDRD602	Foretinib	1	iGMDRD679	Bistramide A	1	iGMDRD399	Selumetinib	3				iGMDRD116	CD437	2	iGMDRD499	PDMP	1	iGMDRD260	FQI-2	8	iGMDRD329	Merck60	3	iGMDRD705	Nakiterpiosin	4				iGMDRD446	LY 2183240	3				iGMDRD406	Binimetinib	2							iGMDRD659	Avagacestat (BMS-708163)	1	iGMDRD562	Navitoclax
iGMDRD133	Lapatinib	1	iGMDRD466	Chaetocin	1	iGMDRD506	Fedratinib	2				iGMDRD237	ABT-751	3	iGMDRD984	PI3K pathway inhibitor (alone or in combination)	4	iGMDRD394	BX-795	1	iGMDRD366	PI-103	6	iGMDRD121	GMX1778	3				iGMDRD152	179324-69-7	1				iGMDRD1002	rTRAIL	1							iGMDRD1008	SR-II-138A	3	iGMDRD524	ISX-9
iGMDRD730	Kahalalide F	1	iGMDRD816	anti-EGFR mAbs	1	iGMDRD780	PP-30	2				iGMDRD351	GW843682X	2	iGMDRD68	Paclitaxel	2	iGMDRD297	Austocystin D	6	iGMDRD552	AZD-1775	5	iGMDRD322	FK 866	1				iGMDRD193	Fqi1	3				iGMDRD154	NSC23766	2							iGMDRD772	BRD4770	1	iGMDRD64	Parbendazole
iGMDRD146	Elesclomol	1	iGMDRD888	Compound 44	4	iGMDRD64	Parbendazole	1				iGMDRD945	ML214	2	iGMDRD389	SB525334	1	iGMDRD694	HG6-64-1	1	iGMDRD322	FK 866	2	iGMDRD147	Prima-1	1				iGMDRD61	Kinetin riboside	3				iGMDRD123	Isoevodiamine	1							iGMDRD979	Pertuzumab	23	iGMDRD60	Quinoclamine
iGMDRD468	AZ628	1	iGMDRD11	Aspirin in adjuvant setting	1	iGMDRD190	Nilotinib	1				iGMDRD883	CIL55A	3	iGMDRD504	Obatoclax	1	iGMDRD446	LY 2183240	2	iGMDRD560	MK-2206	1	iGMDRD505	Pevonedistat	3				iGMDRD427	ABT737	2				iGMDRD522	ML-030	1							iGMDRD63	Camptothecin	2	iGMDRD889	Compound 7d-cis
iGMDRD187	BRD9876	1	iGMDRD982	PI3K Inhibitor	1	iGMDRD369	TGX-115	2				iGMDRD123	Isoevodiamine	3	iGMDRD505	Pevonedistat	2	iGMDRD152	179324-69-7	1	iGMDRD583	LDN 193189	1	iGMDRD329	Merck60	3				iGMDRD779	PRL-3 Inhibitor I	1				iGMDRD100	Zebularine	1							iGMDRD70	LHRH analogues or antagonist	1	iGMDRD420	Leucascandrolide A
iGMDRD920	HSP90 inhibitor	4	iGMDRD133	Lapatinib	2							iGMDRD211	(1S,3R)-RSL3	3	iGMDRD353	PD0325901	1	iGMDRD61	Kinetin riboside	5	iGMDRD405	PIK-75	3	iGMDRD872	BRD7137	2				iGMDRD546	BMS-754807	2				iGMDRD887	Compound 23 citrate	4							iGMDRD286	Nsc 632839	6	iGMDRD151	CHM-1
iGMDRD568	SCHEMBL15005512	1	iGMDRD880	chemotherapy (HER2 ampl)	1							iGMDRD137	Indisulam	2	iGMDRD412	VX-702	1	iGMDRD193	Fqi1	7	iGMDRD237	ABT-751	1	iGMDRD67	PENFLURIDOL	2				iGMDRD494	Neopeltolide	3				iGMDRD444	Tivantinib	3							iGMDRD658	CHEMBL1673039	1	iGMDRD283	Bosutinib
iGMDRD458	GSK-319347A	1	iGMDRD23	Gossypol	1							iGMDRD121	GMX1778	1	iGMDRD894	EGFR inhibitor	1	iGMDRD781	Sirolimus	6	iGMDRD123	Isoevodiamine	4	iGMDRD345	Compound 10b [PMID: 11504634]	3				iGMDRD151	CHM-1	4				iGMDRD134	Sorafenib	3							iGMDRD366	PI-103	2	iGMDRD494	Neopeltolide
iGMDRD493	GSK269962A	4	iGMDRD512	nutlin 3	6							iGMDRD103	SN-38	1	iGMDRD872	BRD7137	1	iGMDRD494	Neopeltolide	1	iGMDRD605	AZD6482	1	iGMDRD560	MK-2206	3				iGMDRD433	Lexibulin	3				iGMDRD138	PX 12	4							iGMDRD28	Letrozole	1	iGMDRD781	Sirolimus
iGMDRD259	EX-527	1	iGMDRD792	Cetuximab	10							iGMDRD267	Oligomycin A	6	iGMDRD427	ABT737	4	iGMDRD151	CHM-1	3	iGMDRD945	ML214	2	iGMDRD116	CD437	2				iGMDRD126	Tipifarnib	6				iGMDRD309	17AAG	1							iGMDRD101	Fulvestrant	1	iGMDRD670	ML 210
iGMDRD470	Trametinib	1	iGMDRD148	Pifithrin-mu	1							iGMDRD705	Nakiterpiosin	3	iGMDRD781	Sirolimus	8	iGMDRD433	Lexibulin	2	iGMDRD154	NSC23766	1	iGMDRD584	VER 155008	1				iGMDRD420	Leucascandrolide A	6				iGMDRD446	LY 2183240	1							iGMDRD402	AKT Inhibitor VIII	2	iGMDRD427	ABT737
iGMDRD778	SCHEMBL13586708	1	iGMDRD10	Aspirin	1							iGMDRD289	Parthenolide	2	iGMDRD135	Lenalidomide	1				iGMDRD883	CIL55A	1	iGMDRD330	BRD4132	2				iGMDRD1008	SR-II-138A	3				iGMDRD253	Vincaleukoblastine	4							iGMDRD396	AS601245	1	iGMDRD639	YK 4-279
iGMDRD1032	VNLG/124	1	iGMDRD116	CD437	2							iGMDRD329	Merck60	1	iGMDRD283	Bosutinib	2				iGMDRD474	Avrainvillamide	1	iGMDRD307	Manumycin A	3				iGMDRD599	Salermide	4				iGMDRD359	OSW-1	2							iGMDRD184	IPA-3	1	iGMDRD193	Fqi1
iGMDRD363	OSI-930	1	iGMDRD424	Tamatinib	3							iGMDRD872	BRD7137	2	iGMDRD151	CHM-1	1				iGMDRD260	FQI-2	6	iGMDRD84	Lovastatin acid	2										iGMDRD375	GW-405833	5							iGMDRD605	AZD6482	1	iGMDRD446	LY 2183240
iGMDRD793	BEC (hydrochloride)	3	iGMDRD536	PLX-4720	1							iGMDRD286	Nsc 632839	4	iGMDRD118	Perifosine	1				iGMDRD187	BRD9876	2	iGMDRD511	CHEMBL399379	4										iGMDRD776	QL-XI-92	1							iGMDRD821	TAK-788	2	iGMDRD201	SKI II
iGMDRD21	Fluorouracil	2	iGMDRD57	Chloropentafluorobenzene	3							iGMDRD414	MST-312	2	iGMDRD795	BMN 673	1				iGMDRD188	Piperlongumine	1	iGMDRD123	Isoevodiamine	1										iGMDRD297	Austocystin D	5							iGMDRD330	BRD4132	1	iGMDRD634	SCHEMBL2608041
iGMDRD61	Kinetin riboside	4	iGMDRD435	BI-2536	1							iGMDRD246	NPC26	2	iGMDRD394	BX-795	3				iGMDRD74	Idarubicin	2	iGMDRD237	ABT-751	2										iGMDRD579	PF750	1							iGMDRD324	CI-1040	1	iGMDRD394	BX-795
iGMDRD748	PHA-665752	2	iGMDRD310	Everolimus	7										iGMDRD822	AR antagonist	3				iGMDRD399	Selumetinib	4	iGMDRD351	GW843682X	2										iGMDRD462	OSI-906 (Linsitinib)	2							iGMDRD248	BRD4354	3	iGMDRD280	CYTOCHALASIN B
iGMDRD546	BMS-754807	7	iGMDRD807	Ado-trastuzumab emtansine	2										iGMDRD284	Palbociclib	1				iGMDRD888	Compound 44	3	iGMDRD57	Chloropentafluorobenzene	1										iGMDRD269	Purmorphamine	1							iGMDRD520	Pictilisib	1
iGMDRD670	ML 210	4	iGMDRD481	Dactolisib	4										iGMDRD117	Docetaxel	2				iGMDRD780	PP-30	5	iGMDRD85	Ursolic acid	6										iGMDRD837	Bevacizumab	8							iGMDRD738	PP-242	1
iGMDRD403	BAY 61-3606	3	iGMDRD267	Oligomycin A	11										iGMDRD983	PI3K pathway inhibitor	180				iGMDRD64	Parbendazole	4	iGMDRD341	Triacsin c	1										iGMDRD695	FR-180204	1							iGMDRD1036	X17AAG	1
iGMDRD397	Pazopanib	1	iGMDRD6	AM-580	3										iGMDRD981	PI3K beta inhibitor	1				iGMDRD524	ISX-9	3													iGMDRD886	Compound 1541A	1							iGMDRD188	Piperlongumine	5
iGMDRD409	Saracatinib	1	iGMDRD434	BMS-536924	2										iGMDRD294	Batimastat	1				iGMDRD76	Simvastatin	3													iGMDRD310	Everolimus	22							iGMDRD399	Selumetinib	2
iGMDRD433	Lexibulin	1	iGMDRD967	Panitumumab	5										iGMDRD507	GSK690693	5				iGMDRD433	Lexibulin	6													iGMDRD481	Dactolisib	3							iGMDRD74	Idarubicin	1
iGMDRD654	SL 0101-1	1	iGMDRD599	Salermide	3										iGMDRD190	Nilotinib	1				iGMDRD151	CHM-1	6													iGMDRD333	MEK Inhibitor	14							iGMDRD506	Fedratinib	11
iGMDRD749	ZINC6718453	1	iGMDRD579	PF750	6										iGMDRD64	Parbendazole	1				iGMDRD420	Leucascandrolide A	4													iGMDRD267	Oligomycin A	1							iGMDRD391	OSU-03012	1
iGMDRD425	ERASTIN	4	iGMDRD462	OSI-906 (Linsitinib)	1										iGMDRD524	ISX-9	1				iGMDRD670	ML 210	4													iGMDRD434	BMS-536924	3							iGMDRD190	Nilotinib	1
iGMDRD886	Compound 1541A	3	iGMDRD129	SB-216763	1										iGMDRD399	Selumetinib	3				iGMDRD283	Bosutinib	1													iGMDRD536	PLX-4720	1							iGMDRD513	BML-259	3
iGMDRD179	Shikonin	2	iGMDRD638	Ribociclib	1										iGMDRD188	Piperlongumine	2				iGMDRD781	Sirolimus	5													iGMDRD132	(-)-gallocatechin-3-O-gallate	1							iGMDRD474	Avrainvillamide	5
iGMDRD876	CDK4/CDK6 inhibitor (abemaciclib)	1	iGMDRD986	PIK3CA inhibitor	3										iGMDRD506	Fedratinib	2				iGMDRD152	179324-69-7	2													iGMDRD211	(1S,3R)-RSL3	3							iGMDRD171	Pemetrexed	1
iGMDRD246	NPC26	4	iGMDRD446	LY 2183240	5										iGMDRD532	Olaparib	5				iGMDRD61	Kinetin riboside	3													iGMDRD177	Teniposide	4							iGMDRD117	Docetaxel	2
iGMDRD695	FR-180204	2	iGMDRD498	GW441756X	1										iGMDRD738	PP-242	1				iGMDRD679	Bistramide A	5													iGMDRD410	Ko-143	1							iGMDRD284	Palbociclib	3
iGMDRD384	EHT-1864	1	iGMDRD280	CYTOCHALASIN B	7										iGMDRD520	Pictilisib	1				iGMDRD466	Chaetocin	2													iGMDRD512	nutlin 3	1							iGMDRD52	Rotenone	3
iGMDRD42	Vorinostat	1	iGMDRD134	Sorafenib	1										iGMDRD248	BRD4354	2																			iGMDRD84	Lovastatin acid	3							iGMDRD918	HER2 inhibitor	1
iGMDRD882	CIL41	3	iGMDRD480	KU0060648	3										iGMDRD324	CI-1040	2																			iGMDRD116	CD437	3							iGMDRD152	179324-69-7	7
iGMDRD650	Abemaciclib	1	iGMDRD138	PX 12	3										iGMDRD605	AZD6482	4																			iGMDRD125	BIRB-796	1							iGMDRD394	BX-795	3
iGMDRD3	PD-173074	2	iGMDRD309	17AAG	4										iGMDRD341	Triacsin c	2																			iGMDRD424	Tamatinib	2							iGMDRD427	ABT737	6
iGMDRD755	XMD13-2	2	iGMDRD727	Alpelisib	9										iGMDRD683	Taselisib	1																			iGMDRD506	Fedratinib	2							iGMDRD8	Anastrozole	1
iGMDRD544	Vismodegib (GDC-0449)	1	iGMDRD887	Compound 23 citrate	3										iGMDRD288	Carboplatin	1																			iGMDRD780	PP-30	2							iGMDRD967	Panitumumab	1
iGMDRD88	AICA ribonucleotide	1	iGMDRD454	JNK Inhibitor VIII	1										iGMDRD705	Nakiterpiosin	3																			iGMDRD399	Selumetinib	8							iGMDRD650	Abemaciclib	1
iGMDRD434	BMS-536924	3	iGMDRD268	Cerulenin	1										iGMDRD105	Triptolide	1																			iGMDRD41	Imatinib	2							iGMDRD886	Compound 1541A	2
iGMDRD192	CIL56	2	iGMDRD248	BRD4354	1										iGMDRD289	Parthenolide	4																			iGMDRD874	BRD8958	2							iGMDRD695	FR-180204	1
iGMDRD808	Alemtuzumab	1	iGMDRD324	CI-1040	1										iGMDRD101	Fulvestrant	1																			iGMDRD460	VTX-11e	1							iGMDRD42	Vorinostat	7
iGMDRD267	Oligomycin A	2	iGMDRD564	GSK-650394	1										iGMDRD402	AKT Inhibitor VIII	3																			iGMDRD190	Nilotinib	7							iGMDRD384	EHT-1864	1
iGMDRD785	XMD15-27	1	iGMDRD523	Cyanoquinoline, 11	4										iGMDRD245	FH535	1																			iGMDRD369	TGX-115	1							iGMDRD783	BRD-K93923542-001-01-9	1
iGMDRD1016	THZ-2-49	1	iGMDRD520	Pictilisib	5										iGMDRD839	BRAF inhibitor	4																			iGMDRD64	Parbendazole	4							iGMDRD310	Everolimus	7
iGMDRD310	Everolimus	3	iGMDRD532	Olaparib	1										iGMDRD286	Nsc 632839	3																			iGMDRD513	BML-259	2							iGMDRD434	BMS-536924	3
iGMDRD211	(1S,3R)-RSL3	2	iGMDRD738	PP-242	1										iGMDRD366	PI-103	2																			iGMDRD593	CX-5461	1							iGMDRD807	Ado-trastuzumab emtansine	18
iGMDRD177	Teniposide	1	iGMDRD683	Taselisib	3										iGMDRD547	Ipatasertib	1																			iGMDRD52	Rotenone	4							iGMDRD551	Ponatinib	1
iGMDRD450	JNJ-26854165	1	iGMDRD341	Triacsin c	3										iGMDRD462	OSI-906 (Linsitinib)	2																			iGMDRD284	Palbociclib	1							iGMDRD1026	Trastuzumab-based chemotherapy	1
iGMDRD435	BI-2536	1	iGMDRD605	AZD6482	2										iGMDRD282	GNF-2	1																			iGMDRD316	N9-Isopropyl-olomoucine	1							iGMDRD1027	Trastuzumab-based therapy	1
iGMDRD132	(-)-gallocatechin-3-O-gallate	4	iGMDRD945	ML214	8										iGMDRD579	PF750	1																			iGMDRD152	179324-69-7	1							iGMDRD85	Ursolic acid	2
iGMDRD85	Ursolic acid	4	iGMDRD402	AKT Inhibitor VIII	4										iGMDRD297	Austocystin D	1																			iGMDRD107	Valdecoxib	2							iGMDRD689	EX-8678	1
iGMDRD536	PLX-4720	1	iGMDRD101	Fulvestrant	3										iGMDRD732	GSK2636771	7																			iGMDRD394	BX-795	4							iGMDRD536	PLX-4720	3
iGMDRD116	CD437	2	iGMDRD705	Nakiterpiosin	2										iGMDRD446	LY 2183240	1																			iGMDRD420	Leucascandrolide A	6							iGMDRD735	CO-1686 (AVL-301)	1
iGMDRD125	BIRB-796	2	iGMDRD105	Triptolide	7										iGMDRD777	GSK2141795 (hydrochloride)	1																			iGMDRD126	Tipifarnib	6							iGMDRD792	Cetuximab	3
iGMDRD160	Cis-Platin	5	iGMDRD329	Merck60	2										iGMDRD727	Alpelisib	3																			iGMDRD151	CHM-1	2							iGMDRD160	Cis-Platin	1
iGMDRD424	Tamatinib	1	iGMDRD366	PI-103	2										iGMDRD309	17AAG	2																			iGMDRD974	PD1 blockade	1							iGMDRD887	Compound 23 citrate	3
iGMDRD652	UNC0638	1	iGMDRD286	Nsc 632839	2										iGMDRD270	Ciclosporin	2																			iGMDRD781	Sirolimus	9							iGMDRD185	DMOG	1
iGMDRD307	Manumycin A	2	iGMDRD839	BRAF inhibitor	1										iGMDRD134	Sorafenib	1																			iGMDRD779	PRL-3 Inhibitor I	4							iGMDRD447	Dacomitinib	7
iGMDRD512	nutlin 3	1	iGMDRD263	AACOCF3	1										iGMDRD447	Dacomitinib	1																			iGMDRD427	ABT737	2							iGMDRD270	Ciclosporin	3
iGMDRD792	Cetuximab	2	iGMDRD118	Perifosine	2										iGMDRD268	Cerulenin	2																			iGMDRD329	Merck60	3							iGMDRD134	Sorafenib	1
iGMDRD291	AC1NS4S0	1	iGMDRD126	Tipifarnib	3										iGMDRD454	JNK Inhibitor VIII	1																			iGMDRD968	Pan-RAF inhibitor	2							iGMDRD309	17AAG	2
iGMDRD454	JNK Inhibitor VIII	1	iGMDRD571	Cabozantinib	1										iGMDRD887	Compound 23 citrate	1																			iGMDRD366	PI-103	3							iGMDRD498	GW441756X	2
iGMDRD453	GW2580	2	iGMDRD151	CHM-1	1										iGMDRD127	Seliciclib	1																			iGMDRD868	BRD4 inhibitor	2							iGMDRD280	CYTOCHALASIN B	8
iGMDRD887	Compound 23 citrate	3	iGMDRD507	GSK690693	5										iGMDRD100	Zebularine	7																			iGMDRD705	Nakiterpiosin	2							iGMDRD375	GW-405833	1
iGMDRD432	AT-7519	2	iGMDRD474	Avrainvillamide	4										iGMDRD30	LY-294002	1																			iGMDRD289	Parthenolide	3							iGMDRD763	Osimertinib	1
iGMDRD440	Nutlin-3A	21	iGMDRD996	Radiation	1										iGMDRD692	SB590885	1																			iGMDRD383	Cediranib	2							iGMDRD601	1166227-08-2	1
iGMDRD309	17AAG	1	iGMDRD52	Rotenone	2										iGMDRD319	SB-715992	1																			iGMDRD165	Tretinoin	2							iGMDRD354	Midostaurin	1
iGMDRD390	MDM2 inhibitor	2	iGMDRD983	PI3K pathway inhibitor	55										iGMDRD424	Tamatinib	3																			iGMDRD341	Triacsin c	3							iGMDRD871	BRD6368	5
iGMDRD320	PIK-93	2	iGMDRD284	Palbociclib	2										iGMDRD160	Cis-Platin	1																			iGMDRD945	ML214	2							iGMDRD119	Temsirolimus	1
iGMDRD33	Entinostat	1	iGMDRD171	Pemetrexed	2										iGMDRD125	BIRB-796	1																			iGMDRD523	Cyanoquinoline, 11	4							iGMDRD699	Neratinib plus temsirolimus	1
iGMDRD134	Sorafenib	2	iGMDRD188	Piperlongumine	4										iGMDRD512	nutlin 3	3																			iGMDRD150	RITA	3							iGMDRD421	AZD7762	1
iGMDRD378	ZM-447439	1	iGMDRD399	Selumetinib	2										iGMDRD792	Cetuximab	3																			iGMDRD532	Olaparib	3							iGMDRD322	FK 866	1
iGMDRD280	CYTOCHALASIN B	1	iGMDRD74	Idarubicin	1										iGMDRD211	(1S,3R)-RSL3	1																			iGMDRD312	Pelitinib	1							iGMDRD439	KW-2449	2
iGMDRD375	GW-405833	2	iGMDRD874	BRD8958	2										iGMDRD85	Ursolic acid	4																			iGMDRD596	Vemurafenib	7							iGMDRD221	Tamoxifen	1
iGMDRD218	XAV 939	1	iGMDRD524	ISX-9	2										iGMDRD317	CCT 018159	1																			iGMDRD131	Erlotinib	8							iGMDRD372	TGX 221	1
iGMDRD776	QL-XI-92	2	iGMDRD190	Nilotinib	1										iGMDRD57	Chloropentafluorobenzene	3																			iGMDRD60	Quinoclamine	7							iGMDRD77	Itraconazole	1
iGMDRD446	LY 2183240	1	iGMDRD64	Parbendazole	7										iGMDRD536	PLX-4720	1																			iGMDRD344	AZD7545	1							iGMDRD698	Neratinib	47
iGMDRD281	Vinorelbine base	1	iGMDRD1020	Trastuzumab	9										iGMDRD434	BMS-536924	8																			iGMDRD255	SB225002	2							iGMDRD352	PD-0325901	1
iGMDRD253	Vincaleukoblastine	1	iGMDRD486	Tosedostat	9										iGMDRD231	Importazole	4																			iGMDRD669	PDK1 inhibitor	1							iGMDRD219	Bax channel blocker	3
iGMDRD498	GW441756X	1	iGMDRD456	Crizotinib	1										iGMDRD333	MEK Inhibitor	5																			iGMDRD916	Genentech Cpd 10	1							iGMDRD879	chemotherapy	8
iGMDRD718	Pyrvinium pamoate	4	iGMDRD345	Compound 10b [PMID: 11504634]	6										iGMDRD481	Dactolisib	3																			iGMDRD491	TAE-684	1							iGMDRD1002	rTRAIL	1
iGMDRD66	Doxorubicin	7	iGMDRD984	PI3K pathway inhibitor (alone or in combination)	9										iGMDRD785	XMD15-27	1																			iGMDRD885	Compound 110	1							iGMDRD560	MK-2206	2
iGMDRD144	NSC95397	2	iGMDRD592	Apitolisib	2										iGMDRD214	AGK 2	2																			iGMDRD388	YM201636	1							iGMDRD50	Cytarabine	1
iGMDRD494	Neopeltolide	1	iGMDRD901	ELCPK	1										iGMDRD310	Everolimus	11																			iGMDRD441	TW 37	1							iGMDRD79	Gemcitabine	3
iGMDRD129	SB-216763	1	iGMDRD271	Brefeldin A	1										iGMDRD337	MEK Inhibitor in BRAF mutant tumors	1																			iGMDRD318	PAC-1	3							iGMDRD133	Lapatinib	82
iGMDRD361	5Z-7-Oxozeaenol	1	iGMDRD459	RO-3306	1										iGMDRD886	Compound 1541A	5																			iGMDRD870	BRD63610	6							iGMDRD888	Compound 44	2
iGMDRD599	Salermide	6	iGMDRD68	Paclitaxel	1										iGMDRD191	FMK	1																			iGMDRD973	PD1 Ab inhibitor	2							iGMDRD23	Gossypol	2
iGMDRD579	PF750	1	iGMDRD415	LE-135	5										iGMDRD882	CIL41	1																			iGMDRD578	PLX3397	4							iGMDRD920	HSP90 inhibitor	2
iGMDRD286	Nsc 632839	1	iGMDRD414	MST-312	6										iGMDRD688	AZD8186	9																			iGMDRD193	Fqi1	3							iGMDRD816	anti-EGFR mAbs	2
iGMDRD366	PI-103	4	iGMDRD872	BRD7137	9										iGMDRD269	Purmorphamine	1																			iGMDRD201	SKI II	2							iGMDRD1023	Trastuzumab Emtansine	5
iGMDRD705	Nakiterpiosin	1	iGMDRD472	PF-562271	1										iGMDRD967	Panitumumab	1																			iGMDRD828	AURK inhibitor	2							iGMDRD748	PHA-665752	2
iGMDRD660	GSK-1070916	2	iGMDRD505	Pevonedistat	1										iGMDRD3	PD-173074	1																			iGMDRD401	Afatinib	1							iGMDRD61	Kinetin riboside	3
iGMDRD289	Parthenolide	2	iGMDRD300	Tozasertib	1										iGMDRD670	ML 210	1																			iGMDRD387	CHIR-99021	2							iGMDRD470	Trametinib	1
iGMDRD105	Triptolide	1	iGMDRD136	Nutlin-3	1										iGMDRD546	BMS-754807	4																			iGMDRD112	Methotrexate	1							iGMDRD679	Bistramide A	3
iGMDRD288	Carboplatin	1	iGMDRD193	Fqi1	6										iGMDRD483	SCH-529074	1																			iGMDRD136	Nutlin-3	1							iGMDRD778	SCHEMBL13586708	2
iGMDRD667	BIX02189	1	iGMDRD671	CH5132799	2										iGMDRD409	Saracatinib	1																			iGMDRD239	Dasatinib	2							iGMDRD466	Chaetocin	8
iGMDRD496	Pramlintide [USAN]	3	iGMDRD519	GDC-0941	1										iGMDRD654	SL 0101-1	1																			iGMDRD414	MST-312	3							iGMDRD409	Saracatinib	3
iGMDRD402	AKT Inhibitor VIII	2	iGMDRD518	2-(1H-Indazol-4-yl)-6-(4-methanesulfonylpiperazin-1-ylmethyl)-4-morpholin-4-yl-thieno[3,2-d]pyrimidine	1										iGMDRD679	Bistramide A	9																			iGMDRD872	BRD7137	3							iGMDRD12	Bicalutamide	1
iGMDRD467	Motesanib	1	iGMDRD686	PF4708671	1										iGMDRD778	SCHEMBL13586708	1																			iGMDRD938	KIT inhibitor	2							iGMDRD670	ML 210	3
iGMDRD722	AZD6738	4	iGMDRD634	SCHEMBL2608041	1										iGMDRD159	3-Chloro-L-alanine	1																			iGMDRD646	PHA-793887	1							iGMDRD546	BMS-754807	1
iGMDRD176	Decitabine	4	iGMDRD401	Afatinib	2										iGMDRD326	Belinostat (PXD101)	1																			iGMDRD82	Quiflapon	4							iGMDRD403	BAY 61-3606	1
iGMDRD49	Mitomycin	7	iGMDRD673	LSM-1215	2										iGMDRD407	Sotrastaurin	1																			iGMDRD505	Pevonedistat	4
iGMDRD341	Triacsin c	4	iGMDRD255	SB225002	2										iGMDRD748	PHA-665752	1																			iGMDRD300	Tozasertib	1
iGMDRD541	SNX-2112 (PF-04928473)	1	iGMDRD109	Gefitinib	2										iGMDRD61	Kinetin riboside	4																			iGMDRD68	Paclitaxel	1
iGMDRD150	RITA	4	iGMDRD422	Regorafenib	1										iGMDRD816	anti-EGFR mAbs	2																			iGMDRD351	GW843682X	3
iGMDRD532	Olaparib	3	iGMDRD491	TAE-684	1										iGMDRD740	LY3023414	8																			iGMDRD347	Y-39983	1
iGMDRD594	AZD-8055	1	iGMDRD318	PAC-1	1										iGMDRD493	GSK269962A	1																			iGMDRD382	CEP-701	1
iGMDRD523	Cyanoquinoline, 11	1	iGMDRD478	ABT-888	1										iGMDRD23	Gossypol	1																			iGMDRD701	NVP-AUY922	2
iGMDRD564	GSK-650394	1	iGMDRD441	TW 37	4										iGMDRD880	chemotherapy (HER2 ampl)	1																			iGMDRD456	Crizotinib	1
iGMDRD48	Dexamethasone	2	iGMDRD782	DC-45-A2	1										iGMDRD133	Lapatinib	2
iGMDRD248	BRD4354	1	iGMDRD586	Ridaforolimus	1										iGMDRD888	Compound 44	1
iGMDRD190	Nilotinib	1	iGMDRD562	Navitoclax	2										iGMDRD560	MK-2206	5
iGMDRD524	ISX-9	3	iGMDRD398	Sepantronium	1										iGMDRD79	Gemcitabine	3
iGMDRD188	Piperlongumine	2	iGMDRD596	Vemurafenib	1										iGMDRD20	Embelin	1
iGMDRD399	Selumetinib	4	iGMDRD60	Quinoclamine	8										iGMDRD980	PI3K alpha inhibitor	1
iGMDRD391	OSU-03012	1	iGMDRD131	Erlotinib	2										iGMDRD590	AZD5363	2
iGMDRD284	Palbociclib	1													iGMDRD584	VER 155008	5
iGMDRD429	Amuvatinib	2													iGMDRD719	IOX2	2
iGMDRD117	Docetaxel	2													iGMDRD123	Isoevodiamine	3
iGMDRD1019	TL-2-105	1													iGMDRD879	chemotherapy	2
iGMDRD801	2,4-dideoxy-DC-45-A2	2													iGMDRD883	CIL55A	1
iGMDRD44	Temozolomide	1													iGMDRD987	PIK3CB inhibitor	2
iGMDRD593	CX-5461	1													iGMDRD1002	rTRAIL	2
iGMDRD52	Rotenone	2													iGMDRD237	ABT-751	3
iGMDRD474	Avrainvillamide	2													iGMDRD314	Tanespimycin	3
iGMDRD394	BX-795	1													iGMDRD352	PD-0325901	2
iGMDRD687	I-BET151	1													iGMDRD215	CCT007093	1
iGMDRD107	Valdecoxib	1													iGMDRD372	TGX 221	1
iGMDRD316	N9-Isopropyl-olomoucine	1													iGMDRD121	GMX1778	3
iGMDRD2	PK-11195	2													iGMDRD137	Indisulam	1
iGMDRD152	179324-69-7	1													iGMDRD825	ATM inhibitor	2
iGMDRD1033	WEE1 inhibitor	3													iGMDRD949	mTOR inhibitor	7
iGMDRD283	Bosutinib	1													iGMDRD975	PD-1 Inhibitor	1
iGMDRD135	Lenalidomide	1													iGMDRD264	Bryostatin 1	1
iGMDRD781	Sirolimus	2													iGMDRD119	Temsirolimus	4
iGMDRD126	Tipifarnib	2													iGMDRD993	QL-XII-61	1
iGMDRD151	CHM-1	2													iGMDRD840	BRAF inhibitors in BRAF mutant tumor	2
iGMDRD571	Cabozantinib	1
iGMDRD443	Linifanib	1
iGMDRD420	Leucascandrolide A	2
iGMDRD937	KIN001-236	1
iGMDRD300	Tozasertib	3
iGMDRD505	Pevonedistat	1
iGMDRD935	JQ12	1
iGMDRD646	PHA-793887	2
iGMDRD172	T091317	1
iGMDRD389	SB525334	1
iGMDRD459	RO-3306	2
iGMDRD504	Obatoclax	1
iGMDRD68	Paclitaxel	2
iGMDRD374	Zibotentan (ZD4054)	1
iGMDRD292	NSC87877	1
iGMDRD368	Oxaliplatin	1
iGMDRD456	Crizotinib	2
iGMDRD614	Dabrafenib	2
iGMDRD345	Compound 10b [PMID: 11504634]	3
iGMDRD701	NVP-AUY922	1
iGMDRD497	16beta-Bromoandrosterone	1
iGMDRD382	CEP-701	2
iGMDRD262	KU-55933	1
iGMDRD360	SB-505124	1
iGMDRD347	Y-39983	6
iGMDRD690	PRIMA-1MET	1
iGMDRD131	Erlotinib	1
iGMDRD332	A-770041	1
iGMDRD577	BIX01294	5
iGMDRD398	Sepantronium	1
iGMDRD562	Navitoclax	2
iGMDRD573	GSK-1904529A	2
iGMDRD758	JW-7-24-1	1
iGMDRD782	DC-45-A2	4
iGMDRD388	YM201636	1
iGMDRD759	PFI-1	3
iGMDRD478	ABT-888	1
iGMDRD870	BRD63610	1
iGMDRD574	Ruxolitinib	1
iGMDRD669	PDK1 inhibitor	2
iGMDRD509	NVP-BHG712	2
iGMDRD491	TAE-684	1
iGMDRD255	SB225002	2
iGMDRD109	Gefitinib	1
iGMDRD401	Afatinib	1
iGMDRD673	LSM-1215	1
iGMDRD83	Capecitabine	1
iGMDRD805	Adjuvant Chemotherapy	2
iGMDRD189	CGP 60474	1
iGMDRD608	Refametinib	1
iGMDRD163	all trans Retinoic Acid	1
iGMDRD112	Methotrexate	1
iGMDRD136	Nutlin-3	1
iGMDRD387	CHIR-99021	3
iGMDRD1008	SR-II-138A	4
iGMDRD659	Avagacestat (BMS-708163)	2
[truncated: 40 more columns]

## Sheet: UCEC
PTEN			TP53			PIK3CA			CTNNB1			KRAS			DNAH8			LRRK2			OBSCN			PRDM10			RANBP2			NOTCH1			TAF1			ARID1A			ANK3			ATM			ALB			EP300
Drug ID	Drug Name	Model Num.	Drug ID	Drug Name	Model Num.	Drug ID	Drug Name	Model Num.	Drug ID	Drug Name	Model Num.	Drug ID	Drug Name	Model Num.	Drug ID	Drug Name	Model Num.	Drug ID	Drug Name	Model Num.	Drug ID	Drug Name	Model Num.	Drug ID	Drug Name	Model Num.	Drug ID	Drug Name	Model Num.	Drug ID	Drug Name	Model Num.	Drug ID	Drug Name	Model Num.	Drug ID	Drug Name	Model Num.	Drug ID	Drug Name	Model Num.	Drug ID	Drug Name	Model Num.	Drug ID	Drug Name	Model Num.	Drug ID	Drug Name
iGMDRD328	AR-42	1	iGMDRD147	Prima-1	1	iGMDRD590	AZD5363	4	iGMDRD103	SN-38	4	iGMDRD372	TGX 221	1	iGMDRD870	BRD63610	1	iGMDRD237	ABT-751	6	iGMDRD552	AZD-1775	1							iGMDRD680	RO4929097	4	iGMDRD870	BRD63610	1	iGMDRD1021	Trastuzumab (ANXA1 high)	1	iGMDRD441	TW 37	1	iGMDRD150	RITA	3				iGMDRD171	Pemetrexed
iGMDRD971	PARP inhibitor	6	iGMDRD552	AZD-1775	3	iGMDRD980	PI3K alpha inhibitor	3	iGMDRD28	Letrozole	8	iGMDRD309	17AAG	1	iGMDRD52	Rotenone	3	iGMDRD123	Isoevodiamine	7	iGMDRD246	NPC26	5							iGMDRD178	MG-132	1	iGMDRD255	SB225002	3	iGMDRD286	Nsc 632839	8	iGMDRD454	JNK Inhibitor VIII	1	iGMDRD532	Olaparib	10				iGMDRD52	Rotenone
iGMDRD693	ML258	1	iGMDRD264	Bryostatin 1	1	iGMDRD276	AS 605240	1	iGMDRD137	Indisulam	4	iGMDRD267	Oligomycin A	3	iGMDRD187	BRD9876	2	iGMDRD945	ML214	4	iGMDRD505	Pevonedistat	10							iGMDRD536	PLX-4720	1	iGMDRD138	PX 12	2	iGMDRD329	Merck60	2	iGMDRD440	Nutlin-3A	1	iGMDRD79	Gemcitabine	1				iGMDRD593	CX-5461
iGMDRD136	Nutlin-3	1	iGMDRD322	FK 866	4	iGMDRD79	Gemcitabine	3	iGMDRD158	NSC141540	5	iGMDRD333	MEK Inhibitor	6	iGMDRD474	Avrainvillamide	2	iGMDRD154	NSC23766	4	iGMDRD286	Nsc 632839	6							iGMDRD351	GW843682X	6	iGMDRD268	Cerulenin	2	iGMDRD263	AACOCF3	3	iGMDRD322	FK 866	1	iGMDRD583	LDN 193189	1				iGMDRD260	FQI-2
iGMDRD387	CHIR-99021	1	iGMDRD367	Ro 28-1675	1	iGMDRD560	MK-2206	2	iGMDRD105	Triptolide	4	iGMDRD389	SB525334	1	iGMDRD451	Serdemetan	5	iGMDRD48	Dexamethasone	2	iGMDRD414	MST-312	3							iGMDRD651	PF-03084014	4	iGMDRD23	Gossypol	3	iGMDRD245	FH535	1				iGMDRD523	Cyanoquinoline, 11	4				iGMDRD507	GSK690693
iGMDRD401	Afatinib	2	iGMDRD993	QL-XII-61	1	iGMDRD352	PD-0325901	1	iGMDRD705	Nakiterpiosin	3	iGMDRD318	PAC-1	1	iGMDRD268	Cerulenin	2	iGMDRD330	BRD4132	4	iGMDRD329	Merck60	3							iGMDRD84	Lovastatin acid	6	iGMDRD506	Fedratinib	3	iGMDRD402	AKT Inhibitor VIII	2				iGMDRD330	BRD4132	4				iGMDRD493	GSK269962A
iGMDRD487	Enzalutamide	2	iGMDRD662	JQ-1	2	iGMDRD698	Neratinib	4	iGMDRD329	Merck60	2	iGMDRD284	Palbociclib	1	iGMDRD356	PNU-74654	1	iGMDRD150	RITA	5	iGMDRD289	Parthenolide	1							iGMDRD412	VX-702	1	iGMDRD562	Navitoclax	2	iGMDRD289	Parthenolide	3				iGMDRD324	CI-1040	1				iGMDRD64	Parbendazole
iGMDRD686	PF4708671	1	iGMDRD455	Idelalisib	1	iGMDRD883	CIL55A	3	iGMDRD366	PI-103	3	iGMDRD983	PI3K pathway inhibitor	2	iGMDRD562	Navitoclax	1	iGMDRD523	Cyanoquinoline, 11	3	iGMDRD103	SN-38	6							iGMDRD42	Vorinostat	1	iGMDRD399	Selumetinib	3	iGMDRD705	Nakiterpiosin	2				iGMDRD123	Isoevodiamine	5				iGMDRD656	XMD 8-92
iGMDRD608	Refametinib	2	iGMDRD215	CCT007093	1	iGMDRD879	chemotherapy	1	iGMDRD286	Nsc 632839	5	iGMDRD289	Parthenolide	1	iGMDRD398	Sepantronium	2	iGMDRD583	LDN 193189	1	iGMDRD123	Isoevodiamine	5							iGMDRD353	PD0325901	1	iGMDRD483	SCH-529074	9	iGMDRD396	AS601245	1				iGMDRD945	ML214	2				iGMDRD23	Gossypol
iGMDRD193	Fqi1	1	iGMDRD311	Dacinostat	1	iGMDRD123	Isoevodiamine	7	iGMDRD367	Ro 28-1675	1	iGMDRD105	Triptolide	3	iGMDRD577	BIX01294	3	iGMDRD367	Ro 28-1675	2	iGMDRD945	ML214	1							iGMDRD82	Quiflapon	2	iGMDRD781	Sirolimus	3	iGMDRD461	VX-11e	2				iGMDRD722	AZD6738	2				iGMDRD356	PNU-74654
iGMDRD163	all trans Retinoic Acid	1	iGMDRD213	SMR000068650	1	iGMDRD5	Tyrphostin AG 1478	6	iGMDRD245	FH535	2	iGMDRD310	Everolimus	1	iGMDRD888	Compound 44	7	iGMDRD871	BRD6368	2	iGMDRD357	AG 14361	3							iGMDRD246	NPC26	1	iGMDRD144	NSC95397	2	iGMDRD341	Triacsin c	2				iGMDRD883	CIL55A	1				iGMDRD188	Piperlongumine
iGMDRD573	GSK-1904529A	1	iGMDRD77	Itraconazole	1	iGMDRD293	Bleomycin	1	iGMDRD552	AZD-1775	4	iGMDRD949	mTOR inhibitor	6	iGMDRD506	Fedratinib	3	iGMDRD286	Nsc 632839	5	iGMDRD154	NSC23766	5							iGMDRD882	CIL41	1	iGMDRD670	ML 210	3	iGMDRD945	ML214	2				iGMDRD698	Neratinib	1				iGMDRD399	Selumetinib
iGMDRD782	DC-45-A2	2	iGMDRD103	SN-38	3	iGMDRD137	Indisulam	3	iGMDRD263	AACOCF3	4	iGMDRD23	Gossypol	10	iGMDRD399	Selumetinib	3	iGMDRD552	AZD-1775	2	iGMDRD435	BI-2536	3							iGMDRD414	MST-312	3	iGMDRD599	Salermide	5	iGMDRD605	AZD6482	1				iGMDRD314	Tanespimycin	3				iGMDRD74	Idarubicin
iGMDRD586	Ridaforolimus	1	iGMDRD121	GMX1778	2	iGMDRD121	GMX1778	4	iGMDRD719	IOX2	1	iGMDRD894	EGFR inhibitor	1	iGMDRD74	Idarubicin	3	iGMDRD263	AACOCF3	4	iGMDRD85	Ursolic acid	2							iGMDRD68	Paclitaxel	1	iGMDRD297	Austocystin D	2	iGMDRD48	Dexamethasone	2				iGMDRD705	Nakiterpiosin	3				iGMDRD506	Fedratinib
iGMDRD973	PD1 Ab inhibitor	2	iGMDRD158	NSC141540	6	iGMDRD213	SMR000068650	4	iGMDRD564	GSK-650394	1	iGMDRD190	Nilotinib	1	iGMDRD887	Compound 23 citrate	2	iGMDRD322	FK 866	4	iGMDRD341	Triacsin c	2							iGMDRD481	Dactolisib	3	iGMDRD61	Kinetin riboside	2	iGMDRD370	TPCA-1	1				iGMDRD289	Parthenolide	4				iGMDRD146	Elesclomol
iGMDRD870	BRD63610	6	iGMDRD293	Bleomycin	3	iGMDRD221	Tamoxifen	2	iGMDRD405	PIK-75	1	iGMDRD399	Selumetinib	3	iGMDRD188	Piperlongumine	2	iGMDRD137	Indisulam	5	iGMDRD698	Neratinib	2							iGMDRD565	BI-D1870	1	iGMDRD267	Oligomycin A	3	iGMDRD150	RITA	2				iGMDRD213	SMR000068650	3				iGMDRD670	ML 210
iGMDRD759	PFI-1	1	iGMDRD137	Indisulam	8	iGMDRD455	Idelalisib	1	iGMDRD79	Gemcitabine	3	iGMDRD232	FTI-277	1	iGMDRD100	Zebularine	3	iGMDRD158	NSC141540	3	iGMDRD116	CD437	2							iGMDRD88	AICA ribonucleotide	2	iGMDRD77	Itraconazole	3	iGMDRD1036	X17AAG	1				iGMDRD137	Indisulam	6				iGMDRD283	Bosutinib
iGMDRD478	ABT-888	2	iGMDRD5	Tyrphostin AG 1478	2	iGMDRD993	QL-XII-61	1	iGMDRD150	RITA	3	iGMDRD594	AZD-8055	1	iGMDRD494	Neopeltolide	4	iGMDRD121	GMX1778	1	iGMDRD79	Gemcitabine	2							iGMDRD558	CAY10603	1	iGMDRD213	SMR000068650	2	iGMDRD523	Cyanoquinoline, 11	2				iGMDRD158	NSC141540	5				iGMDRD781	Sirolimus
iGMDRD885	Compound 110	4	iGMDRD879	chemotherapy	2	iGMDRD119	Temsirolimus	3	iGMDRD352	PD-0325901	1	iGMDRD148	Pifithrin-mu	3	iGMDRD427	ABT737	1	iGMDRD5	Tyrphostin AG 1478	2	iGMDRD84	Lovastatin acid	4							iGMDRD386	TAK-715	1	iGMDRD105	Triptolide	1	iGMDRD399	Selumetinib	1				iGMDRD5	Tyrphostin AG 1478	2				iGMDRD126	Tipifarnib
iGMDRD441	TW 37	2	iGMDRD1002	rTRAIL	2	iGMDRD367	Ro 28-1675	3	iGMDRD314	Tanespimycin	8	iGMDRD126	Tipifarnib	2	iGMDRD144	NSC95397	2	iGMDRD105	Triptolide	3	iGMDRD64	Parbendazole	8							iGMDRD181	CDK4 inhibitor	3	iGMDRD158	NSC141540	3	iGMDRD188	Piperlongumine	4				iGMDRD402	AKT Inhibitor VIII	1				iGMDRD151	CHM-1
iGMDRD491	TAE-684	1	iGMDRD883	CIL55A	1	iGMDRD871	BRD6368	2	iGMDRD237	ABT-751	1	iGMDRD136	Nutlin-3	1	iGMDRD779	PRL-3 Inhibitor I	2	iGMDRD289	Parthenolide	6	iGMDRD451	Serdemetan	2							iGMDRD378	ZM-447439	1	iGMDRD246	NPC26	6	iGMDRD506	Fedratinib	6				iGMDRD871	BRD6368	3				iGMDRD420	Leucascandrolide A
iGMDRD109	Gefitinib	1	iGMDRD154	NSC23766	2	iGMDRD322	FK 866	2	iGMDRD123	Isoevodiamine	3	iGMDRD945	ML214	6	iGMDRD772	BRD4770	3	iGMDRD213	SMR000068650	3	iGMDRD23	Gossypol	3							iGMDRD297	Austocystin D	3	iGMDRD147	Prima-1	2	iGMDRD369	TGX-115	2				iGMDRD377	Compound 1b	1				iGMDRD466	Chaetocin
iGMDRD60	Quinoclamine	2	iGMDRD775	NCGC00346967-01	1	iGMDRD552	AZD-1775	2	iGMDRD260	FQI-2	4	iGMDRD634	SCHEMBL2608041	3	iGMDRD420	Leucascandrolide A	9	iGMDRD61	Kinetin riboside	2	iGMDRD887	Compound 23 citrate	5							iGMDRD163	all trans Retinoic Acid	1	iGMDRD871	BRD6368	3	iGMDRD64	Parbendazole	2				iGMDRD67	PENFLURIDOL	3				iGMDRD1032	VNLG/124
iGMDRD131	Erlotinib	3	iGMDRD314	Tanespimycin	2	iGMDRD147	Prima-1	3	iGMDRD187	BRD9876	3	iGMDRD401	Afatinib	1	iGMDRD599	Salermide	7	iGMDRD466	Chaetocin	11	iGMDRD188	Piperlongumine	2							iGMDRD253	Vincaleukoblastine	1	iGMDRD882	CIL41	2	iGMDRD474	Avrainvillamide	4				iGMDRD286	Nsc 632839	2				iGMDRD687	I-BET151
iGMDRD596	Vemurafenib	1	iGMDRD352	PD-0325901	1	iGMDRD889	Compound 7d-cis	1	iGMDRD284	Palbociclib	1	iGMDRD280	CYTOCHALASIN B	8	iGMDRD889	Compound 7d-cis	2	iGMDRD679	Bistramide A	3	iGMDRD562	Navitoclax	3							iGMDRD446	LY 2183240	2	iGMDRD150	RITA	3	iGMDRD171	Pemetrexed	2				iGMDRD892	DNA-PKc inhibitor	3				iGMDRD61	Kinetin riboside
iGMDRD332	A-770041	2	iGMDRD237	ABT-751	2	iGMDRD749	ZINC6718453	1	iGMDRD133	Lapatinib	1	iGMDRD352	PD-0325901	2	iGMDRD151	CHM-1	1	iGMDRD394	BX-795	2	iGMDRD888	Compound 44	2							iGMDRD608	Refametinib	1	iGMDRD248	BRD4354	1	iGMDRD117	Docetaxel	1				iGMDRD662	JQ-1	2				iGMDRD105	Triptolide
iGMDRD577	BIX01294	6	iGMDRD560	MK-2206	1	iGMDRD433	Lexibulin	6	iGMDRD188	Piperlongumine	8	iGMDRD536	PLX-4720	1	iGMDRD126	Tipifarnib	2	iGMDRD433	Lexibulin	6	iGMDRD782	DC-45-A2	3							iGMDRD462	OSI-906 (Linsitinib)	3	iGMDRD945	ML214	2	iGMDRD593	CX-5461	1				iGMDRD427	ABT737	3				iGMDRD221	Tamoxifen
iGMDRD456	Crizotinib	1	iGMDRD110	ETOMOXIR	1	iGMDRD409	Saracatinib	2	iGMDRD399	Selumetinib	2	iGMDRD406	Binimetinib	1	iGMDRD679	Bistramide A	2	iGMDRD151	CHM-1	4	iGMDRD187	BRD9876	2							iGMDRD328	AR-42	1	iGMDRD511	CHEMBL399379	3	iGMDRD52	Rotenone	2				iGMDRD1	Nicotin-Amide	1				iGMDRD289	Parthenolide
iGMDRD501	Buparlisib	1	iGMDRD50	Cytarabine	1	iGMDRD483	SCH-529074	2	iGMDRD74	Idarubicin	7				iGMDRD152	179324-69-7	4	iGMDRD420	Leucascandrolide A	3	iGMDRD318	PAC-1	1							iGMDRD239	Dasatinib	1	iGMDRD154	NSC23766	2	iGMDRD152	179324-69-7	2				iGMDRD549	Ibrutinib (PCI-32765)	1				iGMDRD705	Nakiterpiosin
iGMDRD262	KU-55933	1	iGMDRD276	AS 605240	1	iGMDRD397	Pazopanib	1	iGMDRD64	Parbendazole	2				iGMDRD193	Fqi1	1	iGMDRD781	Sirolimus	4	iGMDRD138	PX 12	5							iGMDRD136	Nutlin-3	1	iGMDRD211	(1S,3R)-RSL3	6	iGMDRD394	BX-795	2				iGMDRD781	Sirolimus	9				iGMDRD77	Itraconazole
iGMDRD382	CEP-701	1	iGMDRD79	Gemcitabine	10	iGMDRD670	ML 210	1	iGMDRD190	Nilotinib	1				iGMDRD718	Pyrvinium pamoate	4	iGMDRD188	Piperlongumine	5	iGMDRD480	KU0060648	3							iGMDRD112	Methotrexate	1	iGMDRD177	Teniposide	5	iGMDRD151	CHM-1	2				iGMDRD483	SCH-529074	2				iGMDRD103	SN-38
iGMDRD1020	Trastuzumab	8	iGMDRD475	BX 912	1	iGMDRD639	YK 4-279	1	iGMDRD420	Leucascandrolide A	3				iGMDRD446	LY 2183240	2	iGMDRD399	Selumetinib	1	iGMDRD255	SB225002	8							iGMDRD577	BIX01294	3	iGMDRD85	Ursolic acid	6	iGMDRD126	Tipifarnib	7				iGMDRD409	Saracatinib	1				iGMDRD672	Alectinib
iGMDRD898	EGFR mAb inhibitor	4	iGMDRD719	IOX2	1	iGMDRD61	Kinetin riboside	1	iGMDRD151	CHM-1	4				iGMDRD231	Importazole	3	iGMDRD74	Idarubicin	4	iGMDRD260	FQI-2	3							iGMDRD332	A-770041	1				iGMDRD420	Leucascandrolide A	5				iGMDRD126	Tipifarnib	3				iGMDRD137	Indisulam
iGMDRD374	Zibotentan (ZD4054)	1	iGMDRD992	QL-VIII-58	1	iGMDRD748	PHA-665752	1	iGMDRD409	Saracatinib	1				iGMDRD434	BMS-536924	7	iGMDRD224	Necrostatin-1	3	iGMDRD679	Bistramide A	3							iGMDRD309	17AAG	1				iGMDRD427	ABT737	2				iGMDRD420	Leucascandrolide A	7				iGMDRD293	Bleomycin
iGMDRD292	NSC87877	1	iGMDRD356	PNU-74654	1	iGMDRD470	Trametinib	1	iGMDRD748	PHA-665752	1				iGMDRD6	AM-580	2	iGMDRD780	PP-30	5	iGMDRD297	Austocystin D	2							iGMDRD782	DC-45-A2	3				iGMDRD872	BRD7137	7				iGMDRD394	BX-795	2				iGMDRD158	NSC141540
iGMDRD351	GW843682X	2	iGMDRD23	Gossypol	1	iGMDRD778	SCHEMBL13586708	1	iGMDRD61	Kinetin riboside	7				iGMDRD105	Triptolide	2	iGMDRD64	Parbendazole	3	iGMDRD634	SCHEMBL2608041	2							iGMDRD666	LGK974	1				iGMDRD1015	THZ-2-102-1	1				iGMDRD679	Bistramide A	7				iGMDRD402	AKT Inhibitor VIII
iGMDRD499	PDMP	1	iGMDRD602	Foretinib	1	iGMDRD679	Bistramide A	1	iGMDRD470	Trametinib	1				iGMDRD705	Nakiterpiosin	4	iGMDRD356	PNU-74654	2	iGMDRD446	LY 2183240	3							iGMDRD134	Sorafenib	1				iGMDRD414	MST-312	2				iGMDRD466	Chaetocin	5				iGMDRD552	AZD-1775
iGMDRD984	PI3K pathway inhibitor (alone or in combination)	4	iGMDRD133	Lapatinib	1	iGMDRD466	Chaetocin	1	iGMDRD466	Chaetocin	4				iGMDRD121	GMX1778	3	iGMDRD23	Gossypol	2	iGMDRD152	179324-69-7	1							iGMDRD255	SB225002	8				iGMDRD505	Pevonedistat	6				iGMDRD470	Trametinib	1				iGMDRD263	AACOCF3
iGMDRD68	Paclitaxel	2	iGMDRD730	Kahalalide F	1	iGMDRD816	anti-EGFR mAbs	1	iGMDRD310	Everolimus	8				iGMDRD322	FK 866	1	iGMDRD524	ISX-9	6	iGMDRD193	Fqi1	3							iGMDRD945	ML214	3				iGMDRD300	Tozasertib	3				iGMDRD61	Kinetin riboside	3				iGMDRD119	Temsirolimus
iGMDRD389	SB525334	1	iGMDRD146	Elesclomol	1	iGMDRD888	Compound 44	4	iGMDRD68	Paclitaxel	1				iGMDRD147	Prima-1	1	iGMDRD260	FQI-2	2	iGMDRD61	Kinetin riboside	3							iGMDRD123	Isoevodiamine	3				iGMDRD503	CMK	1				iGMDRD52	Rotenone	2				iGMDRD286	Nsc 632839
iGMDRD504	Obatoclax	1	iGMDRD468	AZ628	1	iGMDRD11	Aspirin in adjuvant setting	1	iGMDRD459	RO-3306	1				iGMDRD505	Pevonedistat	3	iGMDRD171	Pemetrexed	3	iGMDRD427	ABT737	2							iGMDRD237	ABT-751	3				iGMDRD901	ELCPK	2				iGMDRD44	Temozolomide	4				iGMDRD662	JQ-1
iGMDRD505	Pevonedistat	2	iGMDRD187	BRD9876	1	iGMDRD982	PI3K Inhibitor	1	iGMDRD231	Importazole	3				iGMDRD329	Merck60	3	iGMDRD187	BRD9876	4	iGMDRD779	PRL-3 Inhibitor I	1							iGMDRD352	PD-0325901	1				iGMDRD486	Tosedostat	2				iGMDRD474	Avrainvillamide	3				iGMDRD329	Merck60
iGMDRD353	PD0325901	1	iGMDRD920	HSP90 inhibitor	4	iGMDRD133	Lapatinib	2	iGMDRD434	BMS-536924	1				iGMDRD872	BRD7137	2	iGMDRD294	Batimastat	2	iGMDRD546	BMS-754807	2							iGMDRD50	Cytarabine	1				iGMDRD1020	Trastuzumab	2				iGMDRD431	NU-7441	1				iGMDRD366	PI-103
iGMDRD412	VX-702	1	iGMDRD568	SCHEMBL15005512	1	iGMDRD880	chemotherapy (HER2 ampl)	1	iGMDRD414	MST-312	3				iGMDRD67	PENFLURIDOL	2	iGMDRD52	Rotenone	2	iGMDRD494	Neopeltolide	3							iGMDRD27	WHI-P97	1				iGMDRD345	Compound 10b [PMID: 11504634]	1				iGMDRD23	Gossypol	6				iGMDRD560	MK-2206
iGMDRD894	EGFR inhibitor	1	iGMDRD458	GSK-319347A	1	iGMDRD23	Gossypol	1	iGMDRD872	BRD7137	1				iGMDRD345	Compound 10b [PMID: 11504634]	3	iGMDRD85	Ursolic acid	3	iGMDRD151	CHM-1	4							iGMDRD964	OMP-59R5	2				iGMDRD577	BIX01294	2				iGMDRD399	Selumetinib	5				iGMDRD532	Olaparib
iGMDRD872	BRD7137	1	iGMDRD493	GSK269962A	4	iGMDRD512	nutlin 3	6	iGMDRD42	Vorinostat	1				iGMDRD560	MK-2206	3	iGMDRD351	GW843682X	8	iGMDRD433	Lexibulin	3							iGMDRD150	RITA	3				iGMDRD60	Quinoclamine	4				iGMDRD74	Idarubicin	3				iGMDRD150	RITA
iGMDRD427	ABT737	4	iGMDRD259	EX-527	1	iGMDRD792	Cetuximab	10	iGMDRD886	Compound 1541A	1				iGMDRD116	CD437	2	iGMDRD57	Chloropentafluorobenzene	3	iGMDRD126	Tipifarnib	6							iGMDRD370	TPCA-1	1				iGMDRD131	Erlotinib	1				iGMDRD133	Lapatinib	1				iGMDRD405	PIK-75
iGMDRD781	Sirolimus	8	iGMDRD470	Trametinib	1	iGMDRD148	Pifithrin-mu	1	iGMDRD300	Tozasertib	4				iGMDRD584	VER 155008	1	iGMDRD901	ELCPK	3	iGMDRD420	Leucascandrolide A	6							iGMDRD564	GSK-650394	1				iGMDRD255	SB225002	3				iGMDRD188	Piperlongumine	5				iGMDRD475	BX 912
iGMDRD135	Lenalidomide	1	iGMDRD778	SCHEMBL13586708	1	iGMDRD10	Aspirin	1	iGMDRD505	Pevonedistat	4				iGMDRD330	BRD4132	2	iGMDRD177	Teniposide	3	iGMDRD1008	SR-II-138A	3							iGMDRD322	FK 866	1				iGMDRD907	EZH2 inhibitor	2				iGMDRD888	Compound 44	3				iGMDRD324	CI-1040
iGMDRD283	Bosutinib	2	iGMDRD1032	VNLG/124	1	iGMDRD116	CD437	2	iGMDRD246	NPC26	4				iGMDRD307	Manumycin A	3	iGMDRD486	Tosedostat	1	iGMDRD599	Salermide	4							iGMDRD421	AZD7762	1				iGMDRD758	JW-7-24-1	1				iGMDRD506	Fedratinib	2				iGMDRD123	Isoevodiamine
iGMDRD151	CHM-1	1	iGMDRD363	OSI-930	1	iGMDRD424	Tamatinib	3	iGMDRD512	nutlin 3	5				iGMDRD84	Lovastatin acid	2	iGMDRD512	nutlin 3	2										iGMDRD957	NOTCH1 Antibody	1				iGMDRD573	GSK-1904529A	1				iGMDRD345	Compound 10b [PMID: 11504634]	2				iGMDRD605	AZD6482
iGMDRD118	Perifosine	1	iGMDRD793	BEC (hydrochloride)	3	iGMDRD536	PLX-4720	1	iGMDRD84	Lovastatin acid	1				iGMDRD511	CHEMBL399379	4	iGMDRD116	CD437	5										iGMDRD366	PI-103	2				iGMDRD885	Compound 110	2				iGMDRD160	Cis-Platin	3				iGMDRD461	VX-11e
iGMDRD795	BMN 673	1	iGMDRD21	Fluorouracil	2	iGMDRD57	Chloropentafluorobenzene	3	iGMDRD456	Crizotinib	1				iGMDRD123	Isoevodiamine	1	iGMDRD345	Compound 10b [PMID: 11504634]	1										iGMDRD662	JQ-1	1				iGMDRD318	PAC-1	1				iGMDRD116	CD437	1				iGMDRD314	Tanespimycin
iGMDRD394	BX-795	3	iGMDRD61	Kinetin riboside	4	iGMDRD435	BI-2536	1	iGMDRD125	BIRB-796	1				iGMDRD237	ABT-751	2	iGMDRD882	CIL41	2										iGMDRD396	AS601245	1				iGMDRD193	Fqi1	2				iGMDRD307	Manumycin A	3				iGMDRD758	JW-7-24-1
iGMDRD822	AR antagonist	3	iGMDRD748	PHA-665752	2	iGMDRD310	Everolimus	7	iGMDRD116	CD437	4				iGMDRD351	GW843682X	2	iGMDRD505	Pevonedistat	6										iGMDRD343	MK-0752	7				iGMDRD401	Afatinib	2				iGMDRD827	ATR inhibitor	3				iGMDRD441	TW 37
iGMDRD284	Palbociclib	1	iGMDRD546	BMS-754807	7	iGMDRD807	Ado-trastuzumab emtansine	2	iGMDRD424	Tamatinib	4				iGMDRD57	Chloropentafluorobenzene	1	iGMDRD246	NPC26	4										iGMDRD289	Parthenolide	1				iGMDRD348	BMS-345541	1				iGMDRD595	PLX4032	1				iGMDRD255	SB225002
iGMDRD117	Docetaxel	2	iGMDRD670	ML 210	4	iGMDRD481	Dactolisib	4	iGMDRD345	Compound 10b [PMID: 11504634]	2				iGMDRD85	Ursolic acid	6	iGMDRD42	Vorinostat	2										iGMDRD705	Nakiterpiosin	2				iGMDRD54	Phenformin	1				iGMDRD132	(-)-gallocatechin-3-O-gallate	3				iGMDRD364	CP-724714
iGMDRD983	PI3K pathway inhibitor	180	iGMDRD403	BAY 61-3606	3	iGMDRD267	Oligomycin A	11	iGMDRD351	GW843682X	4				iGMDRD341	Triacsin c	1	iGMDRD434	BMS-536924	7										iGMDRD525	Gamma secretase inhibitor	27				iGMDRD772	BRD4770	2				iGMDRD279	Istradefylline	1				iGMDRD454	JNK Inhibitor VIII
iGMDRD981	PI3K beta inhibitor	1	iGMDRD397	Pazopanib	1	iGMDRD6	AM-580	3	iGMDRD536	PLX-4720	1							iGMDRD267	Oligomycin A	2										iGMDRD5	Tyrphostin AG 1478	2				iGMDRD678	Tubastatin A	1				iGMDRD536	PLX-4720	1				iGMDRD887	Compound 23 citrate
iGMDRD294	Batimastat	1	iGMDRD409	Saracatinib	1	iGMDRD434	BMS-536924	2	iGMDRD211	(1S,3R)-RSL3	3							iGMDRD446	LY 2183240	1										iGMDRD293	Bleomycin	1				iGMDRD971	PARP inhibitor	2				iGMDRD178	MG-132	1				iGMDRD332	A-770041
iGMDRD507	GSK690693	5	iGMDRD433	Lexibulin	1	iGMDRD967	Panitumumab	5	iGMDRD1014	Tankyrase inhibitor	2							iGMDRD201	SKI II	5										iGMDRD949	mTOR inhibitor	3				iGMDRD871	BRD6368	6				iGMDRD57	Chloropentafluorobenzene	2				iGMDRD562	Navitoclax
iGMDRD190	Nilotinib	1	iGMDRD654	SL 0101-1	1	iGMDRD599	Salermide	3	iGMDRD177	Teniposide	4							iGMDRD193	Fqi1	4										iGMDRD198	AC1LE7KD	1				iGMDRD322	FK 866	3				iGMDRD351	GW843682X	6				iGMDRD144	NSC95397
iGMDRD64	Parbendazole	1	iGMDRD749	ZINC6718453	1	iGMDRD579	PF750	6	iGMDRD802	4-methylfasudil	2							iGMDRD297	Austocystin D	2										iGMDRD21	Fluorouracil	1				iGMDRD534	BRD1429	1				iGMDRD434	BMS-536924	6				iGMDRD462	OSI-906 (Linsitinib)
iGMDRD524	ISX-9	1	iGMDRD425	ERASTIN	4	iGMDRD462	OSI-906 (Linsitinib)	1	iGMDRD255	SB225002	1							iGMDRD280	CYTOCHALASIN B	5										iGMDRD781	Sirolimus	3				iGMDRD137	Indisulam	2				iGMDRD6	AM-580	3				iGMDRD494	Neopeltolide
iGMDRD399	Selumetinib	3	iGMDRD886	Compound 1541A	3	iGMDRD129	SB-216763	1	iGMDRD134	Sorafenib	1							iGMDRD375	GW-405833	6										iGMDRD403	BAY 61-3606	1				iGMDRD158	NSC141540	4				iGMDRD124	Canertinib	1				iGMDRD599	Salermide
iGMDRD188	Piperlongumine	2	iGMDRD179	Shikonin	2	iGMDRD638	Ribociclib	1	iGMDRD491	TAE-684	1							iGMDRD634	SCHEMBL2608041	12										iGMDRD476	WH-4-023	1				iGMDRD121	GMX1778	6				iGMDRD881	CHK1/2 inhibitor	1				iGMDRD772	BRD4770
iGMDRD506	Fedratinib	2	iGMDRD876	CDK4/CDK6 inhibitor (abemaciclib)	1	iGMDRD986	PIK3CA inhibitor	3	iGMDRD440	Nutlin-3A	4							iGMDRD380	Pifithrin-alpha	3										iGMDRD670	ML 210	3				iGMDRD202	Curcumin	3				iGMDRD246	NPC26	2				iGMDRD297	Austocystin D
iGMDRD532	Olaparib	5	iGMDRD246	NPC26	4	iGMDRD446	LY 2183240	5	iGMDRD441	TW 37	6							iGMDRD599	Salermide	5										iGMDRD546	BMS-754807	1				iGMDRD5	Tyrphostin AG 1478	5				iGMDRD300	Tozasertib	10				iGMDRD348	BMS-345541
iGMDRD738	PP-242	1	iGMDRD695	FR-180204	2	iGMDRD498	GW441756X	1	iGMDRD309	17AAG	1							iGMDRD772	BRD4770	2										iGMDRD654	SL 0101-1	1				iGMDRD221	Tamoxifen	4				iGMDRD505	Pevonedistat	1				iGMDRD280	CYTOCHALASIN B
iGMDRD520	Pictilisib	1	iGMDRD384	EHT-1864	1	iGMDRD280	CYTOCHALASIN B	7	iGMDRD782	DC-45-A2	2							iGMDRD1008	SR-II-138A	3										iGMDRD425	ERASTIN	1				iGMDRD215	CCT007093	1				iGMDRD353	PD0325901	1				iGMDRD378	ZM-447439
iGMDRD248	BRD4354	2	iGMDRD42	Vorinostat	1	iGMDRD134	Sorafenib	1	iGMDRD562	Navitoclax	5							iGMDRD579	PF750	3										iGMDRD1012	steroids early setting	6				iGMDRD77	Itraconazole	5				iGMDRD80	Irinotecan	1				iGMDRD776	QL-XI-92
iGMDRD324	CI-1040	2	iGMDRD882	CIL41	3	iGMDRD480	KU0060648	3	iGMDRD100	Zebularine	1							iGMDRD494	Neopeltolide	1										iGMDRD409	Saracatinib	1				iGMDRD219	Bax channel blocker	2				iGMDRD239	Dasatinib	1				iGMDRD446	LY 2183240
iGMDRD605	AZD6482	4	iGMDRD650	Abemaciclib	1	iGMDRD138	PX 12	3	iGMDRD887	Compound 23 citrate	3							iGMDRD100	Zebularine	6										iGMDRD602	Foretinib	1				iGMDRD237	ABT-751	2				iGMDRD144	NSC95397	2				iGMDRD608	Refametinib
iGMDRD341	Triacsin c	2	iGMDRD3	PD-173074	2	iGMDRD309	17AAG	4	iGMDRD131	Erlotinib	2							iGMDRD887	Compound 23 citrate	2										iGMDRD524	ISX-9	3				iGMDRD698	Neratinib	4				iGMDRD971	PARP inhibitor	4				iGMDRD71	Sparfosic acid
iGMDRD683	Taselisib	1	iGMDRD755	XMD13-2	2	iGMDRD727	Alpelisib	9	iGMDRD387	CHIR-99021	1							iGMDRD577	BIX01294	2										iGMDRD190	Nilotinib	1				iGMDRD123	Isoevodiamine	2				iGMDRD494	Neopeltolide	5				iGMDRD193	Fqi1
iGMDRD288	Carboplatin	1	iGMDRD544	Vismodegib (GDC-0449)	1	iGMDRD887	Compound 23 citrate	3	iGMDRD136	Nutlin-3	1							iGMDRD562	Navitoclax	4										iGMDRD399	Selumetinib	1				iGMDRD154	NSC23766	2				iGMDRD772	BRD4770	1				iGMDRD459	RO-3306
iGMDRD705	Nakiterpiosin	3	iGMDRD88	AICA ribonucleotide	1	iGMDRD454	JNK Inhibitor VIII	1	iGMDRD494	Neopeltolide	10							iGMDRD398	Sepantronium	1										iGMDRD117	Docetaxel	1				iGMDRD883	CIL55A	1				iGMDRD1008	SR-II-138A	1				iGMDRD504	Obatoclax
iGMDRD105	Triptolide	1	iGMDRD434	BMS-536924	3	iGMDRD268	Cerulenin	1	iGMDRD142	NSC74859	1							iGMDRD268	Cerulenin	3										iGMDRD284	Palbociclib	2				iGMDRD1002	rTRAIL	2				iGMDRD401	Afatinib	2				iGMDRD267	Oligomycin A
iGMDRD289	Parthenolide	4	iGMDRD192	CIL56	2	iGMDRD248	BRD4354	1	iGMDRD446	LY 2183240	2							iGMDRD451	Serdemetan	2										iGMDRD493	GSK269962A	1				iGMDRD475	BX 912	1				iGMDRD280	CYTOCHALASIN B	2				iGMDRD231	Importazole
iGMDRD101	Fulvestrant	1	iGMDRD808	Alemtuzumab	1	iGMDRD324	CI-1040	1	iGMDRD71	Sparfosic acid	3							iGMDRD138	PX 12	4										iGMDRD568	SCHEMBL15005512	1				iGMDRD392	Masitinib	1				iGMDRD253	Vincaleukoblastine	1				iGMDRD300	Tozasertib
iGMDRD402	AKT Inhibitor VIII	3	iGMDRD267	Oligomycin A	2	iGMDRD564	GSK-650394	1	iGMDRD634	SCHEMBL2608041	6							iGMDRD255	SB225002	3										iGMDRD963	OMP-52M51	2				iGMDRD719	IOX2	1				iGMDRD201	SKI II	3				iGMDRD191	FMK
iGMDRD245	FH535	1	iGMDRD785	XMD15-27	1	iGMDRD523	Cyanoquinoline, 11	4	iGMDRD401	Afatinib	1							iGMDRD802	4-methylfasudil	3																iGMDRD560	MK-2206	3				iGMDRD446	LY 2183240	3				iGMDRD886	Compound 1541A
iGMDRD839	BRAF inhibitor	4	iGMDRD1016	THZ-2-49	1	iGMDRD520	Pictilisib	5	iGMDRD280	CYTOCHALASIN B	8							iGMDRD885	Compound 110	4																iGMDRD79	Gemcitabine	5				iGMDRD608	Refametinib	1				iGMDRD505	Pevonedistat
iGMDRD286	Nsc 632839	3	iGMDRD310	Everolimus	3	iGMDRD532	Olaparib	1																												iGMDRD730	Kahalalide F	3				iGMDRD193	Fqi1	2				iGMDRD246	NPC26
iGMDRD366	PI-103	2	iGMDRD211	(1S,3R)-RSL3	2	iGMDRD738	PP-242	1																												iGMDRD23	Gossypol	2				iGMDRD718	Pyrvinium pamoate	1				iGMDRD695	FR-180204
iGMDRD547	Ipatasertib	1	iGMDRD177	Teniposide	1	iGMDRD683	Taselisib	3																												iGMDRD260	FQI-2	2				iGMDRD782	DC-45-A2	6				iGMDRD646	PHA-793887
iGMDRD462	OSI-906 (Linsitinib)	2	iGMDRD450	JNJ-26854165	1	iGMDRD341	Triacsin c	3																												iGMDRD568	SCHEMBL15005512	1				iGMDRD138	PX 12	2				iGMDRD872	BRD7137
iGMDRD282	GNF-2	1	iGMDRD435	BI-2536	1	iGMDRD605	AZD6482	2																												iGMDRD187	BRD9876	3				iGMDRD480	KU0060648	1				iGMDRD116	CD437
iGMDRD579	PF750	1	iGMDRD132	(-)-gallocatechin-3-O-gallate	4	iGMDRD945	ML214	8																												iGMDRD226	ML006	2				iGMDRD60	Quinoclamine	2				iGMDRD614	Dabrafenib
iGMDRD297	Austocystin D	1	iGMDRD85	Ursolic acid	4	iGMDRD402	AKT Inhibitor VIII	4																												iGMDRD326	Belinostat (PXD101)	1				iGMDRD473	GDC-0879	1				iGMDRD160	Cis-Platin
iGMDRD732	GSK2636771	7	iGMDRD536	PLX-4720	1	iGMDRD101	Fulvestrant	3																												iGMDRD61	Kinetin riboside	5				iGMDRD398	Sepantronium	2				iGMDRD262	KU-55933
iGMDRD446	LY 2183240	1	iGMDRD116	CD437	2	iGMDRD705	Nakiterpiosin	2																												iGMDRD639	YK 4-279	2										iGMDRD347	Y-39983
iGMDRD777	GSK2141795 (hydrochloride)	1	iGMDRD125	BIRB-796	2	iGMDRD105	Triptolide	7																												iGMDRD466	Chaetocin	1										iGMDRD512	nutlin 3
iGMDRD727	Alpelisib	3	iGMDRD160	Cis-Platin	5	iGMDRD329	Merck60	2																												iGMDRD470	Trametinib	1										iGMDRD148	Pifithrin-mu
iGMDRD309	17AAG	2	iGMDRD424	Tamatinib	1	iGMDRD366	PI-103	2																												iGMDRD409	Saracatinib	1										iGMDRD211	(1S,3R)-RSL3
iGMDRD270	Ciclosporin	2	iGMDRD652	UNC0638	1	iGMDRD286	Nsc 632839	2																												iGMDRD433	Lexibulin	4										iGMDRD132	(-)-gallocatechin-3-O-gallate
iGMDRD134	Sorafenib	1	iGMDRD307	Manumycin A	2	iGMDRD839	BRAF inhibitor	1																												iGMDRD12	Bicalutamide	1										iGMDRD85	Ursolic acid
iGMDRD447	Dacomitinib	1	iGMDRD512	nutlin 3	1	iGMDRD263	AACOCF3	1																												iGMDRD889	Compound 7d-cis	2										iGMDRD689	EX-8678
iGMDRD268	Cerulenin	2	iGMDRD792	Cetuximab	2	iGMDRD118	Perifosine	2																												iGMDRD546	BMS-754807	4										iGMDRD351	GW843682X
iGMDRD454	JNK Inhibitor VIII	1	iGMDRD291	AC1NS4S0	1	iGMDRD126	Tipifarnib	3																												iGMDRD476	WH-4-023	1
iGMDRD887	Compound 23 citrate	1	iGMDRD454	JNK Inhibitor VIII	1	iGMDRD571	Cabozantinib	1																												iGMDRD483	SCH-529074	4
iGMDRD127	Seliciclib	1	iGMDRD453	GW2580	2	iGMDRD151	CHM-1	1																												iGMDRD269	Purmorphamine	2
iGMDRD100	Zebularine	7	iGMDRD887	Compound 23 citrate	3	iGMDRD507	GSK690693	5																												iGMDRD246	NPC26	3
iGMDRD30	LY-294002	1	iGMDRD432	AT-7519	2	iGMDRD474	Avrainvillamide	4																												iGMDRD191	FMK	1
iGMDRD692	SB590885	1	iGMDRD440	Nutlin-3A	21	iGMDRD996	Radiation	1																												iGMDRD42	Vorinostat	3
iGMDRD319	SB-715992	1	iGMDRD309	17AAG	1	iGMDRD52	Rotenone	2																												iGMDRD267	Oligomycin A	3
iGMDRD424	Tamatinib	3	iGMDRD390	MDM2 inhibitor	2	iGMDRD983	PI3K pathway inhibitor	55																												iGMDRD231	Importazole	3
iGMDRD160	Cis-Platin	1	iGMDRD320	PIK-93	2	iGMDRD284	Palbociclib	2																												iGMDRD481	Dactolisib	3
iGMDRD125	BIRB-796	1	iGMDRD33	Entinostat	1	iGMDRD171	Pemetrexed	2																												iGMDRD57	Chloropentafluorobenzene	4
iGMDRD512	nutlin 3	3	iGMDRD134	Sorafenib	2	iGMDRD188	Piperlongumine	4																												iGMDRD177	Teniposide	5
iGMDRD792	Cetuximab	3	iGMDRD378	ZM-447439	1	iGMDRD399	Selumetinib	2																												iGMDRD84	Lovastatin acid	2
iGMDRD211	(1S,3R)-RSL3	1	iGMDRD280	CYTOCHALASIN B	1	iGMDRD74	Idarubicin	1																												iGMDRD424	Tamatinib	2
iGMDRD85	Ursolic acid	4	iGMDRD375	GW-405833	2	iGMDRD874	BRD8958	2																												iGMDRD116	CD437	2
iGMDRD317	CCT 018159	1	iGMDRD218	XAV 939	1	iGMDRD524	ISX-9	2																												iGMDRD652	UNC0638	1
iGMDRD57	Chloropentafluorobenzene	3	iGMDRD776	QL-XI-92	2	iGMDRD190	Nilotinib	1																												iGMDRD100	Zebularine	2
iGMDRD536	PLX-4720	1	iGMDRD446	LY 2183240	1	iGMDRD64	Parbendazole	7																												iGMDRD692	SB590885	1
iGMDRD434	BMS-536924	8	iGMDRD281	Vinorelbine base	1	iGMDRD1020	Trastuzumab	9																												iGMDRD451	Serdemetan	4
iGMDRD231	Importazole	4	iGMDRD253	Vincaleukoblastine	1	iGMDRD486	Tosedostat	9																												iGMDRD268	Cerulenin	1
iGMDRD333	MEK Inhibitor	5	iGMDRD498	GW441756X	1	iGMDRD456	Crizotinib	1																												iGMDRD454	JNK Inhibitor VIII	1
iGMDRD481	Dactolisib	3	iGMDRD718	Pyrvinium pamoate	4	iGMDRD345	Compound 10b [PMID: 11504634]	6																												iGMDRD270	Ciclosporin	2
iGMDRD785	XMD15-27	1	iGMDRD66	Doxorubicin	7	iGMDRD984	PI3K pathway inhibitor (alone or in combination)	9																												iGMDRD802	4-methylfasudil	1
iGMDRD214	AGK 2	2	iGMDRD144	NSC95397	2	iGMDRD592	Apitolisib	2																												iGMDRD440	Nutlin-3A	1
iGMDRD310	Everolimus	11	iGMDRD494	Neopeltolide	1	iGMDRD901	ELCPK	1																												iGMDRD498	GW441756X	2
iGMDRD337	MEK Inhibitor in BRAF mutant tumors	1	iGMDRD129	SB-216763	1	iGMDRD271	Brefeldin A	1																												iGMDRD446	LY 2183240	3
iGMDRD886	Compound 1541A	5	iGMDRD361	5Z-7-Oxozeaenol	1	iGMDRD459	RO-3306	1																												iGMDRD908	EZH2 inhibitor in RAS wt	1
iGMDRD191	FMK	1	iGMDRD599	Salermide	6	iGMDRD68	Paclitaxel	1																												iGMDRD280	CYTOCHALASIN B	1
iGMDRD882	CIL41	1	iGMDRD579	PF750	1	iGMDRD415	LE-135	5																												iGMDRD375	GW-405833	2
iGMDRD688	AZD8186	9	iGMDRD286	Nsc 632839	1	iGMDRD414	MST-312	6																												iGMDRD599	Salermide	2
iGMDRD269	Purmorphamine	1	iGMDRD366	PI-103	4	iGMDRD872	BRD7137	9																												iGMDRD144	NSC95397	7
iGMDRD967	Panitumumab	1	iGMDRD705	Nakiterpiosin	1	iGMDRD472	PF-562271	1																												iGMDRD462	OSI-906 (Linsitinib)	1
iGMDRD3	PD-173074	1	iGMDRD660	GSK-1070916	2	iGMDRD505	Pevonedistat	1
iGMDRD670	ML 210	1	iGMDRD289	Parthenolide	2	iGMDRD300	Tozasertib	1
iGMDRD546	BMS-754807	4	iGMDRD105	Triptolide	1	iGMDRD136	Nutlin-3	1
iGMDRD483	SCH-529074	1	iGMDRD288	Carboplatin	1	iGMDRD193	Fqi1	6
iGMDRD409	Saracatinib	1	iGMDRD667	BIX02189	1	iGMDRD671	CH5132799	2
iGMDRD654	SL 0101-1	1	iGMDRD496	Pramlintide [USAN]	3	iGMDRD519	GDC-0941	1
iGMDRD679	Bistramide A	9	iGMDRD402	AKT Inhibitor VIII	2	iGMDRD518	2-(1H-Indazol-4-yl)-6-(4-methanesulfonylpiperazin-1-ylmethyl)-4-morpholin-4-yl-thieno[3,2-d]pyrimidine	1
iGMDRD778	SCHEMBL13586708	1	iGMDRD467	Motesanib	1	iGMDRD686	PF4708671	1
iGMDRD159	3-Chloro-L-alanine	1	iGMDRD722	AZD6738	4	iGMDRD634	SCHEMBL2608041	1
iGMDRD326	Belinostat (PXD101)	1	iGMDRD176	Decitabine	4	iGMDRD401	Afatinib	2
iGMDRD407	Sotrastaurin	1	iGMDRD49	Mitomycin	7	iGMDRD673	LSM-1215	2
iGMDRD748	PHA-665752	1	iGMDRD341	Triacsin c	4	iGMDRD255	SB225002	2
iGMDRD61	Kinetin riboside	4	iGMDRD541	SNX-2112 (PF-04928473)	1	iGMDRD109	Gefitinib	2
iGMDRD816	anti-EGFR mAbs	2	iGMDRD150	RITA	4	iGMDRD422	Regorafenib	1
iGMDRD740	LY3023414	8	iGMDRD532	Olaparib	3	iGMDRD491	TAE-684	1
iGMDRD493	GSK269962A	1	iGMDRD594	AZD-8055	1	iGMDRD318	PAC-1	1
iGMDRD23	Gossypol	1	iGMDRD523	Cyanoquinoline, 11	1	iGMDRD478	ABT-888	1
iGMDRD880	chemotherapy (HER2 ampl)	1	iGMDRD564	GSK-650394	1	iGMDRD441	TW 37	4
iGMDRD133	Lapatinib	2	iGMDRD48	Dexamethasone	2	iGMDRD782	DC-45-A2	1
iGMDRD888	Compound 44	1	iGMDRD248	BRD4354	1	iGMDRD586	Ridaforolimus	1
iGMDRD560	MK-2206	5	iGMDRD190	Nilotinib	1	iGMDRD562	Navitoclax	2
iGMDRD79	Gemcitabine	3	iGMDRD524	ISX-9	3	iGMDRD398	Sepantronium	1
iGMDRD20	Embelin	1	iGMDRD188	Piperlongumine	2	iGMDRD596	Vemurafenib	1
iGMDRD980	PI3K alpha inhibitor	1	iGMDRD399	Selumetinib	4	iGMDRD60	Quinoclamine	8
iGMDRD590	AZD5363	2	iGMDRD391	OSU-03012	1	iGMDRD131	Erlotinib	2
iGMDRD584	VER 155008	5	iGMDRD284	Palbociclib	1
iGMDRD719	IOX2	2	iGMDRD429	Amuvatinib	2
iGMDRD123	Isoevodiamine	3	iGMDRD117	Docetaxel	2
iGMDRD879	chemotherapy	2	iGMDRD1019	TL-2-105	1
iGMDRD883	CIL55A	1	iGMDRD801	2,4-dideoxy-DC-45-A2	2
iGMDRD987	PIK3CB inhibitor	2	iGMDRD44	Temozolomide	1
iGMDRD1002	rTRAIL	2	iGMDRD593	CX-5461	1
iGMDRD237	ABT-751	3	iGMDRD52	Rotenone	2
iGMDRD314	Tanespimycin	3	iGMDRD474	Avrainvillamide	2
iGMDRD352	PD-0325901	2	iGMDRD394	BX-795	1
iGMDRD215	CCT007093	1	iGMDRD687	I-BET151	1
iGMDRD372	TGX 221	1	iGMDRD107	Valdecoxib	1
iGMDRD121	GMX1778	3	iGMDRD316	N9-Isopropyl-olomoucine	1
iGMDRD137	Indisulam	1	iGMDRD2	PK-11195	2
iGMDRD825	ATM inhibitor	2	iGMDRD152	179324-69-7	1
iGMDRD949	mTOR inhibitor	7	iGMDRD1033	WEE1 inhibitor	3
iGMDRD975	PD-1 Inhibitor	1	iGMDRD283	Bosutinib	1
iGMDRD264	Bryostatin 1	1	iGMDRD135	Lenalidomide	1
iGMDRD119	Temsirolimus	4	iGMDRD781	Sirolimus	2
iGMDRD993	QL-XII-61	1	iGMDRD126	Tipifarnib	2
iGMDRD840	BRAF inhibitors in BRAF mutant tumor	2	iGMDRD151	CHM-1	2
			iGMDRD571	Cabozantinib	1
			iGMDRD443	Linifanib	1
			iGMDRD420	Leucascandrolide A	2
			iGMDRD937	KIN001-236	1
			iGMDRD300	Tozasertib	3
			iGMDRD505	Pevonedistat	1
			iGMDRD935	JQ12	1
			iGMDRD646	PHA-793887	2
			iGMDRD172	T091317	1
			iGMDRD389	SB525334	1
			iGMDRD459	RO-3306	2
			iGMDRD504	Obatoclax	1
			iGMDRD68	Paclitaxel	2
			iGMDRD374	Zibotentan (ZD4054)	1
			iGMDRD292	NSC87877	1
			iGMDRD368	Oxaliplatin	1
			iGMDRD456	Crizotinib	2
			iGMDRD614	Dabrafenib	2
			iGMDRD345	Compound 10b [PMID: 11504634]	3
			iGMDRD701	NVP-AUY922	1
			iGMDRD497	16beta-Bromoandrosterone	1
			iGMDRD382	CEP-701	2
			iGMDRD262	KU-55933	1
			iGMDRD360	SB-505124	1
			iGMDRD347	Y-39983	6
			iGMDRD690	PRIMA-1MET	1
			iGMDRD131	Erlotinib	1
			iGMDRD332	A-770041	1
			iGMDRD577	BIX01294	5
			iGMDRD398	Sepantronium	1
			iGMDRD562	Navitoclax	2
			iGMDRD573	GSK-1904529A	2
			iGMDRD758	JW-7-24-1	1
			iGMDRD782	DC-45-A2	4
			iGMDRD388	YM201636	1
			iGMDRD759	PFI-1	3
			iGMDRD478	ABT-888	1
			iGMDRD870	BRD63610	1
			iGMDRD574	Ruxolitinib	1
			iGMDRD669	PDK1 inhibitor	2
			iGMDRD509	NVP-BHG712	2
			iGMDRD491	TAE-684	1
			iGMDRD255	SB225002	2
			iGMDRD109	Gefitinib	1
			iGMDRD401	Afatinib	1
			iGMDRD673	LSM-1215	1
			iGMDRD83	Capecitabine	1
			iGMDRD805	Adjuvant Chemotherapy	2
			iGMDRD189	CGP 60474	1
			iGMDRD608	Refametinib	1
			iGMDRD163	all trans Retinoic Acid	1
			iGMDRD112	Methotrexate	1
			iGMDRD136	Nutlin-3	1
			iGMDRD387	CHIR-99021	3
			iGMDRD1008	SR-II-138A	4
			iGMDRD659	Avagacestat (BMS-708163)	2
[truncated: 40 more columns]
