# Supplementary material for: DriverRWH: discovering cancer driver genes by random walk on a gene mutation hypergraph
Source: BMC Bioinformatics. 2022 Jul 13;23:277. doi: 10.1186/s12859-022-04788-7 (PMC9281118; doi:10.1186/s12859-022-04788-7)
Supplement: Supplementary file 7 — Additional file7. The details of 24 tools and the criteria for candidate driver genes. [file 12859_2022_4788_MOESM7_ESM.xlsx]

## Sheet: Sheet1
Additional file 7: The details of 24 tools and the criteria for candidate driver genes.
Tool	Classification	Published Year	Times Cited	Criteria for driver genes identification selection	Reference
NetBox	Network	2010	253	The genes in all modules	(Cerami, et al., 2010)
Simon	Frequency	2011	135	The genes with FDR adjusted P value < 0.05	(Youn and Simon, 2011)
Dendrix	Network	2012	277	The genes reported in at least 10% of modules in any K (K indicates the number of genes consisted a module/pathway and is a parameter in the method)	(Vandin, et al., 2012)
DriverNet	Network	2012	151	The genes with FDR adjusted P value < 0.05	(Bashashati, et al., 2012)
MDPFinder	Network	2012	112	The genes reported in at least 10% of modules in any K (K indicates the number of genes consisted a module/pathway and is a parameter in the method)	(Zhao, et al., 2012)
MEMo	Network	2012	411	The genes included in all the modules with a FDR adjusted P value < 0.05	(Ciriello, et al., 2012)
OncodriveFM	Frequency	2012	203	The genes with FDR adjusted P value < 0.05	(Gonzalez-Perez and Lopez-Bigas, 2012)
ActiveDriver	Frequency	2013	177	The genes with FDR adjusted P value < 0.05	(Reimand and Bader, 2013)
DrGap	Frequency	2013	50	The genes with FDR adjusted P value < 0.05	(Hua, et al., 2013)
iPAC	Function	2013	32	The genes with FDR adjusted P value < 0.05	(Ryslik, et al., 2013)
MutSigCV	Frequency	2013	3307	The genes with FDR adjusted P value < 0.05	(Lawrence, et al., 2013)
OncodriveCLUST	Function	2013	240	The genes with FDR adjusted P value < 0.05	(Tamborero, et al., 2013)
CoMDP	Network	2014	60	The genes included in all modules	(Zhang, et al., 2014)
DawnRank	Network	2014	114	The top 30 genes	(Hou and Ma, 2014)
e-Driver	Function	2014	65	The genes with FDR adjusted P value < 0.05	(Porta-Pardo and Godzik, 2014)
MSEA	Function	2014	31	The genes with FDR adjusted P value < 0.05	(Jia, et al., 2014)
Gravity	Frequency and Network	2015	48	The top 30 genes	(Cheng, et al., 2015)
OncodriveFML	Frequency	2016	110	The genes with FDR adjusted P value < 0.05 (for samples with at least 2 samples_mut)	(Mularoni, et al., 2016)
ExInAtor	Frequency	2017	51	The genes with FDR adjusted P value < 0.05	(Lanzos, et al., 2017)
rDriver	Frequency	2018	6	The genes contain one or more predicted driver mutations	(Wang, et al., 2018)
SCS	Network	2018	37	The top 30 genes	(Guo, et al., 2018)
Subdyquency	Network	2019	8	The top 30 genes	(Song, et al., 2019)
DriverML	Machine Learning	2019	31	The genes with FDR adjusted P value < 0.05	(Han, et al., 2019)
MinNetRank	Network	2021	0	The top 30 genes	(Wei, et al., 2018)
Times cited came form Web Of Science in April, 15, 2022
